# Supplementary material for: T2T Genomes Unveil Centromere Architecture and Adaptive Divergence in Large Yellow Croaker (Larimichthys crocea)
Source: Adv Sci (Weinh). 2025 Aug 22;12(43):e06374. doi: 10.1002/advs.202506374 (PMC12631908; doi:10.1002/advs.202506374)
Supplement: Supplementary file 3 — Supporting Information [file ADVS-12-e06374-s002.xlsx]

## Sheet: Table S1
Table S1 Summay of assemblies for two populations of Large Yellow Croaker
Population	MYDZ
Statistics	GCF_000972845.1	GCF_000972845.2	LCFGL_HiC_1.0	ASM435267v2	ASM4018260v1	T2T-MYD
Assembled bases（Mb）	678.9	657.9	721.3	744.3	699.9	708.23
Unplaced bases（Mb）	/	604.2	668.7	691.6	656.9	0
Number of gaps	/	6181	523	1387	105	0
Number of Scaffold	6013	9997	1053	2698	256	24
Scaffold N50（Mb）	1	27	27.8	29.2	28.4	31.7
Scaffold L50	200	9	12	12	12	11
Repeat bases（Mb）	122.9	141.5	189.3	194.2	211.8	207.6
Percentage of repeats（%）	18.1	21.51	26.13	26.09	29.92	29.32
Protein coding genes	25401	26100	23172	23272	36151	26144
Population	DQZ
Statistics	GCA_040182835.1	T2T-DQ
Assembled bases（Mb）	706.8	706.62
Unplaced bases（Mb）	644	0
Number of gaps	94	0
Number of Scaffold	359	24
Scaffold N50（Mb）	27.2	31.6
Scaffold L50	12	11
Repeat bases（Mb）	209.8	203.5
Percentage of repeats（%）	29.69	28.79
Protein coding genes	33013	26949

## Sheet: Table S2
Table S2 Summary of Sequencing Data for Two Populations of Large Yellow Croaker
MYDZ
Library Type	Clean Data (Gb)	Average Read Length (bp)	N50 Read Length (bp)	Coverage (x)
PacBio HiFi	33.92	18566	19011	48.46
HiC	109.1	150	150	155.86
ONT	51.33	46116	50000	73.33
Iso-Seq	79.07	2303	2688	112.96
RNA-seq	45.65	150	150	65.21
Illumina	30.23	150	150	43.19
Total	349.3	/	/	499.01
DQZ
Library Type	Clean Data (Gb)	Average Read Length (bp)	N50 Read Length (bp)	Coverage (x)
PacBio HiFi	33.72	14852	14978	48.17
HiC	107.81	150	150	154.01
ONT	48.82	45618	50000	69.74
Iso-Seq	119.2	2757	3024	170.29
RNA-seq	46.46	150	150	66.37
Illumina	33.31	150	150	47.59
Total	389.32	/	/	556.17

## Sheet: Table S3
Table S3 Sequencing Metrics for T2T-MYD and T2T-DQ
Data Type	T2T-MYD		T2T-DQ
	Coverage(%)	MeanDepth	Coverage(%)	MeanDepth
Illumina	99.92	32.69	99.95	35.9
PacBio HiFi	99.99	101.13	99.99	94.83
ONT	99.99	102.11	99.98	62.89

## Sheet: Table S4
Table S4 Evaluation of Genome Assembly and Annotation Results
T2T-MYD
Type	BUSCO		Compleasm		Annotated Protein
	BUSCOs num	Percentage (%)	BUSCOs num	Percentage (%)	BUSCOs num	Percentage (%)
Complete BUSCOs	3615	99.3	3639	99.97	3593	98.7
Complete and Single-Copy BUSCOs	3603	99	3629	99.7	878	24.1
Complete and Duplicated BUSCOs	12	0.3	10	0.27	2715	74.6
Fragmented BUSCOs	22	0.6	0	0	22	0.6
Missing BUSCOs	3	0.1	1	0.03	25	0.7
Total BUSCO groups searched	3640	100	3640	100	3640	100
T2T-DQZ
Type	BUSCO		Compleasm		Annotated Protein
	BUSCOs num	Percentage (%)	BUSCOs num	Percentage (%)	BUSCOs num	Percentage (%)
Complete BUSCOs	3614	99.2	3639	99.98	3593	98.7
Complete and Single-Copy BUSCOs	3598	98.8	3626	99.62	836	23
Complete and Duplicated BUSCOs	16	0.4	13	0.36	2757	75.7
Fragmented BUSCOs	22	0.6	0	0	23	0.6
Missing BUSCOs	4	0.2	1	0.03	24	0.7
Total BUSCO groups searched	3640	100	3640	100	3640	100
Genome	Merqury	GCI
	QV	GCI score
T2T-MYD	52.89	41.54
T2T-DQ	53.07	40.84

## Sheet: Table S5
Table S5 TE Count Statistics in the Two Stocks
TEs Type	Number
	T2T-MYD			T2T-DQ
	Whole Genome	Centromere	%	Whole Genome	Centromere	%
DNA/CMC-Chapaev	0	0	0	140	0	0
DNA/CMC-Chapaev-3	604	2	0.331126	381	1	0.262467
DNA/CMC-EnSpm	528	15	2.84091	0	0	0
DNA/hAT-Ac	3610	39	1.08033	2539	33	1.29972
DNA/hAT-Blackjack	187	10	5.34759	183	7	3.82514
DNA/hAT-Charlie	4685	65	1.38741	4308	62	1.43918
DNA/Maverick	650	37	5.69231	239	8	3.34728
DNA/PIF-Harbinger	815	15	1.84049	1062	17	1.60075
DNA/PiggyBac	0	0	0	282	0	0
DNA/PIF-ISL2EU	89	1	1.1236	0	0	0
DNA/TcMar-ISRm11	179	12	6.70391	0	0	0
DNA/TcMar-Tc1	15361	126	0.820259	13313	100	0.751145
DNA/TcMar-Tc2	657	39	5.93607	590	6	1.01695
LINE/CR1	811	16	1.97287	0	0	0
LINE/Dong-R4	378	2	0.529101	495	4	0.808081
LINE/I	390	4	1.02564	280	2	0.714286
LINE/I-Nimb	0	0	0	396	8	2.0202
LINE/L1	1378	30	2.17707	1992	33	1.65663
LINE/L2	21970	360	1.6386	19621	382	1.94689
LINE/Penelope	3594	5	0.139121	1079	2	0.185357
LINE/R2-Hero	165	0	0	188	0	0
LINE/Rex-Babar	8819	90	1.02052	13223	129	0.975573
LINE/RTE-BovB	6726	61	0.906928	7363	58	0.787722
LINE/RTE-X	263	3	1.14068	853	1	0.117233
LTR	310	233	75.1613	0	0	0
LTR/DIRS	265	7	2.64151	283	8	2.82686
LTR/ERV	237	20	8.43882	0	0	0
LTR/ERV1	42092	35665	84.7311	45447	38508	84.7317
LTR/Gypsy	2298	71	3.08964	2458	92	3.74288
LTR/Gypsy-Cigr	330	16	4.84848	491	23	4.68432
LTR/Pao	748	32	4.27807	617	27	4.37601
RC/Helitron	990	48	4.84848	1011	213	21.0682
TEs Type	T2T-MYD		T2T-DQ
	Number	Percentage	Number	Percentage
DNA	27365	22.9709	23037	19.3859
LINE	44494	37.3494	45490	38.2803
LTR	46280	38.8486	49296	41.4831
RC	990	0.831032	1011	0.850767

## Sheet: Table S6
Table S6 Structural and Functional Annotation Results of Genomes
		Data_base	Number		Annotated_ratio
			T2T-MYD	T2T-DQ	T2T-MYD	T2T-DQ
Totel			26144	26949	1	1
	Annotated		25620	26366	0.979957	0.978367
		NR	25539	26276	0.976859	0.975027
		TrEMBL	25197	25961	0.963778	0.963338
		SWISS_PROT	20325	20357	0.777425	0.75539
		PFAM	20977	21119	0.802364	0.783665
		KOG	15211	15254	0.581816	0.566032
		KEGG	13793	13750	0.527578	0.510223
		GO	14021	14044	0.536299	0.521133
		COG	5293	5262	0.202456	0.195258
	Unannotated		524	583	0.0200428	0.0216335

## Sheet: Table S7
Table S7 ncRNA Count of Genomes
ncRNA Type	Number
	T2T-MYD	T2T-DQ
5S_rRNA	17189	14781
18S_rRNA	6	8
5_8S_rRNA	2	4
28S_rRNA	1	1
tRNA	6630	6602
snRNA	224	221
snoRNA	16	16

## Sheet: Table S8
Table S8 Comparison of Additional Genes Annotated in the T2T Genome Assembly Compared to Other Genome Versions
CHR	MYD			DQ
	GCA_000972845.2	GCA_004352675.2	GCA_040182605.1	GCA_040182835.1
chr1	62	29	36	24
chr2	47	21	8	17
chr3	21	10	4	8
chr4	44	27	22	14
chr5	25	11	8	7
chr6	27	12	7	21
chr7	103	65	58	18
chr8	33	15	4	3
chr9	57	31	16	13
chr10	67	33	14	11
chr11	18	11	6	7
chr12	31	17	12	8
chr13	150	82	113	43
chr14	25	7	4	5
chr15	52	26	11	18
chr16	37	10	8	9
chr17	37	17	12	8
chr18	49	35	19	5
chr19	86	43	60	3
chr20	31	17	12	4
chr21	54	27	8	17
chr22	36	23	17	10
chr23	87	61	51	49
chr24	33	22	23	29
sum	1212	652	533	351

## Sheet: Table S9
Table S9 Copy Number of Telomere
CHR	T2T-MYD		T2T-DQ
	LeftNum	RightNum	LeftNum	RightNum
chr1	2770	1128	976	1522
chr2	1451	1537	1180	1425
chr3	1170	1539	1568	639
chr4	1370	1302	1526	1117
chr5	1115	1413	1278	420
chr6	1444	1248	1393	1363
chr7	974	1326	757	1181
chr8	1406	1089	1687	1462
chr9	1500	1208	1783	1772
chr10	244	1352	1133	1002
chr11	1896	1308	1644	1665
chr12	1246	1342	1034	477
chr13	1151	1021	1509	1682
chr14	1031	1250	1632	252
chr15	1340	1788	1313	1599
chr16	1001	1442	558	2136
chr17	1209	1530	1115	1380
chr18	1559	1174	916	1382
chr19	1533	1659	1522	1732
chr20	1858	1561	1573	1136
chr21	1544	1217	1065	1805
chr22	1183	1383	1525	1172
chr23	1026	1121	1580	1666
chr24	1448	1503	1059	1094
Average	1352.88	1351.71	1305.25	1295.04

## Sheet: Table S10
Table S10 The top five repeats with copy numbers of Large Yellow Croaker
T2T-MYD
Repeat-id	Repeat Length (bp)	Copy Number	Sequence
Cen-42	42	81488	GTCACAGAGACTACGTCCAGGTTTTAGACAGTCTGTGGGGAC
Cen-168	168	16014	GTCACAGAGACTACGTCCAGGTTTTAGACAGTCTGTGGGGACGTCACAGAGACTACGTCCAGGTTTTAGACAGTCTGTGGGGACGTCACAGAGACTACGTCCAGGTTTTAGACAGTTTGTCAGGACGTCACAGAGACTACGTCCAGGTTTTAGACAGACTGCAGGGAC
MYDZ-50	50	7511	AGAGAGAGGGATGGTGTGAGTGTGTGTGTGCGTGTTTGTGTGCGTATGAG
MYDZ-233	233	7326	ATGATATTAAAATTTAAAGTTATGCAGAATTATCAGCGTGGTGGCTTTGATTGACAGGTGGGTGAAGTTACAGGAGGCTTGTTTAAACACCCAGACTTCATTCAGCCGGCCTAAAGTTCACAGGCGACCCAGATCTTTGCTCTTTTCTGGAGAAGCAGGACTGACGAGATGGCGATGACCAGAGCCACCGCACACTGAGCTTCATACACGCTCTCCAGAAACTTGTGACGTCA
MYDZ-60	60	7314	CTGCACACACACGCACGCACGCACACACGCACACACACACGCACGCACACACACACACAC
T2T-DQ
Repeat-id	Repeat Length (bp)	Copy Number	Sequence
Cen-42	42	82977	GTCACAGAGACTACGTCCAGGTTTTAGACAGTCTGTGGGGAC
Cen-168	168	26584	GTCACAGAGACTACGTCCAGGTTTTAGACAGTCTGTGGGGACGTCACAGAGACTACGTCCAGGTTTTAGACAGTCTGTGGGGACGTCACAGAGACTACGTCCAGGTTTTAGACAGTTTGTCAGGACGTCACAGAGACTACGTCCAGGTTTTAGACAGACTGCAGGGAC
DQZ-146	146	14934	TAATATACTAACAGGTGGAAACATAAACTGGAATAGCACACTGTTGGAGAGAGTAACAATACAATAGGCTATGTAAACTACAGTAGGTACAGTATACACAAAATACACACAACTACAGTGAAGCTATGTGGGTATGCGCAATACAT
DQZ-102	102	8725	TAAATCATTAAAAGCCAAAGCAGAGCAGTTGGAGGACATTGGAAAGAAAACCAACAAACATCTTCTCTGTAATATTACTCCAGTTGTACCAAATTCAGCGAA
Repeat-122	122	8231	AAATGCTCAAACATTCACTAGTGCCACCATCTTAAATGTGAGGATATGACACCTTTCTCTTCCATATTATAGTAAACTGAATGTTGTTTTTTGCCCAGCTGAATCAGTTTTGGACTGCTGGT

[truncated: 13 more sheets: Table S11, Table S12, Table S13, Table S14, Table S15, Table S16, Table S17, Table S18, Table S19, Table S20, Table S21, Table S22, Table S23]
