# Supplementary material for: T2T Genomes Unveil Centromere Architecture and Adaptive Divergence in Large Yellow Croaker (Larimichthys crocea)
Source: Adv Sci (Weinh). 2025 Aug 22;12(43):e06374. doi: 10.1002/advs.202506374 (PMC12631908; doi:10.1002/advs.202506374)
Supplement: Supplementary file 4 — Supporting Information [file ADVS-12-e06374-s004.xlsx]

## Sheet: Supplementary Data1
Data1 Newly Annotated Genes in T2T Genomes Compared to Other Versions
T2T-MYD			T2T-DQ
GCA_000972845.2	GCA_004352675.2	GCA_040182605.1	GCA_040182835.1
M_Chr1_00002	M_Chr1_00002	M_Chr1_00001	D_Chr1_00014
M_Chr1_00003	M_Chr1_00009	M_Chr1_00005	D_Chr1_00019
M_Chr1_00004	M_Chr1_00011	M_Chr1_00006	D_Chr1_00024
M_Chr1_00005	M_Chr1_00013	M_Chr1_00007	D_Chr1_00028
M_Chr1_00007	M_Chr1_00014	M_Chr1_00009	D_Chr1_00029
M_Chr1_00008	M_Chr1_00015	M_Chr1_00010	D_Chr1_00034
M_Chr1_00009	M_Chr1_00023	M_Chr1_00011	D_Chr1_00098
M_Chr1_00012	M_Chr1_00025	M_Chr1_00012	D_Chr1_00101
M_Chr1_00013	M_Chr1_00140	M_Chr1_00014	D_Chr1_00103
M_Chr1_00017	M_Chr1_00141	M_Chr1_00015	D_Chr1_00268
M_Chr1_00019	M_Chr1_00142	M_Chr1_00140	D_Chr1_00289
M_Chr1_00021	M_Chr1_00143	M_Chr1_00141	D_Chr1_00290
M_Chr1_00026	M_Chr1_00144	M_Chr1_00142	D_Chr1_00301
M_Chr1_00030	M_Chr1_00146	M_Chr1_00143	D_Chr1_00380
M_Chr1_00031	M_Chr1_00147	M_Chr1_00144	D_Chr1_00391
M_Chr1_00034	M_Chr1_00148	M_Chr1_00146	D_Chr1_00395
M_Chr1_00047	M_Chr1_00149	M_Chr1_00147	D_Chr1_00851
M_Chr1_00048	M_Chr1_00150	M_Chr1_00148	D_Chr1_00858
M_Chr1_00075	M_Chr1_00214	M_Chr1_00149	D_Chr1_00973
M_Chr1_00119	M_Chr1_00358	M_Chr1_00150	D_Chr1_01073
M_Chr1_00140	M_Chr1_00383	M_Chr1_00274	D_Chr1_01075
M_Chr1_00141	M_Chr1_00667	M_Chr1_00275	D_Chr1_01078
M_Chr1_00142	M_Chr1_00986	M_Chr1_00360	D_Chr1_01086
M_Chr1_00143	M_Chr1_01074	M_Chr1_00366	D_Chr1_01373
M_Chr1_00144	M_Chr1_01189	M_Chr1_00367	D_Chr10_00001
M_Chr1_00145	M_Chr1_01192	M_Chr1_00379	D_Chr10_00021
M_Chr1_00146	M_Chr1_01193	M_Chr1_00386	D_Chr10_00022
M_Chr1_00147	M_Chr1_01194	M_Chr1_00391	D_Chr10_00933
M_Chr1_00148	M_Chr1_01386	M_Chr1_00752	D_Chr10_01067
M_Chr1_00149	M_Chr10_00001	M_Chr1_00846	D_Chr10_01068
M_Chr1_00150	M_Chr10_00007	M_Chr1_01074	D_Chr10_01143
M_Chr1_00151	M_Chr10_00115	M_Chr1_01076	D_Chr10_01144
M_Chr1_00153	M_Chr10_00116	M_Chr1_01077	D_Chr10_01193
M_Chr1_00154	M_Chr10_00117	M_Chr1_01187	D_Chr10_01231
M_Chr1_00155	M_Chr10_00118	M_Chr1_01188	D_Chr10_01238
M_Chr1_00157	M_Chr10_00135	M_Chr1_01193	D_Chr11_00074
M_Chr1_00158	M_Chr10_00136	M_Chr10_00001	D_Chr11_00117
M_Chr1_00242	M_Chr10_00137	M_Chr10_00002	D_Chr11_00288
M_Chr1_00359	M_Chr10_00149	M_Chr10_00005	D_Chr11_00955
M_Chr1_00361	M_Chr10_00150	M_Chr10_00029	D_Chr11_00992
M_Chr1_00363	M_Chr10_00151	M_Chr10_00030	D_Chr11_00996
M_Chr1_00365	M_Chr10_00152	M_Chr10_00078	D_Chr11_01125
M_Chr1_00366	M_Chr10_00157	M_Chr10_00173	D_Chr12_00084
M_Chr1_00377	M_Chr10_00158	M_Chr10_00182	D_Chr12_00098
M_Chr1_00378	M_Chr10_00159	M_Chr10_00377	D_Chr12_00132
M_Chr1_00379	M_Chr10_00163	M_Chr10_00380	D_Chr12_00316
M_Chr1_00383	M_Chr10_00165	M_Chr10_00600	D_Chr12_00375
M_Chr1_00386	M_Chr10_00173	M_Chr10_01096	D_Chr12_00766
M_Chr1_00388	M_Chr10_00175	M_Chr10_01134	D_Chr12_00828
M_Chr1_00393	M_Chr10_00182	M_Chr10_01166	D_Chr12_00946
M_Chr1_00394	M_Chr10_00185	M_Chr11_00002	D_Chr13_00024
M_Chr1_00396	M_Chr10_00377	M_Chr11_00017	D_Chr13_00025
M_Chr1_00506	M_Chr10_00378	M_Chr11_00780	D_Chr13_00074
M_Chr1_00545	M_Chr10_00380	M_Chr11_00802	D_Chr13_00075
M_Chr1_00664	M_Chr10_00867	M_Chr11_00813	D_Chr13_00080
M_Chr1_00753	M_Chr10_01010	M_Chr11_00815	D_Chr13_00083
M_Chr1_00833	M_Chr10_01103	M_Chr12_00002	D_Chr13_00085
M_Chr1_00848	M_Chr10_01159	M_Chr12_00003	D_Chr13_00088
M_Chr1_00887	M_Chr10_01166	M_Chr12_00107	D_Chr13_00089
M_Chr1_01188	M_Chr10_01207	M_Chr12_00117	D_Chr13_00091
M_Chr1_01189	M_Chr10_01208	M_Chr12_00942	D_Chr13_00092
M_Chr1_01192	M_Chr10_01215	M_Chr12_01136	D_Chr13_00098
M_Chr10_00001	M_Chr11_00001	M_Chr12_01154	D_Chr13_00099
M_Chr10_00002	M_Chr11_00017	M_Chr12_01156	D_Chr13_00101
M_Chr10_00006	M_Chr11_00114	M_Chr12_01158	D_Chr13_00102
M_Chr10_00007	M_Chr11_00329	M_Chr12_01160	D_Chr13_00109
M_Chr10_00025	M_Chr11_00330	M_Chr12_01257	D_Chr13_00119
M_Chr10_00030	M_Chr11_00780	M_Chr12_01258	D_Chr13_00120
M_Chr10_00043	M_Chr11_00974	M_Chr13_00002	D_Chr13_00139
M_Chr10_00050	M_Chr11_00985	M_Chr13_00003	D_Chr13_00147
M_Chr10_00063	M_Chr11_00986	M_Chr13_00005	D_Chr13_00148
M_Chr10_00078	M_Chr11_01068	M_Chr13_00006	D_Chr13_00153
M_Chr10_00086	M_Chr11_01089	M_Chr13_00007	D_Chr13_00155
M_Chr10_00100	M_Chr12_00001	M_Chr13_00008	D_Chr13_00176
M_Chr10_00105	M_Chr12_00002	M_Chr13_00010	D_Chr13_00190
M_Chr10_00131	M_Chr12_00003	M_Chr13_00011	D_Chr13_00191
M_Chr10_00135	M_Chr12_00045	M_Chr13_00014	D_Chr13_00231
M_Chr10_00136	M_Chr12_00117	M_Chr13_00015	D_Chr13_00284
M_Chr10_00137	M_Chr12_00118	M_Chr13_00016	D_Chr13_00288
M_Chr10_00138	M_Chr12_00119	M_Chr13_00017	D_Chr13_00320
M_Chr10_00139	M_Chr12_00266	M_Chr13_00018	D_Chr13_00485
M_Chr10_00140	M_Chr12_00267	M_Chr13_00019	D_Chr13_00595
M_Chr10_00141	M_Chr12_00500	M_Chr13_00020	D_Chr13_00596
M_Chr10_00142	M_Chr12_00942	M_Chr13_00022	D_Chr13_00675
M_Chr10_00143	M_Chr12_01153	M_Chr13_00023	D_Chr13_00942
M_Chr10_00144	M_Chr12_01160	M_Chr13_00026	D_Chr13_00943
M_Chr10_00147	M_Chr12_01176	M_Chr13_00027	D_Chr13_00944
M_Chr10_00148	M_Chr12_01219	M_Chr13_00028	D_Chr13_00946
M_Chr10_00149	M_Chr12_01257	M_Chr13_00030	D_Chr13_00948
M_Chr10_00150	M_Chr12_01258	M_Chr13_00032	D_Chr13_00950
M_Chr10_00151	M_Chr13_00001	M_Chr13_00033	D_Chr13_00964
M_Chr10_00152	M_Chr13_00002	M_Chr13_00034	D_Chr13_00987
M_Chr10_00153	M_Chr13_00003	M_Chr13_00035	D_Chr13_00988
M_Chr10_00155	M_Chr13_00006	M_Chr13_00036	D_Chr14_00181
M_Chr10_00156	M_Chr13_00007	M_Chr13_00037	D_Chr14_00209
M_Chr10_00158	M_Chr13_00011	M_Chr13_00039	D_Chr14_00446
M_Chr10_00159	M_Chr13_00014	M_Chr13_00041	D_Chr14_00447
M_Chr10_00160	M_Chr13_00015	M_Chr13_00042	D_Chr14_00859
M_Chr10_00162	M_Chr13_00016	M_Chr13_00043	D_Chr15_00001
M_Chr10_00163	M_Chr13_00019	M_Chr13_00044	D_Chr15_00003
M_Chr10_00164	M_Chr13_00020	M_Chr13_00045	D_Chr15_00007
M_Chr10_00165	M_Chr13_00021	M_Chr13_00046	D_Chr15_00008
M_Chr10_00166	M_Chr13_00022	M_Chr13_00047	D_Chr15_00009
M_Chr10_00168	M_Chr13_00023	M_Chr13_00048	D_Chr15_00011
M_Chr10_00169	M_Chr13_00025	M_Chr13_00049	D_Chr15_00017
M_Chr10_00170	M_Chr13_00026	M_Chr13_00051	D_Chr15_00072
M_Chr10_00171	M_Chr13_00027	M_Chr13_00052	D_Chr15_00090
M_Chr10_00172	M_Chr13_00028	M_Chr13_00053	D_Chr15_00164
M_Chr10_00173	M_Chr13_00030	M_Chr13_00054	D_Chr15_00366
M_Chr10_00180	M_Chr13_00033	M_Chr13_00056	D_Chr15_00403
M_Chr10_00181	M_Chr13_00034	M_Chr13_00057	D_Chr15_00414
M_Chr10_00184	M_Chr13_00036	M_Chr13_00058	D_Chr15_00415
M_Chr10_00185	M_Chr13_00037	M_Chr13_00059	D_Chr15_00999
M_Chr10_00601	M_Chr13_00042	M_Chr13_00062	D_Chr15_01030
M_Chr10_00687	M_Chr13_00043	M_Chr13_00063	D_Chr15_01115
M_Chr10_00867	M_Chr13_00044	M_Chr13_00064	D_Chr15_01116
M_Chr10_00880	M_Chr13_00047	M_Chr13_00065	D_Chr16_00005
M_Chr10_01007	M_Chr13_00048	M_Chr13_00068	D_Chr16_00007
M_Chr10_01096	M_Chr13_00051	M_Chr13_00069	D_Chr16_00009
M_Chr10_01101	M_Chr13_00052	M_Chr13_00070	D_Chr16_00010
M_Chr10_01156	M_Chr13_00054	M_Chr13_00071	D_Chr16_00016
M_Chr10_01157	M_Chr13_00056	M_Chr13_00075	D_Chr16_00017
M_Chr10_01166	M_Chr13_00058	M_Chr13_00076	D_Chr16_00398
M_Chr10_01167	M_Chr13_00062	M_Chr13_00077	D_Chr16_00968
M_Chr10_01169	M_Chr13_00064	M_Chr13_00078	D_Chr16_00974
M_Chr10_01170	M_Chr13_00065	M_Chr13_00079	D_Chr17_00005
M_Chr10_01181	M_Chr13_00071	M_Chr13_00080	D_Chr17_00006
M_Chr10_01182	M_Chr13_00072	M_Chr13_00081	D_Chr17_00014
M_Chr10_01199	M_Chr13_00073	M_Chr13_00082	D_Chr17_00021
M_Chr11_00042	M_Chr13_00075	M_Chr13_00083	D_Chr17_00122
M_Chr11_00050	M_Chr13_00076	M_Chr13_00084	D_Chr17_00811
M_Chr11_00062	M_Chr13_00077	M_Chr13_00085	D_Chr17_00924
M_Chr11_00066	M_Chr13_00079	M_Chr13_00086	D_Chr17_00943
M_Chr11_00112	M_Chr13_00086	M_Chr13_00087	D_Chr18_00411
M_Chr11_00113	M_Chr13_00087	M_Chr13_00089	D_Chr18_00571
M_Chr11_00139	M_Chr13_00097	M_Chr13_00091	D_Chr18_00580
M_Chr11_00141	M_Chr13_00098	M_Chr13_00092	D_Chr18_00582
M_Chr11_00142	M_Chr13_00099	M_Chr13_00093	D_Chr18_00905
M_Chr11_00155	M_Chr13_00102	M_Chr13_00094	D_Chr19_00018
M_Chr11_00185	M_Chr13_00103	M_Chr13_00096	D_Chr19_00031
M_Chr11_00194	M_Chr13_00104	M_Chr13_00098	D_Chr19_01014
M_Chr11_00235	M_Chr13_00105	M_Chr13_00099	D_Chr2_00009
M_Chr11_00242	M_Chr13_00106	M_Chr13_00101	D_Chr2_00047
M_Chr11_00780	M_Chr13_00109	M_Chr13_00102	D_Chr2_00250
M_Chr11_00808	M_Chr13_00121	M_Chr13_00104	D_Chr2_00251
M_Chr11_00815	M_Chr13_00122	M_Chr13_00105	D_Chr2_00252
M_Chr11_00974	M_Chr13_00123	M_Chr13_00106	D_Chr2_00253
M_Chr12_00001	M_Chr13_00124	M_Chr13_00107	D_Chr2_00388
M_Chr12_00002	M_Chr13_00127	M_Chr13_00109	D_Chr2_00389
M_Chr12_00003	M_Chr13_00128	M_Chr13_00111	D_Chr2_00592
M_Chr12_00023	M_Chr13_00132	M_Chr13_00114	D_Chr2_01013
M_Chr12_00024	M_Chr13_00133	M_Chr13_00115	D_Chr2_01014
M_Chr12_00038	M_Chr13_00134	M_Chr13_00116	D_Chr2_01016
M_Chr12_00039	M_Chr13_00135	M_Chr13_00117	D_Chr2_01017
M_Chr12_00041	M_Chr13_00139	M_Chr13_00121	D_Chr2_01020
M_Chr12_00046	M_Chr13_00141	M_Chr13_00122	D_Chr2_01024
M_Chr12_00095	M_Chr13_00142	M_Chr13_00123	D_Chr2_01026
M_Chr12_00100	M_Chr13_00145	M_Chr13_00124	D_Chr2_01071
M_Chr12_00115	M_Chr13_00146	M_Chr13_00125	D_Chr20_00023
M_Chr12_00116	M_Chr13_00149	M_Chr13_00126	D_Chr20_00101
M_Chr12_00141	M_Chr13_00152	M_Chr13_00127	D_Chr20_00257
M_Chr12_00148	M_Chr13_00153	M_Chr13_00128	D_Chr20_00602
M_Chr12_00165	M_Chr13_00154	M_Chr13_00129	D_Chr21_00028
M_Chr12_00169	M_Chr13_00408	M_Chr13_00131	D_Chr21_00029
M_Chr12_00182	M_Chr13_00471	M_Chr13_00132	D_Chr21_00057
M_Chr12_00183	M_Chr13_00473	M_Chr13_00133	D_Chr21_00068
M_Chr12_00246	M_Chr13_00474	M_Chr13_00134	D_Chr21_00072
M_Chr12_00250	M_Chr13_00717	M_Chr13_00135	D_Chr21_00073
M_Chr12_00280	M_Chr13_00794	M_Chr13_00138	D_Chr21_00074
M_Chr12_00388	M_Chr13_00795	M_Chr13_00140	D_Chr21_00214
M_Chr12_00500	M_Chr13_00802	M_Chr13_00141	D_Chr21_00469
M_Chr12_00783	M_Chr13_01217	M_Chr13_00142	D_Chr21_00672
M_Chr12_00942	M_Chr14_00192	M_Chr13_00143	D_Chr21_00673
M_Chr12_01156	M_Chr14_00256	M_Chr13_00144	D_Chr21_00674
M_Chr12_01158	M_Chr14_00727	M_Chr13_00145	D_Chr21_00675
M_Chr12_01160	M_Chr14_00728	M_Chr13_00148	D_Chr21_00676
M_Chr12_01257	M_Chr14_00800	M_Chr13_00152	D_Chr21_00679
M_Chr12_01258	M_Chr14_00923	M_Chr13_00154	D_Chr21_00680
M_Chr13_00001	M_Chr14_00978	M_Chr13_00474	D_Chr21_00899
M_Chr13_00003	M_Chr15_00079	M_Chr13_00477	D_Chr22_00019
M_Chr13_00004	M_Chr15_00080	M_Chr13_00613	D_Chr22_00020
M_Chr13_00006	M_Chr15_00089	M_Chr14_00027	D_Chr22_00125
M_Chr13_00007	M_Chr15_00154	M_Chr14_00104	D_Chr22_00247
M_Chr13_00009	M_Chr15_00202	M_Chr14_00261	D_Chr22_00490
M_Chr13_00010	M_Chr15_00203	M_Chr14_00902	D_Chr22_00640
M_Chr13_00011	M_Chr15_00204	M_Chr15_00019	D_Chr22_00699
M_Chr13_00014	M_Chr15_00212	M_Chr15_00078	D_Chr22_00725
M_Chr13_00015	M_Chr15_00213	M_Chr15_00079	D_Chr22_00727
M_Chr13_00016	M_Chr15_00215	M_Chr15_00090	D_Chr22_00731
M_Chr13_00017	M_Chr15_00217	M_Chr15_00121	D_Chr23_00005
M_Chr13_00018	M_Chr15_00218	M_Chr15_00151	D_Chr23_00006
M_Chr13_00019	M_Chr15_00219	M_Chr15_00154	D_Chr23_00012
M_Chr13_00022	M_Chr15_00221	M_Chr15_00365	D_Chr23_00015
M_Chr13_00023	M_Chr15_00222	M_Chr15_00637	D_Chr23_00017
M_Chr13_00024	M_Chr15_00223	M_Chr15_00976	D_Chr23_00020
M_Chr13_00025	M_Chr15_00224	M_Chr15_00977	D_Chr23_00021
M_Chr13_00026	M_Chr15_00226	M_Chr16_00037	D_Chr23_00022
M_Chr13_00027	M_Chr15_00228	M_Chr16_00245	D_Chr23_00028
M_Chr13_00028	M_Chr15_00266	M_Chr16_00246	D_Chr23_00029
M_Chr13_00029	M_Chr15_00365	M_Chr16_00922	D_Chr23_00030
M_Chr13_00030	M_Chr15_01009	M_Chr16_00935	D_Chr23_00034
M_Chr13_00032	M_Chr15_01062	M_Chr16_00939	D_Chr23_00060
M_Chr13_00033	M_Chr15_01067	M_Chr16_00993	D_Chr23_00175
M_Chr13_00034	M_Chr15_01076	M_Chr16_00994	D_Chr23_00259
M_Chr13_00035	M_Chr15_01087	M_Chr17_00026	D_Chr23_00261
M_Chr13_00036	M_Chr16_00012	M_Chr17_00078	D_Chr23_00264
M_Chr13_00037	M_Chr16_00031	M_Chr17_00158	D_Chr23_00270
M_Chr13_00039	M_Chr16_00037	M_Chr17_00180	D_Chr23_00271
M_Chr13_00041	M_Chr16_00153	M_Chr17_00181	D_Chr23_00277
M_Chr13_00042	M_Chr16_00187	M_Chr17_00182	D_Chr23_00279
M_Chr13_00043	M_Chr16_00246	M_Chr17_00186	D_Chr23_00280
M_Chr13_00044	M_Chr16_00331	M_Chr17_00187	D_Chr23_00281
M_Chr13_00045	M_Chr16_00927	M_Chr17_00384	D_Chr23_00367
M_Chr13_00047	M_Chr16_00995	M_Chr17_00960	D_Chr23_00460
M_Chr13_00048	M_Chr16_01005	M_Chr17_00962	D_Chr23_00714
M_Chr13_00049	M_Chr17_00004	M_Chr17_00963	D_Chr23_00866
M_Chr13_00050	M_Chr17_00005	M_Chr18_00003	D_Chr23_00868
M_Chr13_00051	M_Chr17_00026	M_Chr18_00179	D_Chr23_00872
M_Chr13_00052	M_Chr17_00069	M_Chr18_00181	D_Chr23_00894
M_Chr13_00053	M_Chr17_00078	M_Chr18_00184	D_Chr23_00911
M_Chr13_00054	M_Chr17_00080	M_Chr18_00185	D_Chr23_00912
M_Chr13_00055	M_Chr17_00181	M_Chr18_00186	D_Chr23_00956
M_Chr13_00056	M_Chr17_00182	M_Chr18_00190	D_Chr23_00960
M_Chr13_00057	M_Chr17_00184	M_Chr18_00191	D_Chr23_00965
M_Chr13_00058	M_Chr17_00185	M_Chr18_00193	D_Chr23_00966
M_Chr13_00059	M_Chr17_00186	M_Chr18_00195	D_Chr23_00967
M_Chr13_00063	M_Chr17_00267	M_Chr18_00273	D_Chr23_00968
M_Chr13_00066	M_Chr17_00567	M_Chr18_00534	D_Chr23_00974
M_Chr13_00068	M_Chr17_00960	M_Chr18_00793	D_Chr23_00975
M_Chr13_00070	M_Chr17_00961	M_Chr18_00897	D_Chr23_00977
M_Chr13_00071	M_Chr17_00977	M_Chr18_00902	D_Chr23_00978
M_Chr13_00072	M_Chr17_00980	M_Chr18_00903	D_Chr23_00980
M_Chr13_00073	M_Chr18_00001	M_Chr18_00908	D_Chr23_00981
M_Chr13_00074	M_Chr18_00002	M_Chr18_01081	D_Chr23_00983
M_Chr13_00075	M_Chr18_00003	M_Chr18_01082	D_Chr23_00984
M_Chr13_00076	M_Chr18_00004	M_Chr19_00003	D_Chr23_00987
M_Chr13_00077	M_Chr18_00006	M_Chr19_00004	D_Chr23_00989
M_Chr13_00078	M_Chr18_00010	M_Chr19_00010	D_Chr23_00990
M_Chr13_00079	M_Chr18_00017	M_Chr19_00032	D_Chr24_00002
M_Chr13_00080	M_Chr18_00060	M_Chr19_00034	D_Chr24_00004
M_Chr13_00081	M_Chr18_00161	M_Chr19_00038	D_Chr24_00007
M_Chr13_00082	M_Chr18_00177	M_Chr19_00039	D_Chr24_00012
M_Chr13_00083	M_Chr18_00179	M_Chr19_00040	D_Chr24_00013
M_Chr13_00084	M_Chr18_00181	M_Chr19_00046	D_Chr24_00016
M_Chr13_00085	M_Chr18_00182	M_Chr19_00049	D_Chr24_00019
M_Chr13_00086	M_Chr18_00183	M_Chr19_00051	D_Chr24_00020
M_Chr13_00087	M_Chr18_00185	M_Chr19_00054	D_Chr24_00058
M_Chr13_00088	M_Chr18_00186	M_Chr19_00055	D_Chr24_00059
M_Chr13_00089	M_Chr18_00188	M_Chr19_00058	D_Chr24_00060
M_Chr13_00090	M_Chr18_00190	M_Chr19_00059	D_Chr24_00061
M_Chr13_00091	M_Chr18_00193	M_Chr19_00060	D_Chr24_00062
M_Chr13_00092	M_Chr18_00253	M_Chr19_00063	D_Chr24_00069
M_Chr13_00093	M_Chr18_00269	M_Chr19_00064	D_Chr24_00071
M_Chr13_00094	M_Chr18_00391	M_Chr19_00065	D_Chr24_00095
M_Chr13_00096	M_Chr18_00392	M_Chr19_00068	D_Chr24_00144
M_Chr13_00097	M_Chr18_00393	M_Chr19_00070	D_Chr24_00170
M_Chr13_00098	M_Chr18_00394	M_Chr19_00072	D_Chr24_00193
M_Chr13_00099	M_Chr18_00507	M_Chr19_00073	D_Chr24_00198
M_Chr13_00100	M_Chr18_00534	M_Chr19_00074	D_Chr24_00203
M_Chr13_00101	M_Chr18_00794	M_Chr19_00075	D_Chr24_00204
M_Chr13_00102	M_Chr18_01069	M_Chr19_00076	D_Chr24_00206
M_Chr13_00103	M_Chr18_01081	M_Chr19_00077	D_Chr24_00207
M_Chr13_00104	M_Chr18_01082	M_Chr19_00081	D_Chr24_00209
M_Chr13_00105	M_Chr18_01223	M_Chr19_00082	D_Chr24_00213
M_Chr13_00106	M_Chr18_01224	M_Chr19_00084	D_Chr24_00226
M_Chr13_00107	M_Chr18_01229	M_Chr19_00085	D_Chr24_00237
M_Chr13_00108	M_Chr18_01261	M_Chr19_00086	D_Chr24_00660
M_Chr13_00109	M_Chr19_00058	M_Chr19_00087	D_Chr3_00009
M_Chr13_00110	M_Chr19_00060	M_Chr19_00089	D_Chr3_00033
M_Chr13_00111	M_Chr19_00063	M_Chr19_00090	D_Chr3_00121
M_Chr13_00114	M_Chr19_00064	M_Chr19_00091	D_Chr3_00142
M_Chr13_00115	M_Chr19_00065	M_Chr19_00092	D_Chr3_00241
M_Chr13_00116	M_Chr19_00066	M_Chr19_00093	D_Chr3_00523
M_Chr13_00117	M_Chr19_00068	M_Chr19_00095	D_Chr3_01168
M_Chr13_00119	M_Chr19_00069	M_Chr19_00097	D_Chr3_01237
M_Chr13_00120	M_Chr19_00073	M_Chr19_00098	D_Chr4_00015
M_Chr13_00121	M_Chr19_00074	M_Chr19_00100	D_Chr4_00021
M_Chr13_00122	M_Chr19_00077	M_Chr19_00101	D_Chr4_00022
M_Chr13_00123	M_Chr19_00079	M_Chr19_00102	D_Chr4_00029
M_Chr13_00125	M_Chr19_00081	M_Chr19_00103	D_Chr4_00032
M_Chr13_00127	M_Chr19_00083	M_Chr19_00106	D_Chr4_00033
M_Chr13_00128	M_Chr19_00084	M_Chr19_00110	D_Chr4_00145
M_Chr13_00129	M_Chr19_00085	M_Chr19_00111	D_Chr4_00146
M_Chr13_00130	M_Chr19_00089	M_Chr19_00113	D_Chr4_00147
M_Chr13_00131	M_Chr19_00090	M_Chr19_00114	D_Chr4_00222
M_Chr13_00132	M_Chr19_00091	M_Chr19_00116	D_Chr4_00470
M_Chr13_00133	M_Chr19_00092	M_Chr19_00117	D_Chr4_00587
M_Chr13_00134	M_Chr19_00093	M_Chr19_00120	D_Chr4_01015
M_Chr13_00135	M_Chr19_00095	M_Chr19_00121	D_Chr4_01050
M_Chr13_00136	M_Chr19_00096	M_Chr19_00122	D_Chr5_00003
M_Chr13_00137	M_Chr19_00097	M_Chr19_00124	D_Chr5_00348
M_Chr13_00138	M_Chr19_00098	M_Chr19_00125	D_Chr5_00424
M_Chr13_00139	M_Chr19_00100	M_Chr19_00127	D_Chr5_00427
M_Chr13_00140	M_Chr19_00103	M_Chr19_00128	D_Chr5_00543
M_Chr13_00141	M_Chr19_00132	M_Chr19_01004	D_Chr5_01033
M_Chr13_00142	M_Chr19_00259	M_Chr2_00332	D_Chr5_01175
M_Chr13_00143	M_Chr19_00517	M_Chr2_00518	D_Chr6_00003
M_Chr13_00144	M_Chr19_00999	M_Chr2_00936	D_Chr6_00008
M_Chr13_00145	M_Chr19_01004	M_Chr2_01082	D_Chr6_00037
M_Chr13_00146	M_Chr19_01006	M_Chr2_01105	D_Chr6_00105
M_Chr13_00147	M_Chr19_01007	M_Chr2_01106	D_Chr6_00302
M_Chr13_00148	M_Chr19_01010	M_Chr2_01107	D_Chr6_00305
M_Chr13_00149	M_Chr19_01011	M_Chr2_01109	D_Chr6_00309
M_Chr13_00150	M_Chr19_01012	M_Chr20_00018	D_Chr6_00311
M_Chr13_00151	M_Chr19_01013	M_Chr20_00020	D_Chr6_00666
M_Chr13_00152	M_Chr19_01014	M_Chr20_00024	D_Chr6_00696
M_Chr13_00153	M_Chr19_01015	M_Chr20_00120	D_Chr6_00698
M_Chr13_00154	M_Chr19_01021	M_Chr20_00129	D_Chr6_00781
M_Chr13_00156	M_Chr19_01022	M_Chr20_00134	D_Chr6_00824
M_Chr13_00157	M_Chr19_01059	M_Chr20_00139	D_Chr6_00847
M_Chr13_00318	M_Chr2_00001	M_Chr20_00207	D_Chr6_00853
M_Chr13_00339	M_Chr2_00002	M_Chr20_00434	D_Chr6_00987
M_Chr13_00399	M_Chr2_00010	M_Chr20_00435	D_Chr6_00989
M_Chr13_00400	M_Chr2_00032	M_Chr20_00436	D_Chr6_01041
M_Chr13_00401	M_Chr2_00113	M_Chr20_00438	D_Chr6_01043
M_Chr13_00402	M_Chr2_00185	M_Chr21_00028	D_Chr6_01091
M_Chr13_00474	M_Chr2_00186	M_Chr21_00048	D_Chr6_01092
M_Chr13_00476	M_Chr2_00187	M_Chr21_00624	D_Chr7_00006
M_Chr13_00477	M_Chr2_00212	M_Chr21_00861	D_Chr7_00029
M_Chr13_00546	M_Chr2_00218	M_Chr21_00910	D_Chr7_00033
M_Chr13_00715	M_Chr2_00332	M_Chr21_00912	D_Chr7_00051
M_Chr13_00756	M_Chr2_00395	M_Chr21_00914	D_Chr7_00161
M_Chr13_00798	M_Chr2_00398	M_Chr21_00947	D_Chr7_00200
M_Chr13_00802	M_Chr2_00518	M_Chr22_00005	D_Chr7_00262
M_Chr13_00824	M_Chr2_00578	M_Chr22_00006	D_Chr7_00290
M_Chr13_01129	M_Chr2_01003	M_Chr22_00007	D_Chr7_00301
M_Chr13_01130	M_Chr2_01105	M_Chr22_00008	D_Chr7_00306
M_Chr13_01131	M_Chr2_01106	M_Chr22_00009	D_Chr7_00307
M_Chr14_00027	M_Chr2_01107	M_Chr22_00010	D_Chr7_00313
M_Chr14_00050	M_Chr2_01108	M_Chr22_00012	D_Chr7_00315
M_Chr14_00062	M_Chr2_01109	M_Chr22_00015	D_Chr7_00342
M_Chr14_00069	M_Chr20_00018	M_Chr22_00027	D_Chr7_00420
M_Chr14_00074	M_Chr20_00024	M_Chr22_00142	D_Chr7_00690
M_Chr14_00075	M_Chr20_00067	M_Chr22_00143	D_Chr7_00949
M_Chr14_00084	M_Chr20_00131	M_Chr22_00295	D_Chr7_01292
M_Chr14_00180	M_Chr20_00134	M_Chr22_00652	D_Chr8_00142
M_Chr14_00181	M_Chr20_00137	M_Chr22_00712	D_Chr8_01034
M_Chr14_00184	M_Chr20_00434	M_Chr22_00745	D_Chr8_01076
M_Chr14_00190	M_Chr20_00435	M_Chr22_00792	D_Chr9_00001
M_Chr14_00191	M_Chr20_00436	M_Chr22_00793	D_Chr9_00010
M_Chr14_00193	M_Chr20_00438	M_Chr23_00001	D_Chr9_00129
M_Chr14_00234	M_Chr20_00607	M_Chr23_00002	D_Chr9_00147
M_Chr14_00262	M_Chr20_00616	M_Chr23_00003	D_Chr9_00300
M_Chr14_00276	M_Chr20_00617	M_Chr23_00005	D_Chr9_00307
M_Chr14_00447	M_Chr20_00660	M_Chr23_00006	D_Chr9_00308
M_Chr14_00554	M_Chr20_00664	M_Chr23_00009	D_Chr9_00313
M_Chr14_00796	M_Chr20_00686	M_Chr23_00010	D_Chr9_00316
M_Chr14_00798	M_Chr20_00699	M_Chr23_00011	D_Chr9_00383
M_Chr14_00799	M_Chr21_00020	M_Chr23_00012	D_Chr9_00385
M_Chr14_00800	M_Chr21_00022	M_Chr23_00014	D_Chr9_00574
M_Chr14_00801	M_Chr21_00034	M_Chr23_00016	D_Chr9_01134
M_Chr14_00851	M_Chr21_00036	M_Chr23_00017
M_Chr14_00914	M_Chr21_00037	M_Chr23_00018
M_Chr15_00002	M_Chr21_00038	M_Chr23_00019
M_Chr15_00004	M_Chr21_00039	M_Chr23_00020
M_Chr15_00007	M_Chr21_00040	M_Chr23_00021
M_Chr15_00009	M_Chr21_00041	M_Chr23_00022
M_Chr15_00015	M_Chr21_00042	M_Chr23_00024
M_Chr15_00019	M_Chr21_00043	M_Chr23_00025
M_Chr15_00023	M_Chr21_00045	M_Chr23_00027
M_Chr15_00078	M_Chr21_00046	M_Chr23_00028
M_Chr15_00079	M_Chr21_00048	M_Chr23_00030
M_Chr15_00090	M_Chr21_00049	M_Chr23_00031
M_Chr15_00099	M_Chr21_00050	M_Chr23_00032
M_Chr15_00100	M_Chr21_00054	M_Chr23_00053
M_Chr15_00106	M_Chr21_00055	M_Chr23_00054
M_Chr15_00118	M_Chr21_00056	M_Chr23_00058
M_Chr15_00120	M_Chr21_00057	M_Chr23_00059
M_Chr15_00121	M_Chr21_00185	M_Chr23_00100
M_Chr15_00124	M_Chr21_00880	M_Chr23_00101
M_Chr15_00151	M_Chr21_00912	M_Chr23_00103
M_Chr15_00154	M_Chr21_00947	M_Chr23_00104
M_Chr15_00181	M_Chr21_01007	M_Chr23_00105
M_Chr15_00199	M_Chr21_01029	M_Chr23_00106
M_Chr15_00202	M_Chr21_01030	M_Chr23_00107
M_Chr15_00203	M_Chr22_00005	M_Chr23_00108
M_Chr15_00206	M_Chr22_00006	M_Chr23_00109
M_Chr15_00208	M_Chr22_00007	M_Chr23_00110
M_Chr15_00209	M_Chr22_00010	M_Chr23_00111
M_Chr15_00212	M_Chr22_00012	M_Chr23_00112
M_Chr15_00213	M_Chr22_00013	M_Chr23_00113
M_Chr15_00214	M_Chr22_00015	M_Chr23_00114
M_Chr15_00215	M_Chr22_00032	M_Chr23_00115
M_Chr15_00216	M_Chr22_00039	M_Chr23_00116
M_Chr15_00217	M_Chr22_00046	M_Chr23_00230
M_Chr15_00218	M_Chr22_00069	M_Chr23_00236
M_Chr15_00219	M_Chr22_00295	M_Chr23_00237
M_Chr15_00220	M_Chr22_00391	M_Chr23_00795
M_Chr15_00221	M_Chr22_00392	M_Chr23_00813
M_Chr15_00222	M_Chr22_00704	M_Chr23_00878
M_Chr15_00223	M_Chr22_00708	M_Chr23_00926
M_Chr15_00224	M_Chr22_00709	M_Chr24_00003
M_Chr15_00225	M_Chr22_00710	M_Chr24_00006
M_Chr15_00226	M_Chr22_00741	M_Chr24_00007
M_Chr15_00227	M_Chr22_00761	M_Chr24_00009
M_Chr15_00228	M_Chr22_00763	M_Chr24_00011
M_Chr15_00239	M_Chr22_00774	M_Chr24_00013
M_Chr15_00254	M_Chr22_00792	M_Chr24_00014
M_Chr15_00255	M_Chr23_00005	M_Chr24_00015
M_Chr15_00266	M_Chr23_00012	M_Chr24_00016
M_Chr15_00293	M_Chr23_00018	M_Chr24_00079
M_Chr15_00316	M_Chr23_00019	M_Chr24_00080
M_Chr15_00408	M_Chr23_00020	M_Chr24_00094
M_Chr15_01009	M_Chr23_00021	M_Chr24_00096
M_Chr15_01088	M_Chr23_00022	M_Chr24_00101
M_Chr16_00003	M_Chr23_00023	M_Chr24_00103
M_Chr16_00007	M_Chr23_00025	M_Chr24_00109
M_Chr16_00008	M_Chr23_00027	M_Chr24_00110
M_Chr16_00009	M_Chr23_00028	M_Chr24_00116
M_Chr16_00012	M_Chr23_00030	M_Chr24_00122
M_Chr16_00017	M_Chr23_00031	M_Chr24_00125
M_Chr16_00018	M_Chr23_00032	M_Chr24_00494
M_Chr16_00020	M_Chr23_00033	M_Chr24_00564
M_Chr16_00022	M_Chr23_00053	M_Chr24_00565
M_Chr16_00023	M_Chr23_00054	M_Chr3_00035
M_Chr16_00025	M_Chr23_00058	M_Chr3_00188
M_Chr16_00029	M_Chr23_00059	M_Chr3_00466
M_Chr16_00031	M_Chr23_00100	M_Chr3_01124
M_Chr16_00033	M_Chr23_00101	M_Chr4_00003
M_Chr16_00035	M_Chr23_00102	M_Chr4_00004
M_Chr16_00037	M_Chr23_00103	M_Chr4_00005
M_Chr16_00153	M_Chr23_00106	M_Chr4_00006
M_Chr16_00178	M_Chr23_00108	M_Chr4_00008
M_Chr16_00180	M_Chr23_00109	M_Chr4_00009
M_Chr16_00181	M_Chr23_00110	M_Chr4_00011
M_Chr16_00182	M_Chr23_00111	M_Chr4_00113
M_Chr16_00183	M_Chr23_00112	M_Chr4_00115
M_Chr16_00185	M_Chr23_00113	M_Chr4_00116
M_Chr16_00186	M_Chr23_00114	M_Chr4_00117
M_Chr16_00187	M_Chr23_00115	M_Chr4_00118
M_Chr16_00245	M_Chr23_00118	M_Chr4_00119
M_Chr16_00246	M_Chr23_00120	M_Chr4_00120
M_Chr16_00696	M_Chr23_00198	M_Chr4_00121
M_Chr16_00922	M_Chr23_00214	M_Chr4_00122
M_Chr16_00929	M_Chr23_00217	M_Chr4_00124
M_Chr16_00930	M_Chr23_00236	M_Chr4_00142
M_Chr16_00932	M_Chr23_00237	M_Chr4_00146
M_Chr16_00937	M_Chr23_00279	M_Chr4_00169
M_Chr16_00939	M_Chr23_00280	M_Chr4_00414
M_Chr16_00940	M_Chr23_00298	M_Chr4_00708
M_Chr16_00984	M_Chr23_00430	M_Chr5_00028
M_Chr16_00995	M_Chr23_00436	M_Chr5_00111
M_Chr17_00004	M_Chr23_00440	M_Chr5_00112
M_Chr17_00005	M_Chr23_00697	M_Chr5_00281
M_Chr17_00006	M_Chr23_00779	M_Chr5_00282
M_Chr17_00007	M_Chr23_00797	M_Chr5_01033
M_Chr17_00008	M_Chr23_00813	M_Chr5_01083
M_Chr17_00009	M_Chr23_00870	M_Chr5_01163
M_Chr17_00012	M_Chr23_00873	M_Chr6_00002
M_Chr17_00014	M_Chr23_00874	M_Chr6_00181
M_Chr17_00015	M_Chr23_00875	M_Chr6_00305
M_Chr17_00019	M_Chr23_00887	M_Chr6_00401
M_Chr17_00020	M_Chr23_00897	M_Chr6_00871
M_Chr17_00026	M_Chr23_00902	M_Chr6_01050
M_Chr17_00029	M_Chr23_00904	M_Chr6_01105
M_Chr17_00049	M_Chr23_00911	M_Chr7_00003
M_Chr17_00051	M_Chr23_00912	M_Chr7_00004
M_Chr17_00052	M_Chr23_00921	M_Chr7_00005
M_Chr17_00068	M_Chr23_00926	M_Chr7_00009
M_Chr17_00069	M_Chr24_00010	M_Chr7_00010
M_Chr17_00077	M_Chr24_00013	M_Chr7_00011
M_Chr17_00078	M_Chr24_00055	M_Chr7_00012
M_Chr17_00091	M_Chr24_00056	M_Chr7_00013
M_Chr17_00117	M_Chr24_00063	M_Chr7_00014
M_Chr17_00118	M_Chr24_00066	M_Chr7_00015
M_Chr17_00130	M_Chr24_00202	M_Chr7_00016
M_Chr17_00158	M_Chr24_00217	M_Chr7_00017
M_Chr17_00178	M_Chr24_00451	M_Chr7_00018
M_Chr17_00182	M_Chr24_00452	M_Chr7_00019
M_Chr17_00268	M_Chr24_00488	M_Chr7_00020
M_Chr17_00904	M_Chr24_00489	M_Chr7_00023
M_Chr17_00905	M_Chr24_00494	M_Chr7_00024
M_Chr17_00913	M_Chr24_00520	M_Chr7_00025
M_Chr17_00914	M_Chr24_00583	M_Chr7_00026
M_Chr17_00957	M_Chr24_00589	M_Chr7_00027
M_Chr17_00959	M_Chr24_00602	M_Chr7_00028
M_Chr17_00960	M_Chr24_00603	M_Chr7_00029
M_Chr17_00961	M_Chr24_00604	M_Chr7_00032
M_Chr17_00963	M_Chr24_00605	M_Chr7_00111
M_Chr18_00001	M_Chr24_00606	M_Chr7_00113
M_Chr18_00002	M_Chr24_00607	M_Chr7_00114
M_Chr18_00003	M_Chr3_00073	M_Chr7_00117
M_Chr18_00004	M_Chr3_00086	M_Chr7_00118
M_Chr18_00006	M_Chr3_00087	M_Chr7_00119
M_Chr18_00007	M_Chr3_00089	M_Chr7_00121
M_Chr18_00010	M_Chr3_00297	M_Chr7_00124
M_Chr18_00011	M_Chr3_01007	M_Chr7_00125
M_Chr18_00013	M_Chr3_01091	M_Chr7_00126
M_Chr18_00015	M_Chr3_01226	M_Chr7_00128
M_Chr18_00024	M_Chr3_01227	M_Chr7_00129
M_Chr18_00030	M_Chr3_01244	M_Chr7_00130
M_Chr18_00031	M_Chr4_00006	M_Chr7_00131
M_Chr18_00032	M_Chr4_00008	M_Chr7_00132
M_Chr18_00044	M_Chr4_00011	M_Chr7_00133
M_Chr18_00060	M_Chr4_00013	M_Chr7_00134
M_Chr18_00082	M_Chr4_00033	M_Chr7_00135
M_Chr18_00083	M_Chr4_00034	M_Chr7_00136
M_Chr18_00099	M_Chr4_00117	M_Chr7_00137
M_Chr18_00177	M_Chr4_00118	M_Chr7_00138
M_Chr18_00178	M_Chr4_00119	M_Chr7_00139
M_Chr18_00185	M_Chr4_00122	M_Chr7_00140
M_Chr18_00188	M_Chr4_00124	M_Chr7_00141
M_Chr18_00189	M_Chr4_00125	M_Chr7_00142
M_Chr18_00190	M_Chr4_00126	M_Chr7_00143
M_Chr18_00195	M_Chr4_00143	M_Chr7_00144
M_Chr18_00267	M_Chr4_00146	M_Chr7_00145
M_Chr18_00272	M_Chr4_00164	M_Chr7_00146
M_Chr18_00320	M_Chr4_00189	M_Chr7_00147
M_Chr18_00472	M_Chr4_00414	M_Chr7_00148
M_Chr18_00473	M_Chr4_00565	M_Chr7_00149
M_Chr18_00480	M_Chr4_00708	M_Chr7_00150
M_Chr18_00507	M_Chr4_00844	M_Chr7_00151
M_Chr18_00510	M_Chr4_00935	M_Chr7_00424
M_Chr18_00534	M_Chr4_01044	M_Chr8_00081
M_Chr18_00581	M_Chr4_01049	M_Chr8_00242
M_Chr18_00684	M_Chr4_01052	M_Chr8_00739
M_Chr18_00823	M_Chr4_01053	M_Chr8_01033
M_Chr18_00827	M_Chr4_01077	M_Chr9_00013
M_Chr18_00897	M_Chr5_00003	M_Chr9_00078
M_Chr18_00899	M_Chr5_00109	M_Chr9_00079
M_Chr18_00900	M_Chr5_00327	M_Chr9_00139
M_Chr18_00902	M_Chr5_00544	M_Chr9_00141
M_Chr18_00903	M_Chr5_00546	M_Chr9_00142
M_Chr18_00906	M_Chr5_00973	M_Chr9_00143
M_Chr18_01081	M_Chr5_01033	M_Chr9_00144
M_Chr18_01082	M_Chr5_01163	M_Chr9_00146
M_Chr18_01230	M_Chr5_01234	M_Chr9_00147
M_Chr18_01231	M_Chr5_01241	M_Chr9_00148
M_Chr19_00001	M_Chr5_01242	M_Chr9_00150
M_Chr19_00003	M_Chr6_00009	M_Chr9_00152
M_Chr19_00004	M_Chr6_00010	M_Chr9_00398
M_Chr19_00006	M_Chr6_00075	M_Chr9_00400
M_Chr19_00007	M_Chr6_00098	M_Chr9_01170
M_Chr19_00008	M_Chr6_00109
M_Chr19_00010	M_Chr6_00325
M_Chr19_00013	M_Chr6_00326
M_Chr19_00018	M_Chr6_01038
M_Chr19_00019	M_Chr6_01039
M_Chr19_00020	M_Chr6_01068
M_Chr19_00025	M_Chr6_01105
M_Chr19_00027	M_Chr6_01140
M_Chr19_00029	M_Chr7_00003
M_Chr19_00030	M_Chr7_00004
M_Chr19_00032	M_Chr7_00012
M_Chr19_00037	M_Chr7_00014
M_Chr19_00046	M_Chr7_00015
M_Chr19_00049	M_Chr7_00016
M_Chr19_00051	M_Chr7_00017
M_Chr19_00053	M_Chr7_00018
M_Chr19_00054	M_Chr7_00019
M_Chr19_00058	M_Chr7_00020
M_Chr19_00059	M_Chr7_00022
M_Chr19_00060	M_Chr7_00023
M_Chr19_00063	M_Chr7_00024
M_Chr19_00064	M_Chr7_00025
M_Chr19_00065	M_Chr7_00026
M_Chr19_00066	M_Chr7_00027
M_Chr19_00067	M_Chr7_00028
M_Chr19_00068	M_Chr7_00031
M_Chr19_00069	M_Chr7_00032
M_Chr19_00070	M_Chr7_00033
M_Chr19_00072	M_Chr7_00036
M_Chr19_00073	M_Chr7_00037
M_Chr19_00074	M_Chr7_00038
M_Chr19_00075	M_Chr7_00039
M_Chr19_00076	M_Chr7_00040
M_Chr19_00077	M_Chr7_00041
M_Chr19_00078	M_Chr7_00042
M_Chr19_00079	M_Chr7_00051
M_Chr19_00081	M_Chr7_00052
M_Chr19_00082	M_Chr7_00057
M_Chr19_00083	M_Chr7_00113
M_Chr19_00084	M_Chr7_00114
M_Chr19_00086	M_Chr7_00115
M_Chr19_00087	M_Chr7_00119
M_Chr19_00088	M_Chr7_00121
M_Chr19_00089	M_Chr7_00126
M_Chr19_00090	M_Chr7_00128
M_Chr19_00091	M_Chr7_00130
M_Chr19_00092	M_Chr7_00131
M_Chr19_00093	M_Chr7_00132
M_Chr19_00094	M_Chr7_00133
M_Chr19_00095	M_Chr7_00134
M_Chr19_00096	M_Chr7_00137
M_Chr19_00097	M_Chr7_00140
M_Chr19_00099	M_Chr7_00141
M_Chr19_00100	M_Chr7_00142
M_Chr19_00102	M_Chr7_00144
M_Chr19_00103	M_Chr7_00145
M_Chr19_00112	M_Chr7_00146
M_Chr19_00115	M_Chr7_00147
M_Chr19_00116	M_Chr7_00150
M_Chr19_00117	M_Chr7_00151
M_Chr19_00132	M_Chr7_00152
M_Chr19_00139	M_Chr7_00154
M_Chr19_00157	M_Chr7_00233
M_Chr19_00158	M_Chr7_00306
M_Chr19_00159	M_Chr7_00323
M_Chr19_00198	M_Chr7_00829
M_Chr19_00199	M_Chr7_00831
M_Chr19_00895	M_Chr7_00980
M_Chr19_00910	M_Chr7_01131
M_Chr19_00957	M_Chr7_01147
M_Chr19_00959	M_Chr7_01148
M_Chr19_00999	M_Chr7_01149
M_Chr19_01003	M_Chr7_01150
M_Chr19_01009	M_Chr8_00001
M_Chr19_01010	M_Chr8_00002
M_Chr19_01012	M_Chr8_00003
M_Chr19_01013	M_Chr8_00005
M_Chr19_01014	M_Chr8_00006
M_Chr19_01015	M_Chr8_00009
M_Chr19_01046	M_Chr8_00039
M_Chr19_01047	M_Chr8_00040
M_Chr2_00001	M_Chr8_01037
M_Chr2_00002	M_Chr8_01086
M_Chr2_00005	M_Chr8_01087
M_Chr2_00006	M_Chr8_01110
M_Chr2_00007	M_Chr8_01118
M_Chr2_00010	M_Chr8_01129
M_Chr2_00023	M_Chr8_01137
M_Chr2_00024	M_Chr9_00006
M_Chr2_00025	M_Chr9_00007
M_Chr2_00070	M_Chr9_00008
M_Chr2_00071	M_Chr9_00009
M_Chr2_00098	M_Chr9_00010
M_Chr2_00113	M_Chr9_00011
M_Chr2_00156	M_Chr9_00012
M_Chr2_00160	M_Chr9_00013
M_Chr2_00161	M_Chr9_00014
M_Chr2_00185	M_Chr9_00016
M_Chr2_00186	M_Chr9_00017
M_Chr2_00187	M_Chr9_00018
M_Chr2_00188	M_Chr9_00019
M_Chr2_00203	M_Chr9_00099
M_Chr2_00204	M_Chr9_00139
M_Chr2_00205	M_Chr9_00141
M_Chr2_00209	M_Chr9_00142
M_Chr2_00211	M_Chr9_00143
M_Chr2_00215	M_Chr9_00144
M_Chr2_00216	M_Chr9_00145
M_Chr2_00217	M_Chr9_00146
M_Chr2_00218	M_Chr9_00147
M_Chr2_00225	M_Chr9_00148
M_Chr2_00230	M_Chr9_00149
M_Chr2_00231	M_Chr9_00150
M_Chr2_00243	M_Chr9_00152
M_Chr2_00244	M_Chr9_00303
M_Chr2_00302	M_Chr9_00304
M_Chr2_00330	M_Chr9_00398
M_Chr2_00331	M_Chr9_00407
M_Chr2_00332	M_Chr9_01224
M_Chr2_00376
M_Chr2_00398
M_Chr2_00518
M_Chr2_00936
M_Chr2_01062
M_Chr2_01082
M_Chr2_01105
M_Chr2_01107
M_Chr2_01109
M_Chr20_00018
M_Chr20_00019
M_Chr20_00024
M_Chr20_00028
M_Chr20_00061
M_Chr20_00062
M_Chr20_00067
M_Chr20_00079
M_Chr20_00099
M_Chr20_00120
M_Chr20_00129
M_Chr20_00130
M_Chr20_00131
M_Chr20_00132
M_Chr20_00134
M_Chr20_00135
M_Chr20_00136
M_Chr20_00138
M_Chr20_00139
M_Chr20_00140
M_Chr20_00144
M_Chr20_00203
M_Chr20_00206
M_Chr20_00207
M_Chr20_00209
M_Chr20_00322
M_Chr20_00433
M_Chr20_00435
M_Chr20_00436
M_Chr20_00437
M_Chr20_00438
M_Chr21_00009
M_Chr21_00012
M_Chr21_00014
M_Chr21_00020
M_Chr21_00021
M_Chr21_00025
M_Chr21_00026
M_Chr21_00027
M_Chr21_00029
M_Chr21_00030
M_Chr21_00031
M_Chr21_00033
M_Chr21_00034
M_Chr21_00036
M_Chr21_00037
M_Chr21_00040
M_Chr21_00041
M_Chr21_00042
M_Chr21_00043
M_Chr21_00044
M_Chr21_00045
M_Chr21_00046
M_Chr21_00047
M_Chr21_00048
M_Chr21_00049
M_Chr21_00051
M_Chr21_00052
M_Chr21_00054
M_Chr21_00055
M_Chr21_00056
M_Chr21_00057
M_Chr21_00110
M_Chr21_00112
M_Chr21_00122
M_Chr21_00131
M_Chr21_00141
M_Chr21_00155
M_Chr21_00156
M_Chr21_00183
M_Chr21_00646
M_Chr21_00859
M_Chr21_00860
M_Chr21_00861
M_Chr21_00862
M_Chr21_00864
M_Chr21_00865
M_Chr21_00866
M_Chr21_00908
M_Chr21_00912
M_Chr21_00915
M_Chr21_00916
M_Chr21_00928
M_Chr21_00929
M_Chr21_00967
M_Chr22_00004
M_Chr22_00005
M_Chr22_00006
M_Chr22_00007
M_Chr22_00008
M_Chr22_00009
M_Chr22_00010
M_Chr22_00011
M_Chr22_00012
M_Chr22_00013
M_Chr22_00014
M_Chr22_00015
M_Chr22_00016
M_Chr22_00017
M_Chr22_00027
M_Chr22_00032
M_Chr22_00035
M_Chr22_00039
M_Chr22_00041
M_Chr22_00068
M_Chr22_00069
M_Chr22_00070
M_Chr22_00086
M_Chr22_00091
M_Chr22_00126
M_Chr22_00142
M_Chr22_00143
M_Chr22_00162
M_Chr22_00583
M_Chr22_00652
M_Chr22_00712
M_Chr22_00715
M_Chr22_00734
M_Chr22_00735
M_Chr22_00745
M_Chr22_00793
M_Chr23_00003
M_Chr23_00005
M_Chr23_00006
M_Chr23_00009
M_Chr23_00010
M_Chr23_00011
M_Chr23_00013
M_Chr23_00014
M_Chr23_00016
M_Chr23_00018
M_Chr23_00019
M_Chr23_00020
M_Chr23_00021
M_Chr23_00022
M_Chr23_00023
M_Chr23_00024
M_Chr23_00025
M_Chr23_00027
M_Chr23_00028
M_Chr23_00029
M_Chr23_00031
M_Chr23_00032
M_Chr23_00033
M_Chr23_00034
M_Chr23_00053
M_Chr23_00058
M_Chr23_00059
M_Chr23_00068
M_Chr23_00095
M_Chr23_00097
M_Chr23_00100
M_Chr23_00101
M_Chr23_00102
M_Chr23_00103
M_Chr23_00104
M_Chr23_00106
M_Chr23_00107
M_Chr23_00108
M_Chr23_00109
M_Chr23_00110
M_Chr23_00111
M_Chr23_00112
M_Chr23_00113
M_Chr23_00114
M_Chr23_00115
M_Chr23_00116
M_Chr23_00118
M_Chr23_00120
M_Chr23_00160
M_Chr23_00168
M_Chr23_00198
M_Chr23_00203
M_Chr23_00204
M_Chr23_00205
M_Chr23_00206
M_Chr23_00207
M_Chr23_00208
M_Chr23_00211
M_Chr23_00212
M_Chr23_00217
M_Chr23_00220
M_Chr23_00230
M_Chr23_00231
M_Chr23_00232
M_Chr23_00237
M_Chr23_00238
M_Chr23_00239
M_Chr23_00242
M_Chr23_00244
M_Chr23_00280
M_Chr23_00296
M_Chr23_00317
M_Chr23_00431
M_Chr23_00432
M_Chr23_00435
M_Chr23_00436
M_Chr23_00437
M_Chr23_00438
M_Chr23_00440
M_Chr23_00442
M_Chr23_00696
M_Chr23_00795
M_Chr23_00878
M_Chr23_00879
M_Chr23_00891
M_Chr23_00892
M_Chr23_00936
M_Chr24_00001
M_Chr24_00004
M_Chr24_00005
M_Chr24_00006
M_Chr24_00010
M_Chr24_00011
M_Chr24_00012
M_Chr24_00013
M_Chr24_00014
M_Chr24_00015
M_Chr24_00016
M_Chr24_00017
M_Chr24_00018
M_Chr24_00028
M_Chr24_00029
M_Chr24_00058
M_Chr24_00068
M_Chr24_00070
M_Chr24_00074
M_Chr24_00079
M_Chr24_00090
M_Chr24_00094
M_Chr24_00096
M_Chr24_00099
M_Chr24_00108
M_Chr24_00113
M_Chr24_00116
M_Chr24_00125
M_Chr24_00133
M_Chr24_00267
M_Chr24_00327
M_Chr24_00550
M_Chr24_00585
M_Chr3_00035
M_Chr3_00062
M_Chr3_00077
M_Chr3_00081
M_Chr3_00084
M_Chr3_00085
M_Chr3_00087
M_Chr3_00089
M_Chr3_00091
M_Chr3_00146
M_Chr3_00148
M_Chr3_00185
M_Chr3_00448
M_Chr3_00469
M_Chr3_00511
M_Chr3_00669
M_Chr3_00961
M_Chr3_00962
M_Chr3_01139
M_Chr3_01179
M_Chr3_01244
M_Chr4_00001
M_Chr4_00002
M_Chr4_00003
M_Chr4_00004
M_Chr4_00005
M_Chr4_00006
M_Chr4_00007
M_Chr4_00008
M_Chr4_00010
M_Chr4_00011
M_Chr4_00012
M_Chr4_00013
M_Chr4_00021
M_Chr4_00067
M_Chr4_00096
M_Chr4_00098
M_Chr4_00107
M_Chr4_00113
M_Chr4_00114
M_Chr4_00115
M_Chr4_00116
M_Chr4_00117
M_Chr4_00118
M_Chr4_00119
M_Chr4_00122
M_Chr4_00124
M_Chr4_00126
M_Chr4_00127
M_Chr4_00142
M_Chr4_00146
M_Chr4_00164
M_Chr4_00170
M_Chr4_00186
M_Chr4_00189
M_Chr4_00411
M_Chr4_00565
M_Chr4_00650
M_Chr4_00708
M_Chr4_01019
M_Chr4_01025
M_Chr4_01026
M_Chr4_01079
M_Chr4_01082
M_Chr4_01086
M_Chr5_00001
M_Chr5_00003
M_Chr5_00005
M_Chr5_00028
M_Chr5_00033
M_Chr5_00074
M_Chr5_00082
M_Chr5_00084
M_Chr5_00110
M_Chr5_00112
M_Chr5_00113
M_Chr5_00161
M_Chr5_00162
M_Chr5_00211
M_Chr5_00277
M_Chr5_00327
M_Chr5_00433
M_Chr5_00482
M_Chr5_00791
M_Chr5_01032
M_Chr5_01034
M_Chr5_01163
M_Chr5_01181
M_Chr5_01184
M_Chr5_01194
M_Chr6_00001
M_Chr6_00002
M_Chr6_00004
M_Chr6_00015
M_Chr6_00073
M_Chr6_00074
M_Chr6_00075
M_Chr6_00096
M_Chr6_00098
M_Chr6_00108
M_Chr6_00109
M_Chr6_00134
M_Chr6_00149
M_Chr6_00156
M_Chr6_00300
M_Chr6_00305
M_Chr6_00307
M_Chr6_00398
M_Chr6_00870
M_Chr6_00871
M_Chr6_00944
M_Chr6_01025
M_Chr6_01038
M_Chr6_01051
M_Chr6_01091
M_Chr6_01105
M_Chr6_01106
M_Chr7_00001
M_Chr7_00002
M_Chr7_00004
M_Chr7_00005
M_Chr7_00008
M_Chr7_00009
M_Chr7_00010
M_Chr7_00011
M_Chr7_00012
M_Chr7_00014
M_Chr7_00015
M_Chr7_00016
M_Chr7_00017
M_Chr7_00018
M_Chr7_00019
M_Chr7_00020
M_Chr7_00021
M_Chr7_00022
M_Chr7_00023
M_Chr7_00024
M_Chr7_00025
M_Chr7_00026
M_Chr7_00027
M_Chr7_00028
M_Chr7_00029
M_Chr7_00031
M_Chr7_00032
M_Chr7_00033
M_Chr7_00035
M_Chr7_00036
M_Chr7_00037
M_Chr7_00038
M_Chr7_00039
M_Chr7_00040
M_Chr7_00041
M_Chr7_00042
M_Chr7_00043
M_Chr7_00044
M_Chr7_00045
M_Chr7_00046
M_Chr7_00047
M_Chr7_00049
M_Chr7_00050
M_Chr7_00053
M_Chr7_00054
M_Chr7_00055
M_Chr7_00056
M_Chr7_00057
M_Chr7_00060
M_Chr7_00071
M_Chr7_00073
M_Chr7_00075
M_Chr7_00107
M_Chr7_00108
M_Chr7_00109
M_Chr7_00110
M_Chr7_00111
M_Chr7_00112
M_Chr7_00113
M_Chr7_00114
M_Chr7_00115
M_Chr7_00116
M_Chr7_00119
M_Chr7_00121
M_Chr7_00122
M_Chr7_00124
M_Chr7_00125
M_Chr7_00126
M_Chr7_00128
M_Chr7_00129
M_Chr7_00130
M_Chr7_00131
M_Chr7_00132
M_Chr7_00134
M_Chr7_00135
M_Chr7_00136
M_Chr7_00137
M_Chr7_00139
M_Chr7_00140
M_Chr7_00141
M_Chr7_00142
M_Chr7_00144
M_Chr7_00145
M_Chr7_00146
M_Chr7_00147
M_Chr7_00148
M_Chr7_00149
M_Chr7_00150
M_Chr7_00151
M_Chr7_00152
M_Chr7_00154
M_Chr7_00155
M_Chr7_00157
M_Chr7_00217
M_Chr7_00218
M_Chr7_00233
M_Chr7_00257
M_Chr7_00278
M_Chr7_00306
M_Chr7_00769
M_Chr7_00830
M_Chr7_00831
M_Chr7_00929
M_Chr8_00001
M_Chr8_00003
M_Chr8_00005
M_Chr8_00006
M_Chr8_00007
M_Chr8_00009
M_Chr8_00014
M_Chr8_00020
M_Chr8_00021
M_Chr8_00022
M_Chr8_00027
M_Chr8_00039
M_Chr8_00040
M_Chr8_00041
M_Chr8_00044
M_Chr8_00086
M_Chr8_00138
M_Chr8_00139
M_Chr8_00140
M_Chr8_00219
M_Chr8_00242
M_Chr8_00284
M_Chr8_00487
M_Chr8_00506
M_Chr8_00556
M_Chr8_00661
M_Chr8_00739
M_Chr8_00768
M_Chr8_00769
M_Chr8_00972
M_Chr8_01011
M_Chr8_01012
M_Chr8_01079
M_Chr9_00004
M_Chr9_00006
M_Chr9_00007
M_Chr9_00008
M_Chr9_00009
M_Chr9_00010
M_Chr9_00011
M_Chr9_00012
M_Chr9_00013
M_Chr9_00014
M_Chr9_00016
M_Chr9_00017
M_Chr9_00018
M_Chr9_00019
M_Chr9_00020
M_Chr9_00021
M_Chr9_00023
M_Chr9_00024
M_Chr9_00033
M_Chr9_00065
M_Chr9_00067
M_Chr9_00077
M_Chr9_00082
M_Chr9_00100
M_Chr9_00103
M_Chr9_00104
M_Chr9_00114
M_Chr9_00119
M_Chr9_00136
M_Chr9_00137
M_Chr9_00139
M_Chr9_00140
M_Chr9_00141
M_Chr9_00142
M_Chr9_00143
M_Chr9_00144
M_Chr9_00145
M_Chr9_00146
M_Chr9_00147
M_Chr9_00148
M_Chr9_00149
M_Chr9_00150
M_Chr9_00151
M_Chr9_00152
M_Chr9_00182
M_Chr9_00222
M_Chr9_00223
M_Chr9_00280
M_Chr9_00414
M_Chr9_00525
M_Chr9_00742
M_Chr9_00923
M_Chr9_01093
M_Chr9_01097
M_Chr9_01100
M_Chr9_01170
M_Chr9_01190

## Sheet: Supplementary Data2
Data2 Genomic Feature Statistics in 100 kb Windows for T2T-MYD
CHR	Start	Stop	GC	Gene Number	Gene Count	LTR/ERV1 Count	5S Count	A/B Compartments	5mc Frequency	H3K4me3 Peaks
M_Chr1	1	100000	0.46993	4	0.0833333	1	29	-0.0014439	0.872915	1
M_Chr1	100001	200000	0.42739	5	0.333333	0	19	-0.0111471	0.870275	0
M_Chr1	200001	300000	0.44975	3	0.333333	0	163	-0.00751595	0.888894	0
M_Chr1	300001	400000	0.43955	3	0	14	110	-0.0272261	0.876668	0
M_Chr1	400001	500000	0.41765	9	1	9	0	-0.0306593	0.837342	0
M_Chr1	500001	600000	0.42645	8	2.65278	0	0	-0.0456803	0.811668	3
M_Chr1	600001	700000	0.40688	8	28.2222	0	0	-0.0237329	0.720343	6
M_Chr1	700001	800000	0.41361	9	16.3704	7	0	-0.0384927	0.793497	3
M_Chr1	800001	900000	0.41749	10	231.067	2	0	0.044257	0.704465	7
M_Chr1	900001	1000000	0.41665	6	312.178	1	0	0.0656381	0.730978	5
M_Chr1	1000001	1100000	0.42619	5	428.25	0	0	0.0589441	0.723076	8
M_Chr1	1100001	1200000	0.4325	3	111	1	0	0.0756474	0.659597	9
M_Chr1	1200001	1300000	0.41323	3	114.222	0	0	-0.0332431	0.718569	2
M_Chr1	1300001	1400000	0.40258	7	2700.6	0	0	-0.0414793	0.769976	1
M_Chr1	1400001	1500000	0.43127	12	26.9259	2	0	-0.0422523	0.823352	8
M_Chr1	1500001	1600000	0.39613	8	8.48611	7	0	-0.0579079	0.797598	0
M_Chr1	1600001	1700000	0.43088	5	0.0833333	0	0	-0.0673782	0.848038	0
M_Chr1	1700001	1800000	0.40579	4	614.056	0	0	0.00605285	0.726745	7
M_Chr1	1800001	1900000	0.42614	9	508.181	0	0	0.0733147	0.769039	6
M_Chr1	1900001	2000000	0.4072	5	354.667	0	0	-0.00261478	0.70825	6
M_Chr1	2000001	2100000	0.41902	4	9.22222	1	0	-0.0558665	0.809973	1
M_Chr1	2100001	2200000	0.3861	0	.	0	0	-0.0820775	0.768317	1
M_Chr1	2200001	2300000	0.39193	0	.	0	0	-0.0731356	0.790766	0
M_Chr1	2300001	2400000	0.40227	2	0	0	0	-0.0881635	0.767635	0
M_Chr1	2400001	2500000	0.39798	0	.	0	0	-0.0868616	0.77317	1
M_Chr1	2500001	2600000	0.39837	0	.	0	0	-0.0854621	0.778793	1
M_Chr1	2600001	2700000	0.39728	1	781.333	0	0	-0.0876425	0.728345	1
M_Chr1	2700001	2800000	0.39995	1	781.333	0	0	-0.0773249	0.713451	2
M_Chr1	2800001	2900000	0.39303	1	781.333	0	0	-0.080599	0.817574	1
M_Chr1	2900001	3000000	0.41012	5	304	0	0	-0.0318532	0.835951	4
M_Chr1	3000001	3100000	0.39511	1	0	0	0	-0.0323586	0.703376	2
M_Chr1	3100001	3200000	0.41463	3	41	3	0	-0.0405811	0.864227	1
M_Chr1	3200001	3300000	0.40774	4	86.4167	5	0	-0.0414218	0.821766	0
M_Chr1	3300001	3400000	0.39797	4	150.556	0	0	-0.030219	0.852251	1
M_Chr1	3400001	3500000	0.4502	7	3.50794	0	0	-0.00781343	0.904215	2
M_Chr1	3500001	3600000	0.49831	10	0	0	0	-0.000986652	0.908176	1
M_Chr1	3600001	3700000	0.44809	1	6.55556	0	0	-0.0189098	0.89933	2
M_Chr1	3700001	3800000	0.38941	1	6.55556	0	0	0.00542412	0.900337	1
M_Chr1	3800001	3900000	0.43585	0	.	104	0	-0.0205794	0.860155	3
M_Chr1	3900001	4000000	0.43796	0	.	76	0	-0.0130096	0.843742	0
M_Chr1	4000001	4100000	0.44222	3	0.0740741	122	0	-0.0225518	0.817773	4
M_Chr1	4100001	4200000	0.44782	0	.	128	0	-0.012517	0.828676	0
M_Chr1	4200001	4300000	0.43916	0	.	103	0	-0.00737067	0.857793	0
M_Chr1	4300001	4400000	0.44438	0	.	119	0	-0.00650337	0.814887	0
M_Chr1	4400001	4500000	0.44541	0	.	126	0	-0.0137433	0.841573	0
M_Chr1	4500001	4600000	0.44409	0	.	89	0	-0.0149398	0.866293	0
M_Chr1	4600001	4700000	0.44537	0	.	118	0	-0.019058	0.6437	0
M_Chr1	4700001	4800000	0.44607	0	.	117	0	-0.0171587	0.758837	1
M_Chr1	4800001	4900000	0.45036	0	.	141	0	-0.0220246	0.7748	0
M_Chr1	4900001	5000000	0.43999	0	.	86	0	-0.0097029	0.817663	1
M_Chr1	5000001	5100000	0.42435	11	71.0808	1	0	-0.00623878	0.739725	4
M_Chr1	5100001	5200000	0.40814	8	143.014	3	0	-0.0306983	0.77217	2
M_Chr1	5200001	5300000	0.40694	2	0.0555556	3	0	-0.0717383	0.7955	2
M_Chr1	5300001	5400000	0.40764	2	101.889	0	0	-0.0765495	0.789501	1
M_Chr1	5400001	5500000	0.4026	1	203.778	0	0	-0.0757875	0.795248	0
M_Chr1	5500001	5600000	0.3975	1	216.556	0	0	-0.0922764	0.817234	1
M_Chr1	5600001	5700000	0.39835	1	216.556	0	0	-0.091714	0.802978	0
M_Chr1	5700001	5800000	0.40106	1	216.556	0	0	-0.0770816	0.788175	0
M_Chr1	5800001	5900000	0.40077	1	216.556	0	0	-0.0963907	0.718574	0
M_Chr1	5900001	6000000	0.40373	1	193	1	0	-0.0794835	0.804348	0
M_Chr1	6000001	6100000	0.4212	2	140.167	0	0	0.0153595	0.704109	7
M_Chr1	6100001	6200000	0.42035	4	135.593	0	0	0.0817931	0.702579	8
M_Chr1	6200001	6300000	0.42127	5	112.378	0	0	0.0294888	0.753492	6
M_Chr1	6300001	6400000	0.41699	7	651.397	0	0	0.0312821	0.745018	8
M_Chr1	6400001	6500000	0.41042	1	67.7778	0	0	-0.0403653	0.774789	1
M_Chr1	6500001	6600000	0.41275	4	674.139	0	0	-0.0522978	0.67585	2
M_Chr1	6600001	6700000	0.41968	7	597.111	0	0	0.0588079	0.714174	8
M_Chr1	6700001	6800000	0.40441	12	289.972	1	0	0.087599	0.665269	11
M_Chr1	6800001	6900000	0.40175	9	554.012	0	0	0.0810686	0.734643	7
M_Chr1	6900001	7000000	0.40523	4	117.481	0	0	0.0479636	0.80647	2
M_Chr1	7000001	7100000	0.40583	1	251.333	0	0	0.0152973	0.844788	0
M_Chr1	7100001	7200000	0.40425	3	874.074	0	0	-0.023237	0.721275	3
M_Chr1	7200001	7300000	0.41384	7	300.984	1	0	0.085532	0.688704	8
M_Chr1	7300001	7400000	0.41948	5	503.067	1	0	0.0615895	0.611982	7
M_Chr1	7400001	7500000	0.39436	7	112.81	0	0	0.0337567	0.69838	6
M_Chr1	7500001	7600000	0.41607	2	349.333	0	0	-0.0383416	0.672312	3
M_Chr1	7600001	7700000	0.40526	3	65.5926	0	0	-0.0523288	0.678201	2
M_Chr1	7700001	7800000	0.39775	7	97.254	14	0	-0.0160855	0.731951	2
M_Chr1	7800001	7900000	0.41514	11	286.818	0	0	0.0920878	0.669297	8
M_Chr1	7900001	8000000	0.44329	2	160.111	0	0	0.0848927	0.677203	19
M_Chr1	8000001	8100000	0.42586	8	355.764	0	0	0.0920736	0.66181	11
M_Chr1	8100001	8200000	0.41675	11	194.182	4	0	0.0383827	0.692081	7
M_Chr1	8200001	8300000	0.40151	10	88.9778	2	0	-0.0556981	0.76421	3
M_Chr1	8300001	8400000	0.41006	10	28.2	0	0	-0.0515713	0.787955	3
M_Chr1	8400001	8500000	0.40398	3	85.6296	0	0	-0.0564134	0.751924	2
M_Chr1	8500001	8600000	0.40236	0	.	0	0	-0.074382	0.745774	0
M_Chr1	8600001	8700000	0.39855	2	0.0555556	0	0	-0.0753982	0.791921	1
M_Chr1	8700001	8800000	0.41783	1	540.444	0	0	-0.072919	0.711592	2
M_Chr1	8800001	8900000	0.40825	0	.	0	0	-0.0897387	0.793225	0
M_Chr1	8900001	9000000	0.40519	0	.	0	0	-0.0730944	0.774481	1
M_Chr1	9000001	9100000	0.41229	2	727.5	0	0	-0.0602012	0.709398	2
M_Chr1	9100001	9200000	0.39958	2	0.0555556	1	0	-0.0873433	0.772231	0
M_Chr1	9200001	9300000	0.39437	1	0.111111	0	0	-0.0635976	0.778052	0
M_Chr1	9300001	9400000	0.39903	3	124.963	0	0	-0.0610664	0.753369	1
M_Chr1	9400001	9500000	0.39387	3	57.8148	0	0	-0.0782339	0.648828	1
M_Chr1	9500001	9600000	0.41417	5	157.022	0	0	0.00447962	0.688558	8
M_Chr1	9600001	9700000	0.39879	5	19.9111	0	0	-0.0317019	0.566174	10
M_Chr1	9700001	9800000	0.38921	1	199.111	0	0	-0.0585199	0.699499	1
M_Chr1	9800001	9900000	0.40781	4	683.806	0	0	0.0523941	0.717643	4
M_Chr1	9900001	10000000	0.42636	5	518.911	0	0	0.105068	0.679942	10
M_Chr1	10000001	10100000	0.40422	8	447.069	0	0	0.102745	0.669672	8
M_Chr1	10100001	10200000	0.39953	9	311.37	1	0	0.0748031	0.643892	9
M_Chr1	10200001	10300000	0.41838	11	604.444	0	0	0.0871147	0.688485	10
M_Chr1	10300001	10400000	0.41425	12	89.3056	1	0	0.0471704	0.645761	4
M_Chr1	10400001	10500000	0.40892	4	1277	3	0	-0.0105974	0.728537	7
M_Chr1	10500001	10600000	0.41293	1	331.222	0	0	-0.0625315	0.769335	3
M_Chr1	10600001	10700000	0.40748	5	232.133	1	0	-0.0429001	0.77614	9
M_Chr1	10700001	10800000	0.42379	12	1.57407	2	0	-0.0487936	0.729107	18
M_Chr1	10800001	10900000	0.4278	8	51.7778	2	0	-0.0280791	0.728509	17
M_Chr1	10900001	11000000	0.40797	1	97.7778	0	0	-0.0543784	0.7496	0
M_Chr1	11000001	11100000	0.43618	2	321.778	0	0	-0.0619371	0.668636	5
M_Chr1	11100001	11200000	0.41932	11	330.061	0	0	0.059769	0.675782	5
M_Chr1	11200001	11300000	0.40918	6	350.593	0	0	0.0569124	0.63302	10
M_Chr1	11300001	11400000	0.40674	6	67.6667	1	0	0.0182249	0.611014	2
M_Chr1	11400001	11500000	0.402	8	630.333	0	0	0.0449179	0.654631	10
M_Chr1	11500001	11600000	0.40899	7	510.46	0	0	0.0919362	0.692067	6
M_Chr1	11600001	11700000	0.41479	9	275.716	0	0	0.099155	0.687164	12
M_Chr1	11700001	11800000	0.41226	8	245.25	0	0	0.0897344	0.660062	7
M_Chr1	11800001	11900000	0.41807	5	92.9333	3	0	-0.00133902	0.812991	2
M_Chr1	11900001	12000000	0.40097	10	81.2889	0	0	0.0222871	0.713701	2
M_Chr1	12000001	12100000	0.41864	10	274.456	0	0	0.0925146	0.68261	12
M_Chr1	12100001	12200000	0.41664	4	230.444	0	0	0.030454	0.745265	5
M_Chr1	12200001	12300000	0.41616	5	1327.33	1	0	0.0089469	0.784633	4
M_Chr1	12300001	12400000	0.40223	9	303.272	0	0	0.0517599	0.671574	4
M_Chr1	12400001	12500000	0.40511	8	319.056	0	0	0.065451	0.625783	9
M_Chr1	12500001	12600000	0.39436	5	4309.53	0	0	-0.0253156	0.71306	4
M_Chr1	12600001	12700000	0.41792	7	1.49206	6	0	-0.0481911	0.831946	0
M_Chr1	12700001	12800000	0.39903	9	51.9877	3	0	-0.036035	0.759362	3
M_Chr1	12800001	12900000	0.39798	9	340.833	0	0	0.0927808	0.661054	6
M_Chr1	12900001	13000000	0.4128	12	432.75	0	0	0.079341	0.694638	4
M_Chr1	13000001	13100000	0.40284	5	234.378	0	0	0.0951677	0.620162	10
M_Chr1	13100001	13200000	0.42955	3	380.185	1	0	0.0912583	0.718517	10
M_Chr1	13200001	13300000	0.40186	7	146.794	0	0	0.0434164	0.672138	5
M_Chr1	13300001	13400000	0.38779	3	1622.89	0	0	0.0606991	0.704879	5
M_Chr1	13400001	13500000	0.41073	1	4218.56	0	0	0.0781087	0.665884	2
M_Chr1	13500001	13600000	0.41389	3	958.667	1	0	0.0933635	0.665092	10
M_Chr1	13600001	13700000	0.38822	6	574.204	0	0	0.085165	0.645497	4
M_Chr1	13700001	13800000	0.39675	3	1000.3	0	0	-0.00146561	0.750588	1
M_Chr1	13800001	13900000	0.39561	7	619.444	0	0	0.0101954	0.652618	4
M_Chr1	13900001	14000000	0.39675	6	108.519	0	0	0.0029017	0.650278	10
M_Chr1	14000001	14100000	0.39485	6	1399.94	2	0	0.0323072	0.695855	8
M_Chr1	14100001	14200000	0.39478	6	198.407	0	0	0.0519109	0.664972	6
M_Chr1	14200001	14300000	0.37764	2	43.6111	0	0	-0.0383049	0.724238	0
M_Chr1	14300001	14400000	0.38307	1	84.7778	1	0	-0.070563	0.726518	0
M_Chr1	14400001	14500000	0.39623	2	42.3889	0	0	-0.0566838	0.748786	1
M_Chr1	14500001	14600000	0.39742	2	492.333	1	0	-0.0791391	0.678576	2
M_Chr1	14600001	14700000	0.38323	1	899.889	0	0	-0.0550481	0.806787	0
M_Chr1	14700001	14800000	0.38534	6	131.907	0	0	-0.0432242	0.815361	1
M_Chr1	14800001	14900000	0.3925	4	461.056	2	0	0.0354925	0.704098	8
M_Chr1	14900001	15000000	0.3896	6	488.259	0	0	0.0640788	0.679381	4
M_Chr1	15000001	15100000	0.38304	3	644.556	0	0	0.0437873	0.753981	1
M_Chr1	15100001	15200000	0.39536	3	916.889	0	0	0.0708236	0.672419	7
M_Chr1	15200001	15300000	0.41036	5	205.667	0	0	0.0517597	0.681743	9
M_Chr1	15300001	15400000	0.38861	13	32.3504	0	0	0.0546291	0.651349	8
M_Chr1	15400001	15500000	0.41395	18	16.7716	0	0	0.0219854	0.531472	19
M_Chr1	15500001	15600000	0.39622	4	497.139	0	0	0.0194434	0.712009	3
M_Chr1	15600001	15700000	0.39904	4	162.889	0	0	-0.00609386	0.76651	1
M_Chr1	15700001	15800000	0.39775	8	811.873	0	0	0.0297703	0.698801	9
M_Chr1	15800001	15900000	0.39048	15	250.889	0	0	0.0354255	0.640073	11
M_Chr1	15900001	16000000	0.40344	7	68.8254	0	0	0.0562944	0.607639	13
M_Chr1	16000001	16100000	0.41295	5	281.278	0	0	0.0373026	0.637793	8
M_Chr1	16100001	16200000	0.39492	9	150.457	0	0	0.0676177	0.670934	8
M_Chr1	16200001	16300000	0.39219	2	150.833	0	0	-0.0550848	0.753217	0
M_Chr1	16300001	16400000	0.39912	1	301.222	0	0	-0.059335	0.714915	0
M_Chr1	16400001	16500000	0.38936	5	469.733	0	0	-0.00247022	0.683754	3
M_Chr1	16500001	16600000	0.40253	7	267.667	0	0	0.0740489	0.700798	6
M_Chr1	16600001	16700000	0.40749	1	949.333	0	0	0.107838	0.627871	6
M_Chr1	16700001	16800000	0.39904	3	74.9259	0	0	0.0699264	0.746991	2
M_Chr1	16800001	16900000	0.39518	10	122.167	0	0	0.0818504	0.765539	8
M_Chr1	16900001	17000000	0.39416	7	712.873	0	0	0.0479507	0.693017	7
M_Chr1	17000001	17100000	0.39481	5	435.067	1	0	0.0726283	0.694819	7
M_Chr1	17100001	17200000	0.40532	8	952.069	0	0	0.0921919	0.71086	9
M_Chr1	17200001	17300000	0.39516	2	3407.39	0	0	0.00669895	0.679821	1
M_Chr1	17300001	17400000	0.38714	4	61.8611	0	0	-0.0230028	0.746163	1
M_Chr1	17400001	17500000	0.40567	4	919.083	0	0	0.0730553	0.777605	3
M_Chr1	17500001	17600000	0.39218	11	93.7111	0	0	0.0799373	0.72136	3
M_Chr1	17600001	17700000	0.40521	11	176.3	1	0	0.100903	0.666471	11
M_Chr1	17700001	17800000	0.40219	6	289.796	1	0	0.0893178	0.702834	6
M_Chr1	17800001	17900000	0.3881	7	454.206	0	0	0.0433634	0.733572	3
M_Chr1	17900001	18000000	0.40106	6	211.556	0	0	0.0219759	0.606509	2
M_Chr1	18000001	18100000	0.39449	2	61.2778	0	0	-0.033973	0.741915	2
M_Chr1	18100001	18200000	0.3887	2	10.5556	0	0	-0.0539906	0.736168	2
M_Chr1	18200001	18300000	0.39595	4	797.25	2	0	0.0366785	0.547006	3
M_Chr1	18300001	18400000	0.3968	5	872.778	1	0	0.0992307	0.626437	13
M_Chr1	18400001	18500000	0.3817	5	23.3333	0	0	-0.0200767	0.702779	0
M_Chr1	18500001	18600000	0.39656	6	228.296	0	0	-0.0202437	0.674404	4
M_Chr1	18600001	18700000	0.40202	1	.	0	0	-0.0355395	0.767325	2
M_Chr1	18700001	18800000	0.40846	7	222.019	0	0	0.0668973	0.689934	10
M_Chr1	18800001	18900000	0.3941	3	184.407	0	0	-0.0281986	0.666031	2
M_Chr1	18900001	19000000	0.39336	0	.	0	0	-0.0574511	0.723338	0
M_Chr1	19000001	19100000	0.38823	1	7.33333	0	0	-0.0934068	0.745447	0
M_Chr1	19100001	19200000	0.38117	3	0.277778	1	0	-0.0836622	0.728285	0
M_Chr1	19200001	19300000	0.38241	5	132.822	0	0	-0.0543832	0.705491	2
M_Chr1	19300001	19400000	0.39137	1	78	0	0	-0.083679	0.73677	0
M_Chr1	19400001	19500000	0.38508	2	39.7222	1	0	-0.0758609	0.696902	0
M_Chr1	19500001	19600000	0.38693	6	82.8519	0	0	-0.0545362	0.674883	1
M_Chr1	19600001	19700000	0.39936	5	297.222	0	0	-0.0370413	0.717483	4
M_Chr1	19700001	19800000	0.40433	3	150.222	0	0	0.0656818	0.728375	6
M_Chr1	19800001	19900000	0.38818	4	54.6944	0	0	0.040525	0.689003	3
M_Chr1	19900001	20000000	0.39298	11	433.263	0	0	0.0717762	0.630297	8
M_Chr1	20000001	20100000	0.39743	4	432.278	0	0	0.0176738	0.681203	1
M_Chr1	20100001	20200000	0.39841	6	640.148	0	0	0.00701265	0.690508	4
M_Chr1	20200001	20300000	0.38947	5	21.0889	0	0	-0.0180189	0.664947	1
M_Chr1	20300001	20400000	0.39399	1	60.4444	0	0	-0.0108957	0.682544	3
M_Chr1	20400001	20500000	0.39424	5	314.422	1	0	0.018226	0.683011	10
M_Chr1	20500001	20600000	0.41052	7	159.981	0	0	0.00845881	0.718428	7
M_Chr1	20600001	20700000	0.39168	5	1174.4	2	0	-0.0211243	0.627257	2
M_Chr1	20700001	20800000	0.39866	3	196.037	0	0	-0.0225571	0.720305	3
M_Chr1	20800001	20900000	0.39239	7	219	0	0	0.0328313	0.726403	8
M_Chr1	20900001	21000000	0.39429	5	386.578	2	0	-0.0111449	0.772091	4
M_Chr1	21000001	21100000	0.39567	6	145.267	1	0	0.0114247	0.740646	7
M_Chr1	21100001	21200000	0.39499	2	104.222	0	0	-0.0642751	0.680854	1
M_Chr1	21200001	21300000	0.39818	2	200.056	0	0	-0.0468493	0.813158	2
M_Chr1	21300001	21400000	0.402	4	1953.06	0	0	-0.0187983	0.711594	4
M_Chr1	21400001	21500000	0.40875	8	1313.32	1	0	0.0337009	0.620476	6
M_Chr1	21500001	21600000	0.402	5	370.4	0	0	-0.00936145	0.732942	2
M_Chr1	21600001	21700000	0.40234	9	1373.43	0	0	0.0777517	0.67481	12
M_Chr1	21700001	21800000	0.4081	6	259.648	1	1	0.00290239	0.717	5
M_Chr1	21800001	21900000	0.40745	1	462	0	0	-0.0749117	0.705909	1
M_Chr1	21900001	22000000	0.40535	6	1140.94	0	0	-0.00389377	0.67221	3
M_Chr1	22000001	22100000	0.40667	6	373.278	0	0	0.00457435	0.731791	4
M_Chr1	22100001	22200000	0.41397	1	.	0	0	-0.0695317	0.756933	2
M_Chr1	22200001	22300000	0.40999	2	0	0	1	-0.0411957	0.723759	3
M_Chr1	22300001	22400000	0.40046	5	601.4	1	0	0.0511755	0.677764	10
M_Chr1	22400001	22500000	0.40822	8	347.722	0	0	0.0668238	0.708301	9
M_Chr1	22500001	22600000	0.40673	4	725	0	0	-0.0066266	0.691	8
M_Chr1	22600001	22700000	0.4087	6	222.378	0	0	-0.0309832	0.810574	0
M_Chr1	22700001	22800000	0.39646	4	540.194	0	0	0.0624196	0.682282	5
M_Chr1	22800001	22900000	0.40242	5	193.422	0	0	0.0334568	0.674042	6
M_Chr1	22900001	23000000	0.39457	8	193.222	0	0	0.0239285	0.705824	6
M_Chr1	23000001	23100000	0.38917	4	59.2593	0	0	-0.0391211	0.703071	3
M_Chr1	23100001	23200000	0.38644	1	35.4444	0	0	-0.0530112	0.743425	0
M_Chr1	23200001	23300000	0.40765	2	1074.28	0	0	-0.047875	0.731354	10
M_Chr1	23300001	23400000	0.37756	0	.	0	0	-0.0640077	0.72488	2
M_Chr1	23400001	23500000	0.37833	1	0	0	0	-0.0746497	0.739183	1
M_Chr1	23500001	23600000	0.39183	5	496.422	0	0	0.0152199	0.710198	4
M_Chr1	23600001	23700000	0.4006	4	2868.28	0	0	0.0455379	0.659998	8
M_Chr1	23700001	23800000	0.4044	8	1315.42	0	0	0.0224297	0.60518	18
M_Chr1	23800001	23900000	0.40248	8	123.625	0	0	0.0688864	0.61765	17
M_Chr1	23900001	24000000	0.40197	7	678.286	0	0	0.0796731	0.629248	5
M_Chr1	24000001	24100000	0.39547	4	91.7778	0	0	0.0863063	0.71654	5
M_Chr1	24100001	24200000	0.40864	1	889.222	0	0	0.034861	0.750366	1
M_Chr1	24200001	24300000	0.3954	0	.	0	0	-0.0236121	0.759073	0
M_Chr1	24300001	24400000	0.40703	6	1654.26	1	0	0.049938	0.694926	6
M_Chr1	24400001	24500000	0.41128	2	0	0	0	0.00162602	0.775315	2
M_Chr1	24500001	24600000	0.41334	2	740.222	0	0	-0.00230379	0.783068	3
M_Chr1	24600001	24700000	0.39735	2	474.333	0	0	0.0466346	0.677465	2
M_Chr1	24700001	24800000	0.40194	5	191.111	0	0	0.0713087	0.752054	5
M_Chr1	24800001	24900000	0.38968	2	101.056	0	0	-0.0287117	0.625582	5
M_Chr1	24900001	25000000	0.40471	0	.	0	0	-0.0412377	0.767274	0
M_Chr1	25000001	25100000	0.42679	3	170.185	0	0	0.0547864	0.75355	8
M_Chr1	25100001	25200000	0.40911	4	122.583	0	0	0.0242001	0.705078	5
M_Chr1	25200001	25300000	0.41107	4	390.25	0	0	0.00728535	0.67188	2
M_Chr1	25300001	25400000	0.40237	4	741.278	0	0	0.0549926	0.669902	8
M_Chr1	25400001	25500000	0.3909	1	322	0	0	-0.0236843	0.756743	1
M_Chr1	25500001	25600000	0.39822	2	163.5	0	0	-0.0100856	0.801361	3
M_Chr1	25600001	25700000	0.40159	8	353.841	2	0	0.0678019	0.678239	7
M_Chr1	25700001	25800000	0.40051	4	417.389	0	0	0.0928894	0.706555	3
M_Chr1	25800001	25900000	0.39687	6	661.019	2	0	0.0913892	0.731754	6
M_Chr1	25900001	26000000	0.39762	7	465.444	0	0	0.0409246	0.727994	8
M_Chr1	26000001	26100000	0.4248	2	1124.89	0	0	-0.0136679	0.776029	0
M_Chr1	26100001	26200000	0.41826	2	76.1111	0	0	0.0191189	0.740517	9
M_Chr1	26200001	26300000	0.43616	1	76.1111	0	0	0.00509438	0.770299	7
M_Chr1	26300001	26400000	0.41715	2	205.167	0	0	0.0130423	0.76115	3
M_Chr1	26400001	26500000	0.41066	7	224.508	1	0	0.0502042	0.713336	6
M_Chr1	26500001	26600000	0.4359	6	273.241	2	0	-0.00274303	0.689106	10
M_Chr1	26600001	26700000	0.39566	4	490.333	1	0	-0.0201622	0.725446	2
M_Chr1	26700001	26800000	0.38431	8	77.375	0	0	-0.0537837	0.838478	0
M_Chr1	26800001	26900000	0.39889	3	256.296	0	0	-0.0346208	0.74925	2
M_Chr1	26900001	27000000	0.40547	6	111.315	0	0	0.0521442	0.69645	8
M_Chr1	27000001	27100000	0.42186	1	49.6667	0	0	-0.0027986	0.766542	4
M_Chr1	27100001	27200000	0.42023	7	248.635	0	0	0.0901141	0.627658	13
M_Chr1	27200001	27300000	0.41052	4	569.167	0	0	0.0797071	0.675923	3
M_Chr1	27300001	27400000	0.39847	8	625.764	3	0	0.0865736	0.671572	11
M_Chr1	27400001	27500000	0.39448	9	64.0494	2	0	0.0859874	0.622441	9
M_Chr1	27500001	27600000	0.38961	8	368.097	2	0	0.0605434	0.707955	4
M_Chr1	27600001	27700000	0.39606	7	1648.83	1	0	0.0397994	0.596826	5
M_Chr1	27700001	27800000	0.37822	10	67.9556	0	0	-0.0057117	0.746735	3
M_Chr1	27800001	27900000	0.39155	2	638.556	0	0	-0.0499291	0.694832	0
M_Chr1	27900001	28000000	0.39954	1	1254.33	0	0	-0.0548639	0.794728	0
M_Chr1	28000001	28100000	0.39929	2	627.167	0	0	-0.0714049	0.799856	1
M_Chr1	28100001	28200000	0.40081	1	1254.33	0	0	-0.0569876	0.800217	1
M_Chr1	28200001	28300000	0.39373	0	.	1	0	-0.0872326	0.775706	0
M_Chr1	28300001	28400000	0.38708	0	.	0	0	-0.0728579	0.778496	0
M_Chr1	28400001	28500000	0.40419	3	469.63	3	0	-0.0386001	0.802491	3
M_Chr1	28500001	28600000	0.39626	5	5.08333	2	0	-0.0391471	0.762521	1
M_Chr1	28600001	28700000	0.43128	3	388.556	1	0	-0.0436194	0.706176	6
M_Chr1	28700001	28800000	0.42259	2	2001.72	0	0	-0.0445891	0.769359	2
M_Chr1	28800001	28900000	0.42548	3	894.815	0	0	0.0569441	0.670314	11
M_Chr1	28900001	29000000	0.42359	5	463.933	0	0	0.0174615	0.736878	1
M_Chr1	29000001	29100000	0.39196	5	394.306	0	0	0.0226773	0.753875	5
M_Chr1	29100001	29200000	0.42598	6	305.222	2	0	0.0574285	0.718976	7
M_Chr1	29200001	29300000	0.43814	4	350.889	1	0	0.0736194	0.706033	8
M_Chr1	29300001	29400000	0.44045	3	475	0	0	0.0378784	0.752992	4
M_Chr1	29400001	29500000	0.43684	1	360.333	0	0	-0.0181099	0.707664	4
M_Chr1	29500001	29600000	0.42625	8	156.167	0	0	0.0141428	0.754581	3
M_Chr1	29600001	29700000	0.40942	14	197.294	0	0	0.068504	0.672591	13
M_Chr1	29700001	29800000	0.43097	8	1095.15	1	0	0.00221627	0.754962	11
M_Chr1	29800001	29900000	0.42142	4	144.278	0	0	0.0725226	0.727234	6
M_Chr1	29900001	30000000	0.42665	4	195.222	1	0	0.0496075	0.727001	10
M_Chr1	30000001	30100000	0.43364	7	81.1852	1	0	0.00490199	0.728583	6
M_Chr1	30100001	30200000	0.43411	8	614.736	1	0	0.054967	0.765937	8
M_Chr1	30200001	30300000	0.42933	6	260.426	0	0	0.0022639	0.718385	3
M_Chr1	30300001	30400000	0.43355	4	1012.11	0	0	-0.0379373	0.712527	1
M_Chr1	30400001	30500000	0.42807	0	.	0	0	-0.0568233	0.783189	2
M_Chr1	30500001	30600000	0.42202	8	146.167	0	0	-0.00776962	0.744671	4
M_Chr1	30600001	30700000	0.45162	1	933	0	0	-0.0380329	0.798275	0
M_Chr1	30700001	30800000	0.44532	3	350.926	0	0	-0.0508445	0.763562	1
M_Chr1	30800001	30900000	0.43928	2	9.16667	2	0	-0.0580236	0.778315	1
M_Chr1	30900001	31000000	0.4387	1	721.556	0	0	-0.0443963	0.766431	0
M_Chr1	31000001	31100000	0.42912	6	376.056	0	0	0.0397038	0.816465	4
M_Chr1	31100001	31200000	0.4077	8	171.486	3	0	0.0547014	0.77138	5
M_Chr1	31200001	31300000	0.43632	10	152.322	0	0	0.060159	0.699813	8
M_Chr1	31300001	31400000	0.44585	3	264.519	3	0	-0.0168073	0.825579	3
M_Chr1	31400001	31500000	0.43113	4	1835.5	1	0	0.0556216	0.76598	4
M_Chr1	31500001	31600000	0.42338	11	502.6	3	0	0.0345529	0.726256	6
M_Chr1	31600001	31700000	0.4434	3	842.222	0	0	-0.014918	0.804093	5
M_Chr1	31700001	31800000	0.4343	8	255.524	0	0	0.0658093	0.713351	10
M_Chr1	31800001	31900000	0.44029	11	234.293	4	0	0.0750913	0.713559	6
M_Chr1	31900001	32000000	0.45488	2	371.278	0	0	0.0975308	0.615755	5
M_Chr1	32000001	32100000	0.44313	7	98.9048	0	0	0.0350752	0.736568	3
M_Chr1	32100001	32200000	0.44114	10	40.0111	0	0	8.73498e-05	0.756086	3
M_Chr1	32200001	32300000	0.44161	3	643.185	0	0	0.0590363	0.689003	11
M_Chr1	32300001	32400000	0.45245	6	402.296	3	0	0.0446498	0.739963	7
M_Chr1	32400001	32500000	0.46363	4	406.111	2	0	0.0547804	0.720479	5
M_Chr1	32500001	32600000	0.47187	1	404.556	9	0	0.0407952	0.762113	3
M_Chr1	32600001	32700000	0.45226	5	641.222	7	0	0.0418996	0.73198	6
M_Chr1	32700001	32800000	0.45915	3	55.4074	10	0	-0.00770441	0.791554	4
M_Chr1	32800001	32900000	0.45743	5	100.422	9	0	0.0339384	0.798058	6
M_Chr1	32900001	33000000	0.47299	5	93.9556	14	0	0.0574867	0.766895	10
M_Chr1	33000001	33100000	0.43749	3	143.444	8	0	0.0508869	0.7897	5
M_Chr1	33100001	33200000	0.4424	8	323.458	3	0	0.0240715	0.797072	5
M_Chr1	33200001	33300000	0.47006	8	513.222	7	0	0.0332244	0.851298	7
M_Chr1	33300001	33400000	0.44883	7	318.984	7	0	-0.00604774	0.852152	5
M_Chr1	33400001	33500000	0.46884	7	694.397	1	0	0.036522	0.814704	4
M_Chr1	33500001	33600000	0.48398	7	938.037	3	0	0.00258633	0.851719	8
M_Chr1	33600001	33700000	0.44121	12	267.62	6	0	0.050082	0.792565	6
M_Chr1	33700001	33800000	0.46216	8	489.278	1	0	0.028368	0.828364	8
M_Chr1	33800001	33900000	0.44888	7	323.222	0	0	-0.00504209	0.79902	8
M_Chr1	33900001	33906183	0.496199	0	.	0	0	0	0.900571	0
M_Chr2	1	100000	0.4665	3	0.333333	0	0	0.023375	0.865019	9
M_Chr2	100001	200000	0.48608	1	0	0	0	0.0434901	0.887408	2
M_Chr2	200001	300000	0.48129	0	.	0	0	0.0396916	0.869773	0
M_Chr2	300001	400000	0.47699	4	1.08333	0	0	0.0433585	0.869068	4
M_Chr2	400001	500000	0.42785	10	0.493827	1	0	0.0476545	0.862671	3
M_Chr2	500001	600000	0.41679	4	0.0555556	2	0	0.0190467	0.891032	0
M_Chr2	600001	700000	0.40894	7	0	3	0	0.0555513	0.848458	0
M_Chr2	700001	800000	0.42591	4	1.52778	2	0	0.0271643	0.720646	2
M_Chr2	800001	900000	0.41171	11	0	1	0	0.0323108	0.8527	0
M_Chr2	900001	1000000	0.40402	8	0.0138889	5	0	0.051299	0.84458	2
M_Chr2	1000001	1100000	0.41974	5	4.64444	3	0	0.0148761	0.822994	1
M_Chr2	1100001	1200000	0.41412	3	79.2593	0	0	-0.0163697	0.694484	10
M_Chr2	1200001	1300000	0.42543	6	255.981	2	0	-0.0114312	0.766176	7
M_Chr2	1300001	1400000	0.42992	4	813.694	0	0	-0.00977037	0.700312	5
M_Chr2	1400001	1500000	0.41504	1	177.778	0	0	-0.00379933	0.757233	2
M_Chr2	1500001	1600000	0.41337	14	0	0	0	0.0162058	0.834099	2
M_Chr2	1600001	1700000	0.42751	15	0.222222	1	0	0.0342021	0.834428	0
M_Chr2	1700001	1800000	0.40961	13	57.8291	8	0	-0.0233968	0.804816	2
M_Chr2	1800001	1900000	0.438	6	2106.98	0	1	-0.0407787	0.727298	5
M_Chr2	1900001	2000000	0.41317	4	98.8056	3	0	0.000858601	0.839685	2
M_Chr2	2000001	2100000	0.4195	5	302.822	0	0	-0.018407	0.777499	2
M_Chr2	2100001	2200000	0.422	2	737.278	0	0	-0.035959	0.775618	1
M_Chr2	2200001	2300000	0.43094	9	238.333	0	0	-0.0605382	0.606165	5
M_Chr2	2300001	2400000	0.41064	1	147.333	0	0	-0.00281447	0.762574	3
M_Chr2	2400001	2500000	0.4163	5	263.067	0	0	-0.0261108	0.694713	2
M_Chr2	2500001	2600000	0.41418	5	30.4889	4	0	-0.0321277	0.805407	4
M_Chr2	2600001	2700000	0.4195	3	804.704	0	0	-0.0372598	0.706355	10
M_Chr2	2700001	2800000	0.42839	2	640.889	0	0	-0.0447854	0.763595	6
M_Chr2	2800001	2900000	0.40781	3	311.704	0	0	-0.0424319	0.656566	8
M_Chr2	2900001	3000000	0.41924	1	1654.56	0	0	-0.0399959	0.679416	12
M_Chr2	3000001	3100000	0.42275	6	415.907	0	0	0.00424888	0.743913	3
M_Chr2	3100001	3200000	0.43772	6	146.111	1	0	0.026086	0.818818	2
M_Chr2	3200001	3300000	0.40902	5	174.578	2	0	0.0315076	0.887312	2
M_Chr2	3300001	3400000	0.40409	2	436.389	1	0	0.0368765	0.880841	2
M_Chr2	3400001	3500000	0.43573	10	398.833	0	0	0.0160325	0.84766	3
M_Chr2	3500001	3600000	0.40907	4	514.194	2	0	0.0279171	0.823535	4
M_Chr2	3600001	3700000	0.43021	6	8.96296	10	0	0.050709	0.854042	2
M_Chr2	3700001	3800000	0.40577	2	89.1667	0	0	0.0242506	0.880261	3
M_Chr2	3800001	3900000	0.41487	3	0.166667	0	0	0.0364035	0.884906	1
M_Chr2	3900001	4000000	0.38016	1	0.333333	5	0	0.031475	0.910912	0
M_Chr2	4000001	4100000	0.40396	1	731.778	5	0	0.0436628	0.885911	0
M_Chr2	4100001	4200000	0.43329	5	146.667	9	0	0.0764784	0.852707	3
M_Chr2	4200001	4300000	0.42647	1	23.8889	0	0	0.0153042	0.621753	0
M_Chr2	4300001	4400000	0.40132	2	284.222	0	0	0.0770936	0.886935	2
M_Chr2	4400001	4500000	0.3994	2	272.5	3	0	0.07166	0.892958	0
M_Chr2	4500001	4600000	0.40247	2	587.278	4	0	0.0721867	0.866894	3
M_Chr2	4600001	4700000	0.45793	5	2.64444	12	0	0.0414875	0.875644	6
M_Chr2	4700001	4800000	0.48004	0	.	10	0	0.0134703	0.860606	7
M_Chr2	4800001	4900000	0.48085	0	.	8	0	-0.0112965	0.878289	7
M_Chr2	4900001	5000000	0.46697	6	0.351852	31	0	0.00744415	0.8603	5
M_Chr2	5000001	5100000	0.48028	0	.	6	0	0.00750904	0.860301	12
M_Chr2	5100001	5200000	0.44623	2	0.0555556	50	0	0.0344852	0.85224	1
M_Chr2	5200001	5300000	0.44741	1	2.44444	103	0	0.0518729	0.862299	2
M_Chr2	5300001	5400000	0.45879	0	.	162	0	0.0557588	0.792845	4
M_Chr2	5400001	5500000	0.453	1	0	137	0	0.0371334	0.876974	1
M_Chr2	5500001	5600000	0.4543	1	0	138	0	0.0275764	0.805602	1
M_Chr2	5600001	5700000	0.45865	0	.	133	0	0.0161158	0.851263	1
M_Chr2	5700001	5800000	0.45643	0	.	160	0	0.0223769	0.751339	0
M_Chr2	5800001	5900000	0.43558	1	0.111111	97	0	0.0211208	0.800141	2
M_Chr2	5900001	6000000	0.38439	3	7.14815	7	0	0.0362361	0.903327	1
M_Chr2	6000001	6100000	0.37748	1	0.111111	0	0	0.0245524	0.915764	2
M_Chr2	6100001	6200000	0.39799	5	0	2	0	0.0215344	0.868112	1
M_Chr2	6200001	6300000	0.43584	3	1.37037	3	0	0.0404693	0.866734	1
M_Chr2	6300001	6400000	0.45674	8	0	0	0	0.0375637	0.858203	6
M_Chr2	6400001	6500000	0.42058	3	1337	1	0	0.0335488	0.769897	5
M_Chr2	6500001	6600000	0.42404	6	0.444444	0	0	0.0261024	0.801979	1
M_Chr2	6600001	6700000	0.4123	6	0.037037	0	0	0.0102695	0.830585	0
M_Chr2	6700001	6800000	0.40916	1	0.222222	2	0	0.0224181	0.818761	0
M_Chr2	6800001	6900000	0.40583	2	17.8333	0	0	0.0170119	0.771268	0
M_Chr2	6900001	7000000	0.41292	2	127.111	0	0	0.0204836	0.863267	1
M_Chr2	7000001	7100000	0.4145	4	661.639	0	0	0.0107013	0.792254	1
M_Chr2	7100001	7200000	0.48066	9	37.2222	0	0	-0.0214452	0.872446	3
M_Chr2	7200001	7300000	0.42072	2	415.944	2	0	-0.0430271	0.764858	5
M_Chr2	7300001	7400000	0.41949	5	413.972	1	0	-0.0482241	0.669115	4
M_Chr2	7400001	7500000	0.41881	5	621.156	0	0	-0.0214614	0.72005	2
M_Chr2	7500001	7600000	0.42616	1	1674	0	0	0.00119616	0.62992	0
M_Chr2	7600001	7700000	0.41721	3	864.481	0	0	-0.0451929	0.683932	6
M_Chr2	7700001	7800000	0.40771	3	441.722	0	0	-0.0117289	0.809475	2
M_Chr2	7800001	7900000	0.41561	2	586.944	0	0	-0.043828	0.748579	4
M_Chr2	7900001	8000000	0.41742	2	396.556	0	0	-0.0402874	0.774755	0
M_Chr2	8000001	8100000	0.41554	2	538.278	0	0	-0.008543	0.819605	1
M_Chr2	8100001	8200000	0.40729	6	100.574	2	0	-0.0504506	0.776455	4
M_Chr2	8200001	8300000	0.41606	9	15.0247	0	0	-0.0396916	0.813013	1
M_Chr2	8300001	8400000	0.41662	3	311.259	0	0	-0.0643786	0.717877	3
M_Chr2	8400001	8500000	0.4087	7	243.593	1	7	-0.0720337	0.680387	9
M_Chr2	8500001	8600000	0.40781	3	195.407	3	0	-0.0574455	0.690402	0
M_Chr2	8600001	8700000	0.42617	5	165.756	0	0	-0.0705716	0.764998	3
M_Chr2	8700001	8800000	0.41526	2	206.5	1	0	-0.0703925	0.782703	0
M_Chr2	8800001	8900000	0.41268	1	79	0	0	-0.0722072	0.770366	2
M_Chr2	8900001	9000000	0.41326	8	94.625	0	0	-0.0682366	0.721939	4
M_Chr2	9000001	9100000	0.41513	11	126.313	1	0	-0.0719207	0.734491	7
M_Chr2	9100001	9200000	0.41812	2	616.5	0	0	-0.0795191	0.745416	3
M_Chr2	9200001	9300000	0.43205	5	0.0555556	3	0	-0.0579414	0.844639	1
M_Chr2	9300001	9400000	0.41927	5	52.2444	0	0	-0.0675772	0.769827	3
M_Chr2	9400001	9500000	0.41446	2	127.111	0	0	-0.0497379	0.801714	2
M_Chr2	9500001	9600000	0.40831	3	157.481	2	0	-0.0674193	0.759427	4
M_Chr2	9600001	9700000	0.40682	1	20.3333	0	0	-0.0530778	0.712626	0
M_Chr2	9700001	9800000	0.40532	4	91.4444	0	0	-0.0517719	0.706607	3
M_Chr2	9800001	9900000	0.41071	9	165.543	0	0	-0.0588335	0.665107	12
M_Chr2	9900001	10000000	0.40996	6	136.037	0	0	-0.0775458	0.721476	8
M_Chr2	10000001	10100000	0.42786	7	280.19	2	0	-0.0781012	0.733094	5
M_Chr2	10100001	10200000	0.40151	2	34.3889	0	0	-0.0670869	0.738904	0
M_Chr2	10200001	10300000	0.40865	3	412.222	0	0	-0.0795236	0.683609	6
M_Chr2	10300001	10400000	0.39166	4	45.3889	7	0	-0.0779225	0.690107	6
M_Chr2	10400001	10500000	0.39526	5	4.37778	0	0	-0.0604645	0.798649	0
M_Chr2	10500001	10600000	0.38847	2	149.611	0	0	-0.0648105	0.767267	2
M_Chr2	10600001	10700000	0.39	0	.	0	0	-0.0385308	0.768415	0
M_Chr2	10700001	10800000	0.39606	2	716.722	0	0	-0.0579235	0.76669	1
M_Chr2	10800001	10900000	0.40689	3	455.852	0	0	-0.0759512	0.691798	6
M_Chr2	10900001	11000000	0.41142	1	939.222	0	0	-0.0602194	0.697686	3
M_Chr2	11000001	11100000	0.40233	3	361.148	4	0	-0.0452105	0.750031	2
M_Chr2	11100001	11200000	0.40335	6	150.926	0	0	-0.0720198	0.743841	4
M_Chr2	11200001	11300000	0.39364	8	62.375	4	0	-0.0610554	0.687722	12
M_Chr2	11300001	11400000	0.40379	2	6.88889	0	0	-0.0283734	0.710739	1
M_Chr2	11400001	11500000	0.42834	3	666.222	0	0	-0.0419629	0.669666	6
M_Chr2	11500001	11600000	0.40844	0	.	0	0	-0.0294864	0.762333	1
M_Chr2	11600001	11700000	0.40357	1	0	0	0	-0.0281315	0.717723	0
M_Chr2	11700001	11800000	0.40493	0	.	0	0	-0.0329365	0.736603	1
M_Chr2	11800001	11900000	0.39873	0	.	0	0	-0.0316929	0.745196	0
M_Chr2	11900001	12000000	0.393	0	.	0	0	-0.0304481	0.750943	1
M_Chr2	12000001	12100000	0.39999	0	.	0	0	-0.0277037	0.740264	0
M_Chr2	12100001	12200000	0.3913	0	.	0	0	-0.0191878	0.759346	1
M_Chr2	12200001	12300000	0.39783	0	.	0	0	-0.0279436	0.738572	0
M_Chr2	12300001	12400000	0.40409	4	74.6667	0	0	-0.0615996	0.691672	6
M_Chr2	12400001	12500000	0.40114	1	73.4444	0	0	-0.0711007	0.701649	8
M_Chr2	12500001	12600000	0.40928	3	500.815	1	0	-0.066748	0.792207	4
M_Chr2	12600001	12700000	0.40378	5	356.844	0	0	-0.0724214	0.702348	7
M_Chr2	12700001	12800000	0.39161	3	122.148	0	0	-0.085634	0.677988	3
M_Chr2	12800001	12900000	0.3913	2	2526.44	0	0	-0.0769054	0.765141	2
M_Chr2	12900001	13000000	0.38089	2	499.333	0	0	-0.070649	0.708806	4
M_Chr2	13000001	13100000	0.38537	2	141.278	0	0	-0.0704793	0.702519	2
M_Chr2	13100001	13200000	0.38601	2	348.111	0	0	-0.0473738	0.757994	2
M_Chr2	13200001	13300000	0.39397	2	219.611	0	0	-0.0640482	0.67898	10
M_Chr2	13300001	13400000	0.39096	3	107.741	0	0	-0.0419329	0.724369	3
M_Chr2	13400001	13500000	0.38737	0	.	0	0	-0.04256	0.76315	1
M_Chr2	13500001	13600000	0.39036	1	712.889	0	0	-0.0509977	0.753418	6
M_Chr2	13600001	13700000	0.39601	1	712.889	0	0	-0.0575709	0.655418	7
M_Chr2	13700001	13800000	0.39842	4	91.8889	1	0	-0.0744799	0.713891	5
M_Chr2	13800001	13900000	0.41163	17	163.882	0	0	-0.0717943	0.772672	6
M_Chr2	13900001	14000000	0.39715	2	311.5	0	0	-0.0690646	0.807837	2
M_Chr2	14000001	14100000	0.39653	5	267.222	0	0	-0.0808528	0.645727	5
M_Chr2	14100001	14200000	0.40676	2	102	0	0	-0.0713126	0.749358	7
M_Chr2	14200001	14300000	0.39281	6	33.8667	0	0	-0.077433	0.675783	8
M_Chr2	14300001	14400000	0.39944	4	154.583	0	0	-0.0132783	0.751998	2
M_Chr2	14400001	14500000	0.39336	3	95.9444	0	0	-0.0528707	0.782672	1
M_Chr2	14500001	14600000	0.391	1	0.111111	0	0	-0.0525475	0.768584	0
M_Chr2	14600001	14700000	0.38959	1	0.111111	0	0	-0.04228	0.726511	0
M_Chr2	14700001	14800000	0.38228	0	.	2	0	-0.0362977	0.729424	0
M_Chr2	14800001	14900000	0.39157	1	860.444	0	0	-0.0431826	0.728396	1
M_Chr2	14900001	15000000	0.40251	5	298.756	0	0	-0.0578639	0.687651	3
M_Chr2	15000001	15100000	0.40113	8	192.903	0	0	-0.0853891	0.738538	6
M_Chr2	15100001	15200000	0.3924	10	183.978	0	0	-0.0721174	0.68674	8
M_Chr2	15200001	15300000	0.40167	6	127.019	1	0	-0.0877415	0.693276	4
M_Chr2	15300001	15400000	0.38406	4	113.694	0	0	-0.0496576	0.752744	3
M_Chr2	15400001	15500000	0.40874	7	292.651	0	0	-0.0854273	0.798207	7
M_Chr2	15500001	15600000	0.40006	5	143.222	0	0	-0.0749421	0.692493	10
M_Chr2	15600001	15700000	0.38451	5	2.33333	0	0	-0.0709661	0.700961	4
M_Chr2	15700001	15800000	0.42906	1	246.444	0	0	-0.0216731	0.852323	5
M_Chr2	15800001	15900000	0.38266	2	318.056	0	0	-0.0607367	0.672004	3
M_Chr2	15900001	16000000	0.37326	2	436.722	0	0	-0.0469471	0.763368	0
M_Chr2	16000001	16100000	0.39121	1	846.333	0	0	-0.0531107	0.711909	0
M_Chr2	16100001	16200000	0.39747	6	262.178	5	0	-0.070256	0.754161	2
M_Chr2	16200001	16300000	0.39084	5	376.689	0	0	-0.0894595	0.713515	4
M_Chr2	16300001	16400000	0.39285	5	236	0	0	-0.087136	0.689798	3
M_Chr2	16400001	16500000	0.3819	2	57.1667	2	0	-0.0420907	0.741971	0
M_Chr2	16500001	16600000	0.37888	3	7.44444	0	0	-0.0525829	0.72547	1
M_Chr2	16600001	16700000	0.40229	4	526.056	1	0	-0.0757394	0.717358	7
M_Chr2	16700001	16800000	0.39967	2	266.222	0	0	-0.0741822	0.753677	7
M_Chr2	16800001	16900000	0.40279	1	266.222	0	0	-0.0640199	0.674468	6
M_Chr2	16900001	17000000	0.3938	1	97.5556	0	0	-0.0706792	0.789477	0
M_Chr2	17000001	17100000	0.39465	1	97.5556	0	0	-0.0727481	0.796697	1
M_Chr2	17100001	17200000	0.39197	3	411.593	0	0	-0.0613701	0.715695	4
M_Chr2	17200001	17300000	0.39356	6	586.759	0	0	-0.0688428	0.610748	2
M_Chr2	17300001	17400000	0.39626	3	15.2963	0	0	-0.0619953	0.674201	7
M_Chr2	17400001	17500000	0.39474	2	525.611	0	0	-0.0724431	0.702924	3
M_Chr2	17500001	17600000	0.38314	1	594.778	0	0	-0.00730282	0.701976	1
M_Chr2	17600001	17700000	0.38159	1	594.778	0	0	-0.0231465	0.757385	0
M_Chr2	17700001	17800000	0.3854	1	594.778	0	0	-0.028362	0.748707	0
M_Chr2	17800001	17900000	0.37442	0	.	0	0	-0.046017	0.749108	0
M_Chr2	17900001	18000000	0.38806	3	656.778	0	0	-0.0864518	0.669226	5
M_Chr2	18000001	18100000	0.38469	1	1312.11	0	0	-0.0530023	0.715167	0
M_Chr2	18100001	18200000	0.38148	8	268.764	1	0	-0.0882715	0.70656	4
M_Chr2	18200001	18300000	0.38381	2	207.722	1	0	-0.0745434	0.778683	1
M_Chr2	18300001	18400000	0.37822	1	.	0	0	-0.0491075	0.758144	0
M_Chr2	18400001	18500000	0.39335	2	609	0	0	-0.0739458	0.717718	6
M_Chr2	18500001	18600000	0.37903	4	518.667	0	0	-0.082732	0.712397	2
M_Chr2	18600001	18700000	0.38948	2	31.7778	0	0	-0.0451065	0.766471	1
M_Chr2	18700001	18800000	0.38776	11	126.343	1	0	-0.084716	0.749293	6
M_Chr2	18800001	18900000	0.40096	13	47.9915	0	0	-0.0820976	0.733775	3
M_Chr2	18900001	19000000	0.39893	3	808.185	0	0	-0.0843369	0.732461	7
M_Chr2	19000001	19100000	0.40725	5	2413.18	0	0	-0.0676957	0.711677	4
M_Chr2	19100001	19200000	0.39739	8	109.986	0	0	-0.0619064	0.668506	5
M_Chr2	19200001	19300000	0.389	1	135.889	0	0	-0.0485543	0.758198	0
M_Chr2	19300001	19400000	0.38494	1	135.889	1	0	-0.0497071	0.692213	1
M_Chr2	19400001	19500000	0.38532	1	5.77778	0	0	-0.0444564	0.723054	2
M_Chr2	19500001	19600000	0.39867	1	216.889	0	0	-0.0600693	0.725893	7
M_Chr2	19600001	19700000	0.39702	1	216.889	0	0	-0.0592972	0.710126	4
M_Chr2	19700001	19800000	0.39735	4	153.222	5	0	-0.0722477	0.738835	3
M_Chr2	19800001	19900000	0.39445	5	67.8222	0	0	-0.0871927	0.703345	6
M_Chr2	19900001	20000000	0.40507	4	26.4167	0	0	-0.0664235	0.735903	4
M_Chr2	20000001	20100000	0.40345	5	291.611	2	0	-0.0573265	0.726317	4
M_Chr2	20100001	20200000	0.39507	3	69.9259	0	0	-0.0569228	0.711612	6
M_Chr2	20200001	20300000	0.40335	4	1372.78	0	0	-0.0669454	0.700724	6
M_Chr2	20300001	20400000	0.39628	3	1937.07	0	0	-0.0818129	0.708361	1
M_Chr2	20400001	20500000	0.38862	3	63.8148	0	0	-0.0615252	0.747142	1
M_Chr2	20500001	20600000	0.39543	1	106.333	0	0	-0.0456477	0.755052	2
M_Chr2	20600001	20700000	0.39534	1	106.333	0	0	-0.0282063	0.766322	0
M_Chr2	20700001	20800000	0.40136	2	61.7778	0	0	-0.0414974	0.685085	2
M_Chr2	20800001	20900000	0.381	1	0.222222	2	0	-0.0235362	0.755168	0
M_Chr2	20900001	21000000	0.38271	2	54.1111	0	0	-0.0408714	0.739062	0
M_Chr2	21000001	21100000	0.39923	3	75.4074	0	0	-0.0788549	0.748344	2
M_Chr2	21100001	21200000	0.40102	8	940.319	0	0	-0.0720706	0.633574	2
M_Chr2	21200001	21300000	0.39774	5	739.689	0	0	-0.0796358	0.681824	2
M_Chr2	21300001	21400000	0.40928	3	294.963	0	0	-0.0821456	0.70448	2
M_Chr2	21400001	21500000	0.4104	5	321	0	0	-0.0897601	0.724912	7
M_Chr2	21500001	21600000	0.40541	7	370.016	0	0	-0.0790467	0.726537	6
M_Chr2	21600001	21700000	0.40954	8	395.792	0	0	-0.0898336	0.731352	8
M_Chr2	21700001	21800000	0.40325	6	140.648	1	0	-0.0864	0.731143	5
M_Chr2	21800001	21900000	0.40192	6	462.426	0	0	-0.0878655	0.688686	17
M_Chr2	21900001	22000000	0.41586	3	893.556	0	0	-0.0742544	0.656561	10
M_Chr2	22000001	22100000	0.39663	4	256.806	0	0	-0.0843227	0.715395	1
M_Chr2	22100001	22200000	0.38766	1	169.333	0	0	-0.0571773	0.755941	0
M_Chr2	22200001	22300000	0.40296	3	6.96296	0	0	-0.0606692	0.677454	0
M_Chr2	22300001	22400000	0.28601	5	598.4	0	0	-0.0686784	0.7072	2
M_Chr2	22400001	22500000	0.40981	4	616.296	0	0	-0.0708753	0.716543	10
M_Chr2	22500001	22600000	0.41465	3	1195.07	0	0	-0.0754556	0.693028	8
M_Chr2	22600001	22700000	0.41147	3	478.111	0	0	-0.0926573	0.77049	4
M_Chr2	22700001	22800000	0.39415	6	278.722	2	0	-0.0981462	0.632749	7
M_Chr2	22800001	22900000	0.39588	2	237.056	0	0	-0.0620444	0.731779	3
M_Chr2	22900001	23000000	0.38877	2	133.333	0	0	-0.0655659	0.731476	3
M_Chr2	23000001	23100000	0.40335	6	173.889	0	0	-0.072505	0.667993	8
M_Chr2	23100001	23200000	0.39422	4	153.278	0	0	-0.0571187	0.740476	0
M_Chr2	23200001	23300000	0.3942	10	260.789	0	1	-0.062403	0.732123	5
M_Chr2	23300001	23400000	0.41023	9	405.333	0	0	-0.0509209	0.697668	7
M_Chr2	23400001	23500000	0.40109	4	235.556	0	0	-0.0740477	0.788214	3
M_Chr2	23500001	23600000	0.38841	9	274.395	1	0	-0.0750711	0.651128	5
M_Chr2	23600001	23700000	0.41197	6	232	0	0	-0.0622118	0.686814	3
M_Chr2	23700001	23800000	0.4021	5	547.867	0	0	-0.0736039	0.682101	6
M_Chr2	23800001	23900000	0.39941	4	112.667	0	0	-0.0688275	0.782557	4
M_Chr2	23900001	24000000	0.39394	8	489.264	1	0	-0.066734	0.704611	4
M_Chr2	24000001	24100000	0.40512	1	2381.22	4	0	-0.0572439	0.766418	2
M_Chr2	24100001	24200000	0.39352	6	24.0741	0	0	-0.0567993	0.559782	1
M_Chr2	24200001	24300000	0.4053	2	1341.72	0	0	-0.0516011	0.720597	2
M_Chr2	24300001	24400000	0.4083	5	179.578	0	0	-0.0698299	0.694041	6
M_Chr2	24400001	24500000	0.41505	7	831.683	0	0	-0.0562179	0.732539	7
M_Chr2	24500001	24600000	0.41312	3	446.889	0	0	-0.0783255	0.720967	6
M_Chr2	24600001	24700000	0.40769	4	444.722	0	0	-0.0612533	0.70987	7
M_Chr2	24700001	24800000	0.40363	3	160.148	0	0	-0.0736382	0.785159	2
M_Chr2	24800001	24900000	0.4099	5	63.6222	0	0	-0.0550191	0.712055	1
M_Chr2	24900001	25000000	0.39162	2	70.3889	0	0	-0.0448337	0.746325	0
M_Chr2	25000001	25100000	0.39962	4	146.389	0	0	-0.0549866	0.705324	3
M_Chr2	25100001	25200000	0.41171	7	117.571	1	0	-0.0604851	0.73134	1
M_Chr2	25200001	25300000	0.41406	8	979.764	3	0	-0.0747864	0.686911	7
M_Chr2	25300001	25400000	0.41409	7	1061.79	2	0	-0.0714919	0.671907	10
M_Chr2	25400001	25500000	0.42959	3	307.259	0	0	-0.0694343	0.701603	7
M_Chr2	25500001	25600000	0.41411	4	140.472	0	0	-0.0617096	0.68469	7
M_Chr2	25600001	25700000	0.42994	5	226.244	0	0	-0.0774486	0.692269	6
M_Chr2	25700001	25800000	0.41722	7	619.286	1	0	-0.0580722	0.742802	10
M_Chr2	25800001	25900000	0.43387	6	258.685	0	0	-0.058803	0.725495	12
M_Chr2	25900001	26000000	0.40095	8	259.639	0	0	-0.0398775	0.672145	12
M_Chr2	26000001	26100000	0.41698	9	152.765	0	0	-0.0615603	0.734876	11
M_Chr2	26100001	26200000	0.40436	5	90.75	2	0	-0.0534433	0.782266	2
M_Chr2	26200001	26300000	0.43043	3	99.8889	0	0	-0.0699344	0.753925	2
M_Chr2	26300001	26400000	0.4381	1	555.667	0	0	-0.0566104	0.744514	4
M_Chr2	26400001	26500000	0.43152	3	1199.81	0	0	-0.0651991	0.597598	8
M_Chr2	26500001	26600000	0.41625	6	645.426	2	0	-0.0636884	0.637697	9
M_Chr2	26600001	26700000	0.41997	5	1263.93	2	0	-0.056808	0.726891	6
M_Chr2	26700001	26800000	0.419	9	657.42	1	0	-0.0565223	0.725763	5
M_Chr2	26800001	26900000	0.42109	8	819.764	0	0	-0.0616848	0.745722	8
M_Chr2	26900001	27000000	0.41802	7	265.302	0	0	-0.0732217	0.779356	8
M_Chr2	27000001	27100000	0.41783	9	288.741	0	0	-0.0170042	0.77354	5
M_Chr2	27100001	27200000	0.41518	3	878.074	1	0	-0.0147871	0.78077	5
M_Chr2	27200001	27300000	0.41402	8	107.125	0	0	-0.0762367	0.75285	6
M_Chr2	27300001	27400000	0.42589	8	1347.6	0	0	-0.0767541	0.786696	3
M_Chr2	27400001	27500000	0.43209	6	439.711	0	0	-0.0885634	0.769024	7
M_Chr2	27500001	27600000	0.43487	1	69	0	0	-0.0679444	0.744225	1
M_Chr2	27600001	27700000	0.42794	4	432.111	1	0	-0.0563798	0.755148	1
M_Chr2	27700001	27800000	0.42543	3	27.4815	0	0	-0.0572186	0.771293	1
M_Chr2	27800001	27900000	0.41977	3	591.407	1	0	-0.0567304	0.785553	1
M_Chr2	27900001	28000000	0.43281	3	521.926	1	0	-0.0443941	0.76552	1
M_Chr2	28000001	28100000	0.43668	2	2986.61	0	0	-0.0479073	0.603584	2
M_Chr2	28100001	28200000	0.42587	5	89.1667	0	0	-0.056287	0.763777	2
M_Chr2	28200001	28300000	0.4281	1	247.333	0	0	-0.057033	0.755885	1
M_Chr2	28300001	28400000	0.45003	3	280.741	0	0	-0.0674834	0.666086	8
M_Chr2	28400001	28500000	0.43319	5	330.444	0	0	-0.0652243	0.694472	10
M_Chr2	28500001	28600000	0.43809	7	777.841	0	0	-0.0810678	0.814839	10
M_Chr2	28600001	28700000	0.44221	8	1567.57	0	0	-0.0581305	0.732541	12
M_Chr2	28700001	28800000	0.4719	3	1508.78	0	0	-0.0578981	0.660197	9
M_Chr2	28800001	28900000	0.42416	4	354.296	1	0	-0.059733	0.745346	3
M_Chr2	28900001	29000000	0.43584	6	260.611	2	0	-0.079538	0.754299	7
M_Chr2	29000001	29100000	0.42992	0	.	0	0	-0.0485875	0.78663	0
M_Chr2	29100001	29200000	0.43786	2	110.278	0	0	-0.0421491	0.766843	0
M_Chr2	29200001	29300000	0.44445	4	24.2593	0	0	-0.0564651	0.760409	3
M_Chr2	29300001	29400000	0.43337	7	492.635	0	0	-0.074435	0.670895	10
M_Chr2	29400001	29500000	0.44316	4	581.472	0	0	-0.0664587	0.731203	3
M_Chr2	29500001	29600000	0.44664	3	614.889	0	1	-0.0652003	0.731084	4
M_Chr2	29600001	29700000	0.4498	10	364.956	1	0	-0.0528596	0.731842	12
M_Chr2	29700001	29800000	0.44375	7	285.46	0	0	-0.0480765	0.752776	7
M_Chr2	29800001	29900000	0.4325	9	209.84	5	0	-0.0285859	0.777494	9
M_Chr2	29900001	30000000	0.46482	9	294.617	10	0	-0.0381458	0.810733	6
M_Chr2	30000001	30100000	0.46307	5	461.867	12	0	-0.0379504	0.809975	10
M_Chr2	30100001	30200000	0.44738	4	56.4167	12	0	0.00509368	0.780398	1
M_Chr2	30200001	30300000	0.45502	7	40.2698	4	0	-0.00444489	0.809738	4
M_Chr2	30300001	30400000	0.41924	1	.	9	0	0.00236198	0.779483	0
M_Chr2	30400001	30500000	0.43885	1	.	2	0	0.0182139	0.810274	0
M_Chr2	30500001	30600000	0.46837	2	662.333	10	0	0.035368	0.801887	6
M_Chr2	30600001	30700000	0.45338	8	85.3333	7	0	0.0101592	0.805089	5
M_Chr2	30700001	30800000	0.41683	10	0	0	0	0.0506558	0.834384	1
M_Chr2	30800001	30900000	0.46645	8	582.097	8	0	-0.0052691	0.834531	8
M_Chr2	30900001	31000000	0.47643	8	1140.56	8	0	-0.00108383	0.791088	9
M_Chr2	31000001	31100000	0.44661	6	141.759	10	0	0.0176629	0.819488	11
M_Chr2	31100001	31200000	0.47931	6	517.133	7	0	0.0252091	0.865805	10
M_Chr2	31200001	31300000	0.4463	1	13.7778	1	0	0.0277279	0.833701	0
M_Chr2	31300001	31400000	0.46128	3	94.0556	2	0	0.0303354	0.838214	3
M_Chr2	31400001	31500000	0.4246	4	313.444	1	0	0.0123095	0.813856	5
M_Chr2	31500001	31600000	0.41313	6	538.463	1	0	0.0346889	0.811198	5
M_Chr2	31600001	31700000	0.48436	7	81.5714	0	0	0.02695	0.853779	5
M_Chr2	31700001	31707399	0.485876	0	.	0	0	0	0.903	0
M_Chr3	1	100000	0.46424	0	.	0	0	-0.0113931	0.840412	3
M_Chr3	100001	200000	0.41906	5	174.556	0	0	-0.0379092	0.824117	2
M_Chr3	200001	300000	0.40544	1	520.333	1	0	-0.0653955	0.754452	1
M_Chr3	300001	400000	0.40265	1	439.667	0	0	-0.0533776	0.756837	0
M_Chr3	400001	500000	0.42073	8	354.236	0	0	0.0553899	0.655876	7
M_Chr3	500001	600000	0.41016	7	136.963	0	0	0.00974891	0.775071	5
M_Chr3	600001	700000	0.40005	3	138.593	0	0	-0.0225924	0.726185	1
M_Chr3	700001	800000	0.40116	4	73.4167	0	0	-0.0596842	0.726718	1
M_Chr3	800001	900000	0.40481	3	160.519	0	0	-0.0329901	0.717168	1
M_Chr3	900001	1000000	0.40298	2	0	0	0	-0.0661324	0.800267	1
M_Chr3	1000001	1100000	0.40471	2	0	1	0	-0.0598606	0.798015	1
M_Chr3	1100001	1200000	0.40902	1	.	4	0	-0.0553127	0.765874	2
M_Chr3	1200001	1300000	0.3973	4	1.22222	1	0	-0.0649865	0.82294	3
M_Chr3	1300001	1400000	0.41389	2	7.94444	0	0	-0.0724623	0.832425	0
M_Chr3	1400001	1500000	0.39988	1	.	0	0	-0.0533628	0.838647	0
M_Chr3	1500001	1600000	0.41475	5	0.0222222	9	0	-0.0289195	0.860367	0
M_Chr3	1600001	1700000	0.41809	5	0.377778	14	0	-0.0487093	0.848936	0
M_Chr3	1700001	1800000	0.43269	6	0	10	0	-0.0763195	0.854757	0
M_Chr3	1800001	1900000	0.4004	3	0	0	0	-0.0449084	0.876918	0
M_Chr3	1900001	2000000	0.40257	2	0.555556	6	0	-0.0747491	0.837067	1
M_Chr3	2000001	2100000	0.40655	3	2.62963	1	0	-0.056158	0.847555	2
M_Chr3	2100001	2200000	0.40515	3	179.074	3	0	-0.056739	0.875023	3
M_Chr3	2200001	2300000	0.39726	2	2.38889	0	0	-0.00187145	0.910536	1
M_Chr3	2300001	2400000	0.39997	4	1.25	0	0	-0.072833	0.852983	0
M_Chr3	2400001	2500000	0.40463	5	1.13333	2	0	-0.0809213	0.818041	1
M_Chr3	2500001	2600000	0.3994	1	.	0	0	-0.0472333	0.907202	0
M_Chr3	2600001	2700000	0.40814	2	2.16667	0	0	-0.0348814	0.869611	0
M_Chr3	2700001	2800000	0.39499	2	0	0	0	-0.0118329	0.897987	0
M_Chr3	2800001	2900000	0.41932	4	1.94444	6	0	-0.0674459	0.848696	1
M_Chr3	2900001	3000000	0.47821	1	2.11111	45	0	-0.0269061	0.894913	9
M_Chr3	3000001	3100000	0.46173	2	1.16667	39	0	-0.0635246	0.882219	3
M_Chr3	3100001	3200000	0.41055	5	2.35556	18	0	-0.0434482	0.8883	0
M_Chr3	3200001	3300000	0.38346	3	0	0	0	-0.0242995	0.895429	1
M_Chr3	3300001	3400000	0.41288	3	19.1111	54	0	-0.0489171	0.873927	4
M_Chr3	3400001	3500000	0.42385	2	402.167	30	0	0.024118	0.784585	4
M_Chr3	3500001	3600000	0.40906	6	145.444	0	0	0.0155524	0.681445	5
M_Chr3	3600001	3700000	0.42046	1	144.667	0	0	-0.00613579	0.725229	8
M_Chr3	3700001	3800000	0.40683	2	2.83333	0	0	-0.0480552	0.764516	0
M_Chr3	3800001	3900000	0.40361	5	41	0	0	-0.054948	0.770921	0
M_Chr3	3900001	4000000	0.40557	1	100.222	0	0	-0.0481188	0.754618	1
M_Chr3	4000001	4100000	0.41056	3	165.519	0	0	0.0169706	0.740258	3
M_Chr3	4100001	4200000	0.42163	3	475.148	0	0	0.068152	0.703923	5
M_Chr3	4200001	4300000	0.40639	9	125.432	2	0	0.0484608	0.644483	6
M_Chr3	4300001	4400000	0.40315	2	179.333	1	0	0.0481722	0.742345	2
M_Chr3	4400001	4500000	0.41632	3	338.37	0	0	0.00645666	0.691531	3
M_Chr3	4500001	4600000	0.39934	2	218.722	0	0	-0.00959927	0.768677	1
M_Chr3	4600001	4700000	0.42561	4	771	0	0	0.072043	0.626405	10
M_Chr3	4700001	4800000	0.42884	2	1107.61	1	0	0.0510162	0.744594	6
M_Chr3	4800001	4900000	0.415	10	240.667	1	0	0.0442003	0.648936	6
M_Chr3	4900001	5000000	0.40092	7	279.222	0	0	-0.00365204	0.689396	8
M_Chr3	5000001	5100000	0.43602	2	558.556	94	0	-0.0342983	0.819972	6
M_Chr3	5100001	5200000	0.44596	0	.	119	0	-0.0475031	0.789846	2
M_Chr3	5200001	5300000	0.44089	0	.	102	0	-0.0289723	0.800596	3
M_Chr3	5300001	5400000	0.45102	0	.	131	0	-0.0177429	0.797216	4
M_Chr3	5400001	5500000	0.44955	0	.	138	0	-0.00445643	0.706071	2
M_Chr3	5500001	5600000	0.42781	4	76.4722	71	0	-0.0496227	0.770233	2
M_Chr3	5600001	5700000	0.39775	3	934.593	0	0	-0.0180481	0.724942	1
M_Chr3	5700001	5800000	0.41364	3	85	3	0	0.0766385	0.746987	5
M_Chr3	5800001	5900000	0.41775	3	442.963	5	0	0.0310987	0.789184	4
M_Chr3	5900001	6000000	0.41529	2	293.333	0	0	-0.0199678	0.751282	1
M_Chr3	6000001	6100000	0.40452	5	145.044	1	0	-0.0235076	0.734517	2
M_Chr3	6100001	6200000	0.40179	7	249.413	0	1	0.0244301	0.713107	4
M_Chr3	6200001	6300000	0.40265	3	29.8519	0	0	-0.0151875	0.816372	4
M_Chr3	6300001	6400000	0.42748	1	84.6667	0	0	0.0037531	0.796327	8
M_Chr3	6400001	6500000	0.41803	3	118.852	0	0	0.0204223	0.703793	7
M_Chr3	6500001	6600000	0.43197	4	258.833	0	0	0.059407	0.742356	5
M_Chr3	6600001	6700000	0.42985	2	483.722	0	0	0.042662	0.713679	8
M_Chr3	6700001	6800000	0.40777	2	243.167	0	0	0.00761071	0.760523	6
M_Chr3	6800001	6900000	0.40678	2	125.5	1	0	-0.0589649	0.811683	0
M_Chr3	6900001	7000000	0.4023	0	.	0	0	-0.0508444	0.746573	1
M_Chr3	7000001	7100000	0.40896	3	493.667	0	0	-0.023419	0.762411	0
M_Chr3	7100001	7200000	0.39528	3	10.4815	0	0	-0.0698153	0.763885	0
M_Chr3	7200001	7300000	0.39908	1	0	0	0	-0.061841	0.754322	1
M_Chr3	7300001	7400000	0.39495	1	124	0	0	-0.0597751	0.737731	0
M_Chr3	7400001	7500000	0.41565	2	605	0	0	-0.0454944	0.835212	0
M_Chr3	7500001	7600000	0.40628	7	210.519	1	0	0.0259536	0.710005	5
M_Chr3	7600001	7700000	0.40378	6	253.963	0	0	0.063633	0.685886	5
M_Chr3	7700001	7800000	0.4032	4	237.194	0	0	0.0209204	0.671718	3
M_Chr3	7800001	7900000	0.40139	2	656.056	0	0	0.00535295	0.691861	5
M_Chr3	7900001	8000000	0.41393	3	945.741	0	0	0.0250424	0.667703	4
M_Chr3	8000001	8100000	0.41166	4	139.5	0	0	0.0214654	0.724686	3
M_Chr3	8100001	8200000	0.40553	3	158.259	0	0	0.00394836	0.696465	5
M_Chr3	8200001	8300000	0.41158	1	0	0	0	-0.0218102	0.774119	1
M_Chr3	8300001	8400000	0.40952	3	93.1852	0	0	-0.00975754	0.778989	2
M_Chr3	8400001	8500000	0.40988	4	426.806	2	0	0.0535828	0.717504	3
M_Chr3	8500001	8600000	0.4012	2	116.556	1	0	-0.02803	0.7526	1
M_Chr3	8600001	8700000	0.40013	1	233.111	2	0	-0.0461451	0.771952	1
M_Chr3	8700001	8800000	0.42264	7	533.476	0	0	0.00113049	0.778459	1
M_Chr3	8800001	8900000	0.41376	15	266	0	0	0.0894968	0.650336	13
M_Chr3	8900001	9000000	0.42328	8	281.903	0	0	0.0903508	0.627966	11
M_Chr3	9000001	9100000	0.43893	7	1922.19	0	0	0.0963254	0.606481	9
M_Chr3	9100001	9200000	0.43717	5	785.089	0	0	0.0944246	0.599892	12
M_Chr3	9200001	9300000	0.40608	4	650.528	0	0	0.0550935	0.724574	5
M_Chr3	9300001	9400000	0.40057	2	89.8889	1	0	-0.0205908	0.713995	0
M_Chr3	9400001	9500000	0.40863	1	179.778	0	0	-0.0193721	0.776593	1
M_Chr3	9500001	9600000	0.41429	8	172.875	0	0	0.0752583	0.655591	6
M_Chr3	9600001	9700000	0.42222	7	340.079	0	0	0.0887525	0.606763	8
M_Chr3	9700001	9800000	0.41105	10	820.967	0	0	0.0898121	0.614762	12
M_Chr3	9800001	9900000	0.42143	4	292.75	1	0	0.0635485	0.654881	7
M_Chr3	9900001	10000000	0.39952	6	105.981	0	0	0.077183	0.657625	12
M_Chr3	10000001	10100000	0.4119	4	317.139	0	0	0.0772666	0.68435	6
M_Chr3	10100001	10200000	0.40817	3	62.9259	0	0	-0.0164389	0.694316	0
M_Chr3	10200001	10300000	0.41028	1	.	0	0	-0.0403391	0.732581	0
M_Chr3	10300001	10400000	0.39929	1	296.111	0	0	-0.0141403	0.782522	2
M_Chr3	10400001	10500000	0.40618	3	115.407	0	0	0.0228528	0.765701	2
M_Chr3	10500001	10600000	0.43421	3	168.407	0	0	0.0828712	0.567446	4
M_Chr3	10600001	10700000	0.41158	2	670.333	0	0	0.0389599	0.668107	5
M_Chr3	10700001	10800000	0.42866	1	.	0	0	-0.00913672	0.75265	0
M_Chr3	10800001	10900000	0.40085	2	396.389	0	0	-0.0143635	0.701467	2
M_Chr3	10900001	11000000	0.41584	3	481.926	0	0	0.032375	0.693556	8
M_Chr3	11000001	11100000	0.39864	8	191.792	0	0	0.0714693	0.66357	11
M_Chr3	11100001	11200000	0.39732	6	128.5	0	0	-0.0204261	0.630312	2
M_Chr3	11200001	11300000	0.38306	3	1083.96	2	0	0.00455791	0.733421	2
M_Chr3	11300001	11400000	0.39719	5	738.733	1	0	0.0988881	0.660395	9
M_Chr3	11400001	11500000	0.40718	10	450.911	0	0	0.0879808	0.672214	12
M_Chr3	11500001	11600000	0.41415	9	329.988	1	0	0.0683948	0.692332	7
M_Chr3	11600001	11700000	0.40807	1	143	0	0	-0.042849	0.694474	5
M_Chr3	11700001	11800000	0.39971	0	.	0	0	-0.0509021	0.753493	0
M_Chr3	11800001	11900000	0.40238	2	40.7778	0	0	-0.010229	0.732343	1
M_Chr3	11900001	12000000	0.40867	7	341.746	0	0	0.0841002	0.656034	7
M_Chr3	12000001	12100000	0.40739	8	1480.44	0	0	0.0919043	0.674837	9
M_Chr3	12100001	12200000	0.39884	6	1046	0	0	0.0876568	0.628117	11
M_Chr3	12200001	12300000	0.4025	5	96.5556	1	0	0.0201778	0.611141	4
M_Chr3	12300001	12400000	0.39669	2	168.167	0	0	-0.0231033	0.762398	0
M_Chr3	12400001	12500000	0.42696	1	335.778	0	0	0.00686672	0.808416	1
M_Chr3	12500001	12600000	0.42946	1	335.778	0	0	0.0440271	0.712459	6
M_Chr3	12600001	12700000	0.40612	6	346.833	0	0	0.0563086	0.720899	6
M_Chr3	12700001	12800000	0.39911	2	116.111	0	0	0.0128612	0.666048	3
M_Chr3	12800001	12900000	0.39212	2	217.611	0	0	0.0377889	0.642409	8
M_Chr3	12900001	13000000	0.39716	5	650.222	0	0	0.0781767	0.664298	6
M_Chr3	13000001	13100000	0.40501	4	136.444	0	0	0.0925729	0.641363	14
M_Chr3	13100001	13200000	0.41854	5	842.556	0	0	0.0773614	0.674118	7
M_Chr3	13200001	13300000	0.4054	5	414.133	0	0	0.0810954	0.6853	6
M_Chr3	13300001	13400000	0.40648	12	222.667	0	0	0.0770049	0.652183	10
M_Chr3	13400001	13500000	0.4071	3	102.407	0	0	0.0126477	0.693949	1
M_Chr3	13500001	13600000	0.38232	2	310.333	0	0	-0.0240727	0.733906	2
M_Chr3	13600001	13700000	0.39179	7	246.254	0	0	0.0563998	0.63708	6
M_Chr3	13700001	13800000	0.40269	6	276.796	1	0	0.0717084	0.690841	7
M_Chr3	13800001	13900000	0.41258	5	252.067	4	0	0.0911547	0.758398	5
M_Chr3	13900001	14000000	0.39421	10	551.122	0	0	0.090444	0.695443	12
M_Chr3	14000001	14100000	0.3952	11	64.0303	2	0	0.0825019	0.68834	9
M_Chr3	14100001	14200000	0.39985	6	109.593	0	0	0.0828552	0.70719	11
M_Chr3	14200001	14300000	0.39478	9	271.5	0	0	0.0785645	0.66388	4
M_Chr3	14300001	14400000	0.40556	8	488.833	0	0	0.0493498	0.712294	4
M_Chr3	14400001	14500000	0.40841	2	975.389	0	0	0.00484876	0.751175	1
M_Chr3	14500001	14600000	0.39338	1	873.889	0	0	-0.0510607	0.787632	1
M_Chr3	14600001	14700000	0.3786	2	249.222	0	0	-0.0436818	0.716583	1
M_Chr3	14700001	14800000	0.38071	1	498.222	0	0	-0.0578401	0.75214	0
M_Chr3	14800001	14900000	0.39759	5	140.689	0	0	-0.0105405	0.690606	2
M_Chr3	14900001	15000000	0.40409	2	81.2778	0	0	-0.036676	0.736187	3
M_Chr3	15000001	15100000	0.39498	2	53.4444	0	0	-0.0463303	0.732649	6
M_Chr3	15100001	15200000	0.3862	6	159.13	0	0	0.0131154	0.685573	3
M_Chr3	15200001	15300000	0.41382	8	443.083	0	0	0.0867223	0.677945	9
M_Chr3	15300001	15400000	0.40411	4	554.556	0	0	0.0119345	0.710817	5
M_Chr3	15400001	15500000	0.39631	5	61.6944	0	0	0.0319022	0.6697	7
M_Chr3	15500001	15600000	0.40081	1	116.333	0	0	-0.0416687	0.741129	1
M_Chr3	15600001	15700000	0.40114	8	137.181	2	0	0.00198409	0.781219	1
M_Chr3	15700001	15800000	0.39596	3	414.37	0	0	-0.0070437	0.753869	0
M_Chr3	15800001	15900000	0.39204	2	1479.78	0	0	0.0827421	0.674144	6
M_Chr3	15900001	16000000	0.40359	5	300.644	0	0	0.0763558	0.733404	9
M_Chr3	16000001	16100000	0.39719	6	959.463	0	0	0.055336	0.695145	4
M_Chr3	16100001	16200000	0.39614	2	59.3889	0	0	-0.0153013	0.794821	1
M_Chr3	16200001	16300000	0.37977	2	68.0556	0	0	-0.0183685	0.742944	0
M_Chr3	16300001	16400000	0.38218	6	467.156	0	0	0.00365741	0.733444	1
M_Chr3	16400001	16500000	0.39664	5	428.867	0	0	0.00654436	0.658718	1
M_Chr3	16500001	16600000	0.39112	6	134.407	0	0	0.0937603	0.643567	9
M_Chr3	16600001	16700000	0.39231	6	734.389	0	0	0.0531198	0.643718	2
M_Chr3	16700001	16800000	0.38417	7	581.889	0	0	0.0329833	0.684787	2
M_Chr3	16800001	16900000	0.38369	1	11.7778	2	0	-0.045549	0.74296	0
M_Chr3	16900001	17000000	0.39059	3	987.056	0	0	0.0107898	0.684485	4
M_Chr3	17000001	17100000	0.403	4	879.222	0	0	0.0298685	0.780226	6
M_Chr3	17100001	17200000	0.3993	3	393.667	0	0	-0.0495561	0.74068	1
M_Chr3	17200001	17300000	0.39562	4	348.278	2	0	0.0265791	0.649055	6
M_Chr3	17300001	17400000	0.40446	7	188.444	0	0	0.0793171	0.697891	3
M_Chr3	17400001	17500000	0.39826	4	668.389	0	0	0.0386883	0.714828	2
M_Chr3	17500001	17600000	0.39246	3	16.9259	0	0	-0.0346593	0.718418	0
M_Chr3	17600001	17700000	0.38778	8	119.458	0	0	0.0413964	0.694336	6
M_Chr3	17700001	17800000	0.39669	3	132.333	0	0	0.0145637	0.673127	1
M_Chr3	17800001	17900000	0.37726	0	.	0	0	-0.0494157	0.718264	0
M_Chr3	17900001	18000000	0.38665	1	88.4444	0	0	-0.0553407	0.753239	0
M_Chr3	18000001	18100000	0.38594	0	.	2	0	-0.0517067	0.687072	1
M_Chr3	18100001	18200000	0.39158	4	369.167	0	0	0.0129648	0.715288	4
M_Chr3	18200001	18300000	0.41112	3	744.63	0	0	0.0519033	0.639248	8
M_Chr3	18300001	18400000	0.396	2	0	0	0	0.00207105	0.717604	5
M_Chr3	18400001	18500000	0.39269	4	95.3333	1	0	0.00235526	0.69708	4
M_Chr3	18500001	18600000	0.3842	2	235.722	0	0	0.0255144	0.721107	2
M_Chr3	18600001	18700000	0.40208	6	641.722	0	0	0.103608	0.674858	12
M_Chr3	18700001	18800000	0.40235	8	266.708	1	0	0.0881047	0.575531	6
M_Chr3	18800001	18900000	0.39338	2	60.1667	0	0	0.0321926	0.772542	2
M_Chr3	18900001	19000000	0.3935	4	450.583	0	0	0.0232475	0.737438	2
M_Chr3	19000001	19100000	0.39766	2	0.666667	0	0	-0.0180845	0.742003	0
M_Chr3	19100001	19200000	0.39789	3	236.185	0	0	0.0710283	0.689453	4
M_Chr3	19200001	19300000	0.41163	3	161.889	0	0	0.02449	0.706612	4
M_Chr3	19300001	19400000	0.39982	5	468.978	0	0	0.0633934	0.676954	5
M_Chr3	19400001	19500000	0.3971	8	230	0	0	0.0316556	0.667221	3
M_Chr3	19500001	19600000	0.40357	7	1035.73	1	0	0.0406173	0.694611	6
M_Chr3	19600001	19700000	0.39153	2	1424.78	0	0	-0.000126491	0.674929	0
M_Chr3	19700001	19800000	0.38942	5	258.8	0	0	0.0579315	0.713269	3
M_Chr3	19800001	19900000	0.38889	6	347.241	2	0	0.100215	0.658491	15
M_Chr3	19900001	20000000	0.39826	5	417.533	0	0	0.0700119	0.751292	6
M_Chr3	20000001	20100000	0.39063	2	1769.17	0	0	-0.0283924	0.730548	0
M_Chr3	20100001	20200000	0.3829	2	3280.72	0	0	-0.053719	0.705741	0
M_Chr3	20200001	20300000	0.43741	2	1114.22	0	0	-0.0521714	0.792087	5
M_Chr3	20300001	20400000	0.39763	2	266	0	0	0.0521527	0.732653	6
M_Chr3	20400001	20500000	0.39305	4	937.306	0	0	0.0417716	0.648936	8
M_Chr3	20500001	20600000	0.39275	5	752.244	0	0	0.042961	0.712368	8
M_Chr3	20600001	20700000	0.40708	5	849.822	0	0	0.0324592	0.679423	3
M_Chr3	20700001	20800000	0.41324	3	1265.74	0	0	0.0592804	0.692799	2
M_Chr3	20800001	20900000	0.40767	3	61.2963	0	0	0.0516863	0.684345	7
M_Chr3	20900001	21000000	0.395	7	502.365	0	0	0.0809467	0.653286	8
M_Chr3	21000001	21100000	0.40052	9	159.173	0	0	0.0813265	0.696949	6
M_Chr3	21100001	21200000	0.41253	5	313.933	0	0	0.0944165	0.74718	7
M_Chr3	21200001	21300000	0.40501	1	1175.22	0	0	0.0571252	0.736734	6
M_Chr3	21300001	21400000	0.41032	9	707.639	0	0	0.0765459	0.657936	9
M_Chr3	21400001	21500000	0.39669	9	197.901	0	0	0.103737	0.620449	13
M_Chr3	21500001	21600000	0.41329	1	571.222	0	0	0.00669626	0.7299	3
M_Chr3	21600001	21700000	0.39971	7	360.127	0	0	0.0616686	0.708458	5
M_Chr3	21700001	21800000	0.39705	12	459.102	0	0	0.0954062	0.6642	13
M_Chr3	21800001	21900000	0.40717	3	53.1111	1	0	0.0427565	0.735467	1
M_Chr3	21900001	22000000	0.39403	4	685.944	0	0	0.069356	0.69746	6
M_Chr3	22000001	22100000	0.38467	6	1977.39	1	0	0.0744927	0.659533	8
M_Chr3	22100001	22200000	0.38396	8	251.486	0	0	0.0392804	0.708465	2
M_Chr3	22200001	22300000	0.3913	4	155.806	0	0	0.0342895	0.723685	3
M_Chr3	22300001	22400000	0.39206	6	638.222	0	0	-0.00854247	0.720031	2
M_Chr3	22400001	22500000	0.38828	2	258.389	0	0	-0.0082691	0.747093	2
M_Chr3	22500001	22600000	0.39868	2	2157.06	0	0	-0.0197117	0.80494	1
M_Chr3	22600001	22700000	0.37086	8	1099.88	3	0	0.066219	0.681946	2
M_Chr3	22700001	22800000	0.40123	9	213.519	0	0	0.0996015	0.69954	7
M_Chr3	22800001	22900000	0.39112	10	449.267	1	0	0.0809974	0.68053	8
M_Chr3	22900001	23000000	0.39886	10	64.5926	1	0	0.0511319	0.71973	5
M_Chr3	23000001	23100000	0.39436	9	450.185	1	0	0.068382	0.73083	6
M_Chr3	23100001	23200000	0.40908	4	856.37	0	0	-0.00113671	0.724817	2
M_Chr3	23200001	23300000	0.39568	5	480.089	0	0	0.0351974	0.698147	6
M_Chr3	23300001	23400000	0.40383	6	182.833	0	0	0.0237531	0.688542	2
M_Chr3	23400001	23500000	0.37043	6	10.5926	0	0	-0.00278179	0.658227	0
M_Chr3	23500001	23600000	0.39658	12	207.963	0	0	0.101793	0.640263	10
M_Chr3	23600001	23700000	0.41089	13	463.376	1	0	0.102635	0.688678	11
M_Chr3	23700001	23800000	0.41341	11	515.566	0	0	0.0618879	0.696545	6
M_Chr3	23800001	23900000	0.42072	4	736.111	0	0	0.0632748	0.705539	6
M_Chr3	23900001	24000000	0.41056	10	534.044	0	0	0.0912139	0.650578	10
M_Chr3	24000001	24100000	0.40244	9	287.42	3	0	0.0668918	0.688318	8
M_Chr3	24100001	24200000	0.40459	9	319.012	0	0	0.0718044	0.713188	5
M_Chr3	24200001	24300000	0.40979	3	428.556	0	0	0.0361926	0.69389	5
M_Chr3	24300001	24400000	0.39074	8	159.042	1	0	0.0307958	0.704753	2
M_Chr3	24400001	24500000	0.40591	3	365.889	1	0	0.0164045	0.774884	2
M_Chr3	24500001	24600000	0.40933	7	635.095	3	0	0.0639504	0.688156	9
M_Chr3	24600001	24700000	0.40583	4	43	0	0	0.049464	0.701181	5
M_Chr3	24700001	24800000	0.41775	2	107.389	2	0	0.0742525	0.699968	4
M_Chr3	24800001	24900000	0.41026	9	727.062	2	0	0.0982559	0.64653	9
M_Chr3	24900001	25000000	0.41069	5	340.622	0	0	0.0650948	0.68742	4
M_Chr3	25000001	25100000	0.40901	8	277.681	0	0	0.069356	0.727732	6
M_Chr3	25100001	25200000	0.40046	9	407.444	1	0	0.0917941	0.728711	12
M_Chr3	25200001	25300000	0.40002	9	393.235	4	0	0.0833487	0.700956	7
M_Chr3	25300001	25400000	0.41762	10	351.022	2	0	0.0661146	0.724599	5
M_Chr3	25400001	25500000	0.41511	5	181.667	1	0	0.0743011	0.740646	7
M_Chr3	25500001	25600000	0.41353	5	496.111	1	0	0.0900594	0.718831	4
M_Chr3	25600001	25700000	0.41	5	570.861	0	0	0.0870483	0.675981	8
M_Chr3	25700001	25800000	0.42459	4	320.667	0	0	0.0947296	0.688055	6
M_Chr3	25800001	25900000	0.43159	7	559.381	1	0	0.0947971	0.717023	9
M_Chr3	25900001	26000000	0.41121	6	131	0	0	0.0936304	0.609518	8
M_Chr3	26000001	26100000	0.40289	9	129.086	1	0	0.0912185	0.721809	10
M_Chr3	26100001	26200000	0.40568	7	191.857	3	0	0.0894074	0.708199	5
M_Chr3	26200001	26300000	0.41404	11	182.444	0	0	0.0926946	0.679303	8
M_Chr3	26300001	26400000	0.40124	8	312.458	0	0	0.0976874	0.705026	8
M_Chr3	26400001	26500000	0.40065	8	308.903	0	0	0.0995399	0.700389	13
M_Chr3	26500001	26600000	0.40293	12	481.287	0	0	0.103032	0.712961	12
M_Chr3	26600001	26700000	0.40895	8	367.056	1	0	0.0497403	0.737099	2
M_Chr3	26700001	26800000	0.43112	5	227.911	1	0	0.0853371	0.712944	7
M_Chr3	26800001	26900000	0.44846	5	376.156	0	0	0.0804016	0.636423	12
M_Chr3	26900001	27000000	0.43644	1	30.2222	0	0	0.0270497	0.734867	5
M_Chr3	27000001	27100000	0.44741	2	25.2222	0	0	0.0373617	0.736117	8
M_Chr3	27100001	27200000	0.42849	3	195.111	1	0	0.0717262	0.706149	9
M_Chr3	27200001	27300000	0.42012	3	1559.44	0	0	0.0811684	0.695323	2
M_Chr3	27300001	27400000	0.40978	9	998.802	0	0	0.0932925	0.62436	9
M_Chr3	27400001	27500000	0.41741	3	473.481	0	0	0.0134174	0.719355	5
M_Chr3	27500001	27600000	0.43408	7	641.315	0	0	0.0765265	0.777318	7
M_Chr3	27600001	27700000	0.42774	3	613.667	2	0	0.0797747	0.741376	2
M_Chr3	27700001	27800000	0.41355	7	213.651	2	0	0.083601	0.748655	9
M_Chr3	27800001	27900000	0.41654	5	291.074	0	0	0.0538253	0.732545	2
M_Chr3	27900001	28000000	0.42042	2	772	0	0	0.0567496	0.791627	2
M_Chr3	28000001	28100000	0.40777	4	241.222	0	0	0.0236065	0.750533	3
M_Chr3	28100001	28200000	0.38475	14	122.563	0	0	0.0324353	0.780583	2
M_Chr3	28200001	28300000	0.42689	8	508.333	0	0	0.0593465	0.763067	8
M_Chr3	28300001	28400000	0.42022	3	109.185	0	0	0.0447137	0.723888	3
M_Chr3	28400001	28500000	0.43061	2	106.611	0	0	0.00282723	0.847752	0
M_Chr3	28500001	28600000	0.41834	3	105.074	0	0	-0.0122749	0.727048	1
M_Chr3	28600001	28700000	0.42504	1	314.556	1	0	-0.0488335	0.792776	1
M_Chr3	28700001	28800000	0.42241	3	104.852	0	0	-0.0553435	0.808233	0
M_Chr3	28800001	28900000	0.42169	1	314.556	0	0	-0.0608431	0.787549	0
M_Chr3	28900001	29000000	0.41413	1	314.556	1	0	-0.0313314	0.79491	0
M_Chr3	29000001	29100000	0.41723	1	141.333	1	0	-0.0484718	0.790222	0
M_Chr3	29100001	29200000	0.41538	1	141.333	2	0	-0.044406	0.767485	1
M_Chr3	29200001	29300000	0.4251	1	96.3333	2	0	-0.0592381	0.777544	0
M_Chr3	29300001	29400000	0.40362	2	2933.11	0	0	0.00218637	0.779296	0
M_Chr3	29400001	29500000	0.41243	2	0	4	0	0.0403861	0.764447	5
M_Chr3	29500001	29600000	0.41736	4	1293.83	1	0	0.0293396	0.758969	2
M_Chr3	29600001	29700000	0.42078	5	3665.56	0	0	0.0652222	0.786293	3
M_Chr3	29700001	29800000	0.42421	7	306.317	2	0	0.0702598	0.743804	8
M_Chr3	29800001	29900000	0.40118	2	883.333	2	0	-0.00674014	0.756468	3
M_Chr3	29900001	30000000	0.41655	1	20.3333	0	0	-0.0623139	0.793919	0
M_Chr3	30000001	30100000	0.42408	0	.	0	0	-0.037181	0.789993	2
M_Chr3	30100001	30200000	0.40779	8	279.639	11	0	0.00508048	0.798186	2
M_Chr3	30200001	30300000	0.43233	3	183.444	0	0	0.0830088	0.700215	8
M_Chr3	30300001	30400000	0.43002	4	209.417	0	0	0.0779851	0.734589	10
M_Chr3	30400001	30500000	0.44084	5	181.978	1	0	0.0440771	0.759637	6
M_Chr3	30500001	30600000	0.41034	10	378.84	1	0	0.00933628	0.785124	3
M_Chr3	30600001	30700000	0.4217	9	12.5802	2	0	-0.0448776	0.777677	0
M_Chr3	30700001	30800000	0.4226	8	64.3611	2	0	0.0127351	0.695115	5
M_Chr3	30800001	30900000	0.40144	6	415.204	3	0	0.0538016	0.760092	4
M_Chr3	30900001	31000000	0.45763	2	394.667	3	0	-0.04026	0.79988	2
M_Chr3	31000001	31100000	0.44227	8	116.028	0	0	-0.0144012	0.796457	4
M_Chr3	31100001	31200000	0.43518	4	203.139	10	0	0.0381135	0.779684	6
M_Chr3	31200001	31300000	0.43639	8	546.042	8	0	0.0302315	0.820502	8
M_Chr3	31300001	31400000	0.456	1	174.778	16	0	0.0228521	0.807649	7
M_Chr3	31400001	31500000	0.45952	3	0	16	0	0.015029	0.748739	8
M_Chr3	31500001	31600000	0.44606	6	275.778	7	0	0.0255664	0.771589	9
M_Chr3	31600001	31700000	0.44322	2	26.3889	12	0	-0.0228969	0.784267	4
M_Chr3	31700001	31800000	0.46117	1	816	7	0	0.0156839	0.80533	1
M_Chr3	31800001	31900000	0.45041	2	0.222222	5	1	0.0037654	0.754913	3
M_Chr3	31900001	32000000	0.44619	4	0.666667	7	0	-0.00853209	0.77161	0
M_Chr3	32000001	32100000	0.45386	2	144.778	21	0	-0.039905	0.815773	3
M_Chr3	32100001	32200000	0.44865	2	198.833	11	0	-0.0132289	0.807333	1
M_Chr3	32200001	32300000	0.46252	5	389.222	7	0	0.00804018	0.83789	8
M_Chr3	32300001	32400000	0.4646	7	427.159	6	0	0.047439	0.836551	7
M_Chr3	32400001	32500000	0.46485	11	550.727	1	0	0.0108168	0.721931	13
M_Chr3	32500001	32600000	0.45748	4	697.917	0	0	0.00127517	0.857492	3
M_Chr3	32600001	32620174	0.485823	0	.	0	0	0	0.898951	0
M_Chr4	1	100000	0.47427	0	.	0	117	0.0111421	0.857899	1
M_Chr4	100001	200000	0.49274	0	.	0	443	0.0144692	0.882241	3
M_Chr4	200001	300000	0.48993	0	.	0	432	-0.00298497	0.906184	0
M_Chr4	300001	400000	0.48918	0	.	0	415	-0.00403572	0.896644	0
M_Chr4	400001	500000	0.46396	1	0.111111	1	298	-0.00403945	0.85847	0
M_Chr4	500001	600000	0.4455	0	.	26	174	-0.0157923	0.888458	1
M_Chr4	600001	700000	0.49827	12	0.0185185	8	20	-0.00221056	0.911814	0
M_Chr4	700001	800000	0.42437	6	261.037	0	14	-0.00691091	0.769864	3
M_Chr4	800001	900000	0.41476	3	308.481	0	0	0.00684809	0.801319	1
M_Chr4	900001	1000000	0.41667	3	308.556	0	0	0.00643113	0.859749	2
M_Chr4	1000001	1100000	0.41287	3	50.8519	0	0	0.0042755	0.778154	3
M_Chr4	1100001	1200000	0.42184	2	254.278	1	0	-0.0115294	0.784125	3
M_Chr4	1200001	1300000	0.44006	8	0.458333	0	0	-0.0266251	0.872195	1
M_Chr4	1300001	1400000	0.41202	4	0	8	0	-0.0217682	0.829173	0
M_Chr4	1400001	1500000	0.42007	5	0.422222	0	0	-0.0175383	0.818385	8
M_Chr4	1500001	1600000	0.41278	6	404.519	0	0	0.00687813	0.678529	6
M_Chr4	1600001	1700000	0.40524	8	222.444	0	0	-0.00402238	0.669528	5
M_Chr4	1700001	1800000	0.41124	7	43.3016	1	0	-0.00775979	0.748484	1
M_Chr4	1800001	1900000	0.40565	1	297	0	1	0.0229804	0.784381	2
M_Chr4	1900001	2000000	0.36418	1	0.777778	0	0	0.0171072	0.912014	1
M_Chr4	2000001	2100000	0.38398	1	0.222222	0	0	-0.000298127	0.911887	0
M_Chr4	2100001	2200000	0.41377	2	1.22222	5	0	0.00167698	0.881528	4
M_Chr4	2200001	2300000	0.40695	3	0.444444	5	0	-0.000258996	0.840386	0
M_Chr4	2300001	2400000	0.39228	5	0.2	8	0	0.0124828	0.881613	1
M_Chr4	2400001	2500000	0.38689	0	.	0	0	-0.00513308	0.901571	1
M_Chr4	2500001	2600000	0.40578	2	535.389	0	0	0.000269853	0.860798	1
M_Chr4	2600001	2700000	0.45096	11	0.444444	14	0	-0.00759058	0.868536	1
M_Chr4	2700001	2800000	0.42162	5	51.6889	2	0	-0.00116453	0.846795	3
M_Chr4	2800001	2900000	0.40182	6	46.463	12	0	0.0102594	0.876173	2
M_Chr4	2900001	3000000	0.41919	5	49.4667	8	0	0.0226567	0.885666	1
M_Chr4	3000001	3100000	0.41076	8	1.30556	17	0	0.00534009	0.863624	0
M_Chr4	3100001	3200000	0.42879	0	.	38	0	0.000790132	0.871591	3
M_Chr4	3200001	3300000	0.45995	0	.	180	0	-0.00961527	0.875995	1
M_Chr4	3300001	3400000	0.44722	0	.	118	0	0.00677212	0.770417	1
M_Chr4	3400001	3500000	0.45393	0	.	150	0	-0.0028021	0.864851	0
M_Chr4	3500001	3600000	0.44858	0	.	102	0	0.00273052	0.87625	1
M_Chr4	3600001	3700000	0.44846	0	.	132	0	0.00606938	0.841481	3
M_Chr4	3700001	3800000	0.44763	0	.	136	0	0.00208245	0.682667	5
M_Chr4	3800001	3900000	0.44265	0	.	87	0	0.00767128	0.841618	2
M_Chr4	3900001	4000000	0.45191	0	.	132	0	-0.00762472	0.783835	2
M_Chr4	4000001	4100000	0.44707	0	.	136	0	-0.00244416	0.873572	0
M_Chr4	4100001	4200000	0.46011	0	.	161	0	-0.00615159	0.88574	1
M_Chr4	4200001	4300000	0.44705	0	.	121	0	-0.00500039	0.850556	0
M_Chr4	4300001	4400000	0.47678	0	.	78	0	-0.00170937	0.884704	2
M_Chr4	4400001	4500000	0.49945	12	0	0	268	-0.0162835	0.906265	0
M_Chr4	4500001	4600000	0.4301	7	101.667	0	83	-0.0251485	0.862266	1
M_Chr4	4600001	4700000	0.41485	5	271.556	0	0	-0.0208691	0.800351	1
M_Chr4	4700001	4800000	0.40918	4	852.083	1	0	0.0597346	0.769324	9
M_Chr4	4800001	4900000	0.40754	5	1013.24	7	0	0.0482395	0.722636	6
M_Chr4	4900001	5000000	0.42446	8	82.3611	11	0	0.0213219	0.75382	6
M_Chr4	5000001	5100000	0.40749	1	0	0	0	-0.0878632	0.805402	0
M_Chr4	5100001	5200000	0.42208	0	.	0	0	-0.0901296	0.779753	1
M_Chr4	5200001	5300000	0.43095	1	628.667	0	0	-0.091381	0.812157	0
M_Chr4	5300001	5400000	0.41761	1	628.667	0	0	-0.0782618	0.750504	4
M_Chr4	5400001	5500000	0.40666	0	.	0	0	-0.0925725	0.815921	0
M_Chr4	5500001	5600000	0.42152	1	103.778	0	0	-0.0782634	0.737587	3
M_Chr4	5600001	5700000	0.40866	0	.	0	0	-0.0855732	0.793567	0
M_Chr4	5700001	5800000	0.41176	1	0.111111	0	0	-0.0685284	0.768888	0
M_Chr4	5800001	5900000	0.40743	1	124.889	0	0	-0.0771219	0.787327	2
M_Chr4	5900001	6000000	0.41507	3	96.037	2	0	-0.0863945	0.823046	1
M_Chr4	6000001	6100000	0.39751	1	187	1	0	-0.100057	0.82015	0
M_Chr4	6100001	6200000	0.39297	1	187	0	0	-0.107521	0.801217	0
M_Chr4	6200001	6300000	0.39659	1	187	0	1	-0.101775	0.72217	1
M_Chr4	6300001	6400000	0.40233	3	536.296	1	0	-0.0626444	0.756831	4
M_Chr4	6400001	6500000	0.40508	5	83.2667	0	0	-0.0186797	0.749621	4
M_Chr4	6500001	6600000	0.41236	6	138.37	0	0	0.00380669	0.734234	4
M_Chr4	6600001	6700000	0.41396	7	158.111	0	0	0.0311079	0.695549	12
M_Chr4	6700001	6800000	0.40412	7	89.1905	0	0	-0.00883914	0.66092	7
M_Chr4	6800001	6900000	0.38869	1	.	1	0	-0.092957	0.774188	0
M_Chr4	6900001	7000000	0.39661	4	7.83333	0	0	-0.0953684	0.764858	0
M_Chr4	7000001	7100000	0.38102	1	31.3333	0	0	-0.0981024	0.749832	1
M_Chr4	7100001	7200000	0.38588	2	76	0	0	-0.0950346	0.791241	0
M_Chr4	7200001	7300000	0.40328	5	238.956	0	0	-0.066247	0.71504	2
M_Chr4	7300001	7400000	0.39985	4	471.278	0	0	-0.0300432	0.717116	4
M_Chr4	7400001	7500000	0.40985	8	282.903	0	0	0.032269	0.643402	8
M_Chr4	7500001	7600000	0.43532	4	164.139	0	0	0.0265161	0.685817	7
M_Chr4	7600001	7700000	0.41306	2	98.2222	1	0	-0.00425281	0.770541	3
M_Chr4	7700001	7800000	0.4375	3	301.037	1	0	0.0429037	0.626936	14
M_Chr4	7800001	7900000	0.39762	7	74.3968	0	0	0.00488006	0.774897	2
M_Chr4	7900001	8000000	0.40102	7	2753.78	0	0	-0.00803386	0.614057	10
M_Chr4	8000001	8100000	0.38886	2	85.3333	0	0	-0.0637424	0.836714	2
M_Chr4	8100001	8200000	0.39759	2	58.3333	0	0	-0.064223	0.749143	5
M_Chr4	8200001	8300000	0.38395	7	300	0	0	-0.0487975	0.705013	3
M_Chr4	8300001	8400000	0.40092	3	369.556	0	0	-0.0501074	0.627151	4
M_Chr4	8400001	8500000	0.40214	5	621.422	0	0	-0.0312765	0.626923	3
M_Chr4	8500001	8600000	0.40559	2	1061.33	0	0	-0.076754	0.729316	0
M_Chr4	8600001	8700000	0.40577	2	895.667	0	0	-0.0713523	0.688586	6
M_Chr4	8700001	8800000	0.39633	3	1157.3	0	0	-0.0999387	0.719546	0
M_Chr4	8800001	8900000	0.39557	5	810.622	0	0	-0.0635097	0.671021	4
M_Chr4	8900001	9000000	0.40163	4	586.333	0	0	-0.0258672	0.675663	3
M_Chr4	9000001	9100000	0.40112	3	627.333	0	0	-0.0178218	0.690205	4
M_Chr4	9100001	9200000	0.41393	1	52.6667	0	0	-0.0245982	0.737841	0
M_Chr4	9200001	9300000	0.3907	1	52.6667	0	0	-0.0627971	0.816076	0
M_Chr4	9300001	9400000	0.3925	5	360.311	0	0	-0.0103712	0.701489	5
M_Chr4	9400001	9500000	0.38811	3	305.778	0	0	-0.0274908	0.721111	4
M_Chr4	9500001	9600000	0.40175	1	279	0	0	-0.0934247	0.746698	2
M_Chr4	9600001	9700000	0.40047	2	324.833	0	0	-0.0685883	0.762633	2
M_Chr4	9700001	9800000	0.40539	5	600.5	0	0	0.0221083	0.651945	10
M_Chr4	9800001	9900000	0.4037	5	875.978	0	0	0.032441	0.715994	8
M_Chr4	9900001	10000000	0.39793	6	267.907	0	0	0.00642125	0.714039	10
M_Chr4	10000001	10100000	0.39161	3	438.593	0	0	-0.0673534	0.744408	2
M_Chr4	10100001	10200000	0.37943	4	202.833	0	1	-0.0582642	0.716437	3
M_Chr4	10200001	10300000	0.39051	4	214.806	0	0	-0.00669061	0.682042	4
M_Chr4	10300001	10400000	0.40039	6	495.593	0	0	0.0199919	0.712046	6
M_Chr4	10400001	10500000	0.3932	4	2023.64	0	0	-0.000109202	0.719597	8
M_Chr4	10500001	10600000	0.39326	4	265.056	0	0	-0.0347085	0.710794	2
M_Chr4	10600001	10700000	0.40005	0	.	0	0	-0.0539242	0.787197	0
M_Chr4	10700001	10800000	0.40564	1	168.889	0	0	-0.0243081	0.816685	1
M_Chr4	10800001	10900000	0.42716	1	168.889	0	0	0.00516439	0.684372	11
M_Chr4	10900001	11000000	0.40397	1	1.22222	0	0	-0.0447082	0.773202	2
M_Chr4	11000001	11100000	0.39604	2	103.556	0	0	-0.0255201	0.748279	2
M_Chr4	11100001	11200000	0.40481	5	392.311	0	0	0.0432966	0.720036	4
M_Chr4	11200001	11300000	0.40073	7	88.037	0	0	0.02805	0.676876	11
M_Chr4	11300001	11400000	0.40311	5	715.244	0	0	0.0595924	0.714095	12
M_Chr4	11400001	11500000	0.39045	3	445.852	0	0	0.0337669	0.709979	6
M_Chr4	11500001	11600000	0.4035	3	393.444	0	0	0.0580438	0.692042	9
M_Chr4	11600001	11700000	0.3865	7	165.167	0	0	0.0397619	0.688983	8
M_Chr4	11700001	11800000	0.39829	7	230.968	0	0	0.0410332	0.66478	12
M_Chr4	11800001	11900000	0.4143	12	618.273	0	0	0.0400766	0.657528	14
M_Chr4	11900001	12000000	0.39421	9	570.58	0	0	0.0410162	0.69084	6
M_Chr4	12000001	12100000	0.39943	3	232.889	0	0	0.00479167	0.771148	4
M_Chr4	12100001	12200000	0.3928	7	28.8095	1	0	-0.00778507	0.711815	1
M_Chr4	12200001	12300000	0.38666	6	398.667	0	1	0.0253018	0.666971	5
M_Chr4	12300001	12400000	0.39454	4	335.148	0	0	0.00986635	0.626573	13
M_Chr4	12400001	12500000	0.40341	6	804.37	1	0	0.0506825	0.664883	11
M_Chr4	12500001	12600000	0.43987	1	.	0	0	0.00630074	0.67351	12
M_Chr4	12600001	12700000	0.4206	5	288.611	0	0	0.0472968	0.564371	16
M_Chr4	12700001	12800000	0.39084	1	56.3333	0	0	-0.0329124	0.768788	1
M_Chr4	12800001	12900000	0.4043	0	.	0	0	-0.0641479	0.770871	0
M_Chr4	12900001	13000000	0.41095	1	40.1111	0	0	-0.0386711	0.71705	5
M_Chr4	13000001	13100000	0.38747	2	221.722	0	0	-0.0481915	0.715713	2
M_Chr4	13100001	13200000	0.38601	1	547.667	0	0	-0.0955834	0.707826	1
M_Chr4	13200001	13300000	0.39142	3	542.37	0	0	-0.0456633	0.73143	1
M_Chr4	13300001	13400000	0.40411	6	561.37	0	0	0.0171512	0.658036	7
M_Chr4	13400001	13500000	0.41369	5	186.867	0	0	-0.0494246	0.5271	2
M_Chr4	13500001	13600000	0.39928	5	133.756	0	0	-0.0350325	0.750472	2
M_Chr4	13600001	13700000	0.38737	2	62.1667	0	0	-0.0523814	0.752117	0
M_Chr4	13700001	13800000	0.39326	1	.	0	0	-0.105818	0.803388	0
M_Chr4	13800001	13900000	0.384	1	.	0	0	-0.106636	0.77076	0
M_Chr4	13900001	14000000	0.38767	1	.	0	0	-0.066334	0.754251	1
M_Chr4	14000001	14100000	0.38851	1	7.55556	0	0	-0.0928796	0.758557	1
M_Chr4	14100001	14200000	0.40879	12	196.704	0	0	-0.0271394	0.764653	3
M_Chr4	14200001	14300000	0.39028	7	689.54	2	0	0.0315682	0.66499	7
M_Chr4	14300001	14400000	0.38717	6	344.556	0	0	0.0149351	0.741574	6
M_Chr4	14400001	14500000	0.40811	6	146.519	0	0	0.0368659	0.651122	7
M_Chr4	14500001	14600000	0.40904	12	446.787	0	0	0.0580311	0.617746	13
M_Chr4	14600001	14700000	0.40398	4	251.722	0	0	0.0285974	0.758512	7
M_Chr4	14700001	14800000	0.39718	8	346.819	1	0	0.0242872	0.725038	6
M_Chr4	14800001	14900000	0.39973	6	498.533	11	0	-0.00199491	0.692712	14
M_Chr4	14900001	15000000	0.39522	2	237.056	0	0	-0.0836572	0.788147	0
M_Chr4	15000001	15100000	0.40867	6	275.911	0	0	-0.0445385	0.723558	4
M_Chr4	15100001	15200000	0.39777	5	197.444	0	0	-0.0606442	0.701548	2
M_Chr4	15200001	15300000	0.39557	1	373.111	0	0	-0.101787	0.757937	0
M_Chr4	15300001	15400000	0.40105	2	377.167	0	0	-0.105574	0.760234	0
M_Chr4	15400001	15500000	0.40059	1	.	0	0	-0.0645704	0.766508	2
M_Chr4	15500001	15600000	0.39709	2	18.2222	0	0	-0.103236	0.744177	1
M_Chr4	15600001	15700000	0.40084	2	19	1	0	-0.0629266	0.721398	0
M_Chr4	15700001	15800000	0.38543	11	297.97	0	0	0.0255275	0.613479	8
M_Chr4	15800001	15900000	0.394	5	216.333	0	0	-0.0296431	0.665557	6
M_Chr4	15900001	16000000	0.39101	1	144.222	0	0	-0.101725	0.784985	0
M_Chr4	16000001	16100000	0.38392	1	144.222	0	0	-0.0965741	0.768755	0
M_Chr4	16100001	16200000	0.3848	0	.	0	0	-0.0937224	0.781707	0
M_Chr4	16200001	16300000	0.38363	1	183.444	0	0	-0.0867763	0.756903	2
M_Chr4	16300001	16400000	0.40718	6	217.519	0	0	0.0226074	0.721036	3
M_Chr4	16400001	16500000	0.40789	3	267.185	0	0	0.0201966	0.72505	6
M_Chr4	16500001	16600000	0.39167	5	593.422	0	0	-0.0406415	0.700673	3
M_Chr4	16600001	16700000	0.40017	3	693.704	0	0	-0.0637778	0.673436	5
M_Chr4	16700001	16800000	0.39005	6	457.963	0	0	-0.0318075	0.673692	3
M_Chr4	16800001	16900000	0.39153	7	386.698	0	0	-0.0232272	0.693366	4
M_Chr4	16900001	17000000	0.41001	3	172.074	1	0	-0.0394298	0.733062	6
M_Chr4	17000001	17100000	0.38575	6	695.463	1	0	-0.00579433	0.648536	5
M_Chr4	17100001	17200000	0.40626	3	1043.85	0	0	0.00898597	0.749922	6
M_Chr4	17200001	17300000	0.42214	5	1009.73	0	0	0.0070737	0.577927	8
M_Chr4	17300001	17400000	0.39679	0	.	0	0	-0.0671477	0.739573	0
M_Chr4	17400001	17500000	0.39436	1	2611.78	0	0	-0.103861	0.714001	2
M_Chr4	17500001	17600000	0.39463	4	699.611	0	0	-0.0927634	0.693327	2
M_Chr4	17600001	17700000	0.38645	2	143.667	0	0	-0.0646645	0.722665	1
M_Chr4	17700001	17800000	0.39941	1	831.333	0	0	-0.0682637	0.755774	1
M_Chr4	17800001	17900000	0.39677	1	187.111	0	0	-0.0696171	0.80723	1
M_Chr4	17900001	18000000	0.4116	3	479.741	0	0	-0.0125502	0.724624	7
M_Chr4	18000001	18100000	0.40102	4	394.917	0	0	-0.0377673	0.681375	3
M_Chr4	18100001	18200000	0.38576	8	265.063	0	0	-0.0508099	0.666474	5
M_Chr4	18200001	18300000	0.40384	4	2570.59	1	0	-0.0733041	0.721415	3
M_Chr4	18300001	18400000	0.40443	3	1952.94	0	0	-0.0965148	0.728138	3
M_Chr4	18400001	18500000	0.41007	1	161.889	0	0	-0.0545861	0.758854	1
M_Chr4	18500001	18600000	0.38773	4	107.917	0	0	-0.0769562	0.733318	2
M_Chr4	18600001	18700000	0.39918	4	525.056	0	0	-0.0287219	0.601336	7
M_Chr4	18700001	18800000	0.41519	0	.	0	0	-0.0898377	0.74418	0
M_Chr4	18800001	18900000	0.4173	1	287.778	0	0	-0.0750929	0.670965	4
M_Chr4	18900001	19000000	0.42248	1	0	0	0	-0.04538	0.757185	0
M_Chr4	19000001	19100000	0.4233	2	357	0	0	-0.0655264	0.747276	1
M_Chr4	19100001	19200000	0.42161	1	442.556	0	0	-0.0278497	0.790362	3
M_Chr4	19200001	19300000	0.41019	1	1447	0	0	0.00850599	0.651817	10
M_Chr4	19300001	19400000	0.39101	1	.	0	0	-0.0506215	0.766259	2
M_Chr4	19400001	19500000	0.38571	1	215	0	0	-0.0861929	0.7378	2
M_Chr4	19500001	19600000	0.38756	0	.	0	0	-0.047238	0.761213	2
M_Chr4	19600001	19700000	0.40866	1	239.889	0	0	-0.0618037	0.701881	6
M_Chr4	19700001	19800000	0.4034	3	314.778	0	0	-0.0527136	0.726901	7
M_Chr4	19800001	19900000	0.41136	3	233.037	0	0	-0.00809022	0.686804	4
M_Chr4	19900001	20000000	0.40373	7	243.127	0	0	0.0175624	0.681959	6
M_Chr4	20000001	20100000	0.41645	8	261.792	0	0	0.0627042	0.590715	13
M_Chr4	20100001	20200000	0.41321	2	95.3889	0	0	-0.039796	0.789603	5
M_Chr4	20200001	20300000	0.38699	1	146.889	0	0	-0.0921722	0.722122	1
M_Chr4	20300001	20400000	0.38249	1	146.889	1	0	-0.101782	0.741075	2
M_Chr4	20400001	20500000	0.38765	5	236.378	0	0	-0.0541091	0.717786	4
M_Chr4	20500001	20600000	0.40221	5	422.956	0	0	-0.0175259	0.656149	6
M_Chr4	20600001	20700000	0.40849	5	372.8	0	0	0.00023739	0.658258	4
M_Chr4	20700001	20800000	0.39072	4	79	0	0	-0.0342759	0.632874	6
M_Chr4	20800001	20900000	0.40051	4	82.8889	1	0	-0.00701253	0.672786	4
M_Chr4	20900001	21000000	0.40265	5	3449.56	1	0	-0.0216531	0.758171	4
M_Chr4	21000001	21100000	0.3978	9	207.84	0	0	-0.0325655	0.686946	6
M_Chr4	21100001	21200000	0.40533	1	536.111	1	0	-0.0329702	0.744441	4
M_Chr4	21200001	21300000	0.38769	2	181.5	0	0	-0.0662206	0.775389	0
M_Chr4	21300001	21400000	0.39282	1	363	0	0	-0.0812845	0.782272	0
M_Chr4	21400001	21500000	0.39447	1	363	0	0	-0.104995	0.741048	3
M_Chr4	21500001	21600000	0.39723	4	188	0	0	-0.0253239	0.749866	2
M_Chr4	21600001	21700000	0.41186	5	329.822	0	0	0.0157378	0.704597	8
M_Chr4	21700001	21800000	0.39011	6	153.426	0	0	-0.040761	0.634443	3
M_Chr4	21800001	21900000	0.388	3	32.8148	0	0	-0.0555381	0.725577	2
M_Chr4	21900001	22000000	0.39415	4	127.222	0	0	-0.0338819	0.764305	3
M_Chr4	22000001	22100000	0.40608	6	836.019	0	0	0.00436218	0.695016	9
M_Chr4	22100001	22200000	0.39568	1	1472.33	0	0	-0.018507	0.834419	1
M_Chr4	22200001	22300000	0.39342	2	1278.56	0	0	-0.0150348	0.791451	1
M_Chr4	22300001	22400000	0.40564	1	23.7778	0	0	-0.0803546	0.689658	0
M_Chr4	22400001	22500000	0.3897	0	.	0	0	-0.100684	0.758288	0
M_Chr4	22500001	22600000	0.38174	1	0	0	0	-0.0498274	0.760225	0
M_Chr4	22600001	22700000	0.39117	1	0.444444	0	0	-0.096103	0.762721	1
M_Chr4	22700001	22800000	0.39194	1	259.444	0	0	-0.0624577	0.742218	2
M_Chr4	22800001	22900000	0.39127	1	259.444	0	0	-0.0987516	0.720632	2
M_Chr4	22900001	23000000	0.3914	4	230.556	0	0	-0.0808436	0.721045	3
M_Chr4	23000001	23100000	0.38777	9	229.16	0	0	-0.0202296	0.710679	4
M_Chr4	23100001	23200000	0.40181	8	368.167	1	0	0.00614806	0.689662	7
M_Chr4	23200001	23300000	0.38659	0	.	0	0	-0.094503	0.754715	0
M_Chr4	23300001	23400000	0.38104	0	.	0	0	-0.0979869	0.74917	1
M_Chr4	23400001	23500000	0.39839	1	284.111	0	0	-0.0521116	0.748	2
M_Chr4	23500001	23600000	0.38043	0	.	0	0	-0.0857186	0.743827	0
M_Chr4	23600001	23700000	0.39965	1	25.3333	0	0	-0.0538179	0.854683	0
M_Chr4	23700001	23800000	0.38338	3	155.611	0	0	-0.0637956	0.837125	2
M_Chr4	23800001	23900000	0.38434	1	21.3333	0	0	-0.0887247	0.750419	0
M_Chr4	23900001	24000000	0.37883	0	.	0	0	-0.060944	0.741962	0
M_Chr4	24000001	24100000	0.37498	0	.	0	0	-0.060753	0.744549	0
M_Chr4	24100001	24200000	0.37745	1	35.4444	0	0	-0.0560727	0.74999	0
M_Chr4	24200001	24300000	0.3888	1	733.333	0	0	-0.101877	0.785857	0
M_Chr4	24300001	24400000	0.38658	1	.	0	0	-0.100835	0.722199	2
M_Chr4	24400001	24500000	0.39673	2	22.2778	0	0	-0.0277352	0.699108	1
M_Chr4	24500001	24600000	0.39695	5	455.889	0	0	-0.0200679	0.808498	5
M_Chr4	24600001	24700000	0.41503	4	889.778	0	0	0.00613297	0.752745	9
M_Chr4	24700001	24800000	0.4014	4	431.722	0	0	0.0699034	0.67735	13
M_Chr4	24800001	24900000	0.40145	6	309.778	0	0	0.0600306	0.652433	7
M_Chr4	24900001	25000000	0.39555	6	264.37	0	0	0.0174229	0.741409	2
M_Chr4	25000001	25100000	0.39591	7	94.5079	0	0	-0.0131216	0.67169	3
M_Chr4	25100001	25200000	0.39584	5	73	0	0	-0.0575214	0.720711	0
M_Chr4	25200001	25300000	0.39394	6	287.185	1	0	-0.0326853	0.715938	2
M_Chr4	25300001	25400000	0.40122	12	257.102	0	0	0.0385312	0.688985	7
M_Chr4	25400001	25500000	0.39624	6	203.519	2	0	0.0612948	0.711193	4
M_Chr4	25500001	25600000	0.41531	8	465.694	0	0	0.0693922	0.665052	7
M_Chr4	25600001	25700000	0.40952	7	1250.02	0	0	0.027872	0.739169	4
M_Chr4	25700001	25800000	0.40873	1	.	0	0	-0.0210957	0.731146	3
M_Chr4	25800001	25900000	0.41438	0	.	0	0	-0.0186919	0.7657	3
M_Chr4	25900001	26000000	0.41799	6	332.185	0	0	0.00392506	0.730341	7
M_Chr4	26000001	26100000	0.40694	5	459.444	0	0	0.0512576	0.667774	7
M_Chr4	26100001	26200000	0.40433	8	346.778	0	0	0.0518064	0.69119	11
M_Chr4	26200001	26300000	0.39451	10	596.322	1	0	0.0630124	0.66195	12
M_Chr4	26300001	26400000	0.40313	3	191.667	0	0	0.0569486	0.663224	11
M_Chr4	26400001	26500000	0.39044	2	79.5	0	0	0.0307856	0.712061	1
M_Chr4	26500001	26600000	0.40029	4	266.389	0	0	0.0380365	0.760117	10
M_Chr4	26600001	26700000	0.40996	1	390.111	0	0	0.00938755	0.74771	2
M_Chr4	26700001	26800000	0.42281	1	355.444	0	0	0.0274345	0.751435	3
M_Chr4	26800001	26900000	0.39985	1	77.2222	0	0	0.00231445	0.777634	1
M_Chr4	26900001	27000000	0.40222	3	48.1481	0	0	0.020452	0.809953	2
M_Chr4	27000001	27100000	0.39325	3	2481.67	0	0	0.00654304	0.685868	4
M_Chr4	27100001	27200000	0.39477	3	71.3333	1	0	-0.0159587	0.721412	4
M_Chr4	27200001	27300000	0.38749	5	117.689	0	1	0.00825293	0.748288	7
M_Chr4	27300001	27400000	0.40027	2	734.556	0	0	0.0603902	0.765678	5
M_Chr4	27400001	27500000	0.40797	3	680.852	0	0	0.0564263	0.722758	8
M_Chr4	27500001	27600000	0.40536	2	710.556	0	0	0.053166	0.758485	9
M_Chr4	27600001	27700000	0.40084	2	217.611	1	0	0.00397322	0.734683	3
M_Chr4	27700001	27800000	0.4311	1	242.444	0	0	-0.00476782	0.79979	0
M_Chr4	27800001	27900000	0.41325	4	159.917	0	0	0.0407854	0.806039	3
M_Chr4	27900001	28000000	0.39622	6	529.667	0	0	0.0453323	0.7273	8
M_Chr4	28000001	28100000	0.3985	4	618.667	0	0	-0.0319784	0.744656	5
M_Chr4	28100001	28200000	0.39612	1	625.333	0	0	-0.0876821	0.783663	0
M_Chr4	28200001	28300000	0.39911	4	526.111	0	0	-0.0517425	0.801932	2
M_Chr4	28300001	28400000	0.41568	2	353.278	0	0	-0.0799671	0.789887	1
M_Chr4	28400001	28500000	0.40594	5	601.244	0	0	-0.0347426	0.733738	3
M_Chr4	28500001	28600000	0.40199	4	203.407	2	0	-0.0447088	0.742504	3
M_Chr4	28600001	28700000	0.39534	1	387.778	0	0	-0.0905313	0.776292	0
M_Chr4	28700001	28800000	0.39026	1	1564.56	0	0	-0.09905	0.782181	0
M_Chr4	28800001	28900000	0.38852	2	903.5	0	0	-0.098063	0.77397	1
M_Chr4	28900001	29000000	0.39545	2	165.167	0	0	-0.0899013	0.760854	0
M_Chr4	29000001	29100000	0.4032	7	286.571	0	0	-0.0683623	0.765034	3
M_Chr4	29100001	29200000	0.40249	1	129.667	0	0	-0.0976275	0.800327	0
M_Chr4	29200001	29300000	0.3952	4	41.8889	0	0	-0.0689342	0.767308	0
M_Chr4	29300001	29400000	0.39238	2	70.6667	0	0	-0.0895819	0.757837	1
M_Chr4	29400001	29500000	0.38833	2	109.444	1	0	-0.0935524	0.768813	0
M_Chr4	29500001	29600000	0.39213	3	268.296	0	0	-0.0740513	0.7415	0
M_Chr4	29600001	29700000	0.40961	2	396.444	1	0	-0.0703315	0.755981	0
M_Chr4	29700001	29800000	0.41972	1	290	0	0	-0.0457217	0.739718	2
M_Chr4	29800001	29900000	0.42993	2	171.889	0	0	-0.0340023	0.790433	3
M_Chr4	29900001	30000000	0.40083	1	1086.11	0	0	-0.0590397	0.813198	0
M_Chr4	30000001	30100000	0.41177	2	0	1	0	-0.0877502	0.780288	0
M_Chr4	30100001	30200000	0.4133	1	.	0	0	-0.0879089	0.81086	0
M_Chr4	30200001	30300000	0.40728	1	.	1	0	-0.0930516	0.77116	0
M_Chr4	30300001	30400000	0.41274	2	81.8889	0	0	-0.0820085	0.749023	1
M_Chr4	30400001	30500000	0.40272	7	410.619	1	0	-0.00607131	0.725364	2
M_Chr4	30500001	30600000	0.41401	4	1685.33	0	0	-0.0285529	0.783687	6
M_Chr4	30600001	30700000	0.41214	8	328.042	0	0	-0.00705808	0.72692	5
M_Chr4	30700001	30800000	0.41297	3	187	0	0	0.00568002	0.702279	7
M_Chr4	30800001	30900000	0.43304	5	1261.2	0	0	-0.0192492	0.767321	2
M_Chr4	30900001	31000000	0.4076	4	812.556	1	2	0.00362401	0.791478	3
M_Chr4	31000001	31100000	0.4145	3	781.926	1	0	-0.0180789	0.788464	11
M_Chr4	31100001	31200000	0.41095	1	105.778	0	0	-0.0409085	0.77844	2
M_Chr4	31200001	31300000	0.41768	8	71.6389	0	0	-0.0309608	0.777385	5
M_Chr4	31300001	31400000	0.43368	3	482.519	0	0	-0.010019	0.76655	4
M_Chr4	31400001	31500000	0.41447	2	227.556	0	0	-0.0183149	0.776267	1
M_Chr4	31500001	31600000	0.41136	4	87.2222	0	0	-0.0295917	0.729859	3
M_Chr4	31600001	31700000	0.41444	1	32	0	0	-0.0765668	0.786839	1
M_Chr4	31700001	31800000	0.4105	2	77.7778	0	0	-0.0852817	0.750453	1
M_Chr4	31800001	31900000	0.41263	3	56.2593	0	0	-0.0501919	0.765793	3
M_Chr4	31900001	32000000	0.41839	2	699.111	0	0	-0.03244	0.792585	4
M_Chr4	32000001	32100000	0.4293	2	530.056	0	0	-0.0232438	0.781042	2
M_Chr4	32100001	32200000	0.41818	1	733.333	0	0	-0.0539666	0.770988	1
M_Chr4	32200001	32300000	0.40998	4	386.556	0	0	-0.0225509	0.74325	6
M_Chr4	32300001	32400000	0.41439	5	84.4667	1	0	-0.0569277	0.798325	2
M_Chr4	32400001	32500000	0.41182	5	232.089	2	0	-0.0685079	0.804794	2
M_Chr4	32500001	32600000	0.41233	8	618.833	1	0	-0.0240278	0.738949	6
M_Chr4	32600001	32700000	0.41691	8	33.3333	1	0	-0.02342	0.767504	5
M_Chr4	32700001	32800000	0.46234	2	363.833	0	0	-0.0534073	0.670585	1
M_Chr4	32800001	32900000	0.44418	1	718.111	1	0	-0.0503462	0.777601	0
M_Chr4	32900001	33000000	0.43917	6	112.5	0	0	-0.0406745	0.789508	2
M_Chr4	33000001	33100000	0.43491	1	444.556	0	0	-0.0499767	0.789171	2
M_Chr4	33100001	33200000	0.43089	8	142.278	1	0	-0.0401747	0.794216	2
M_Chr4	33200001	33300000	0.45636	3	121.63	0	0	0.00284953	0.782585	3
M_Chr4	33300001	33400000	0.44226	4	162.296	1	0	0.0184093	0.690634	13
M_Chr4	33400001	33500000	0.44261	5	773.472	0	0	0.0136964	0.809244	3
M_Chr4	33500001	33600000	0.41037	12	791.676	3	0	0.0169752	0.751672	6
M_Chr4	33600001	33700000	0.43077	5	660.356	2	0	0.0445474	0.773476	4
M_Chr4	33700001	33800000	0.44858	4	726.528	2	0	0.00954949	0.835309	4
M_Chr4	33800001	33900000	0.43886	2	919	1	0	-0.0247616	0.830303	3
M_Chr4	33900001	34000000	0.44025	8	147.794	2	0	-0.0101394	0.801329	5
M_Chr4	34000001	34100000	0.41561	9	148.901	3	0	0.0163914	0.785141	3
M_Chr4	34100001	34200000	0.43708	12	192.102	0	0	0.031982	0.755564	6
M_Chr4	34200001	34300000	0.45882	2	851.833	0	0	-0.027639	0.888631	2
M_Chr4	34300001	34400000	0.4523	2	229.056	6	0	-0.0403684	0.813463	0
M_Chr4	34400001	34500000	0.43175	4	347.889	3	0	-0.0144498	0.818904	4
M_Chr4	34500001	34600000	0.43512	8	2.94444	3	0	0.00250074	0.795627	4
M_Chr4	34600001	34700000	0.42551	9	20.2222	2	0	-0.0214897	0.808737	3
M_Chr4	34700001	34800000	0.42568	1	158.889	3	0	-0.00535846	0.855728	1
M_Chr4	34800001	34900000	0.44893	3	200.556	1	0	-0.0003675	0.802794	2
M_Chr4	34900001	35000000	0.45908	6	368.407	3	0	0.00882071	0.795506	6
M_Chr4	35000001	35100000	0.46793	1	247	15	0	-0.0147954	0.822116	1
M_Chr4	35100001	35200000	0.46263	1	247	11	0	-0.0345531	0.852048	3
M_Chr4	35200001	35300000	0.46	1	69.2222	11	0	-0.0209281	0.815814	4
M_Chr4	35300001	35400000	0.44094	5	105.289	10	0	0.0126886	0.78725	6
M_Chr4	35400001	35500000	0.45924	9	237.284	8	0	0.0639774	0.786231	11
M_Chr4	35500001	35600000	0.46753	3	942.37	9	0	0.0343209	0.850406	6
M_Chr4	35600001	35700000	0.47247	3	258.389	3	0	0.0262995	0.826482	7
M_Chr4	35700001	35800000	0.41285	0	.	1	0	0.0347102	0.809464	8
M_Chr4	35800001	35900000	0.4799	7	321.841	3	0	0.0688028	0.829504	12
M_Chr4	35900001	36000000	0.4446	4	141.861	1	0	0.0610199	0.814549	9
M_Chr4	36000001	36100000	0.44671	7	300.254	2	0	0.0504203	0.775435	4
M_Chr4	36100001	36200000	0.4339	9	114.716	0	0	0.0282916	0.795668	1
M_Chr4	36200001	36300000	0.43489	11	166.535	2	0	0.00844613	0.775935	4
M_Chr4	36300001	36400000	0.43047	2	996.389	0	0	0.0408246	0.876864	2
M_Chr4	36400001	36452242	0.469986	0	.	0	0	0	0.88522	0
M_Chr5	1	100000	0.46586	0	.	0	0	0.0248132	0.860807	3
M_Chr5	100001	200000	0.49438	2	0	0	0	0.0204007	0.911307	2
M_Chr5	200001	300000	0.49725	0	.	0	0	0.0411863	0.90588	3
M_Chr5	300001	400000	0.49711	0	.	0	0	0.0278439	0.914207	3
M_Chr5	400001	500000	0.47561	6	0.277778	0	0	-0.00401378	0.897645	5
M_Chr5	500001	600000	0.39742	7	9.26984	2	0	-0.020279	0.857065	2
M_Chr5	600001	700000	0.4107	13	59.5726	3	0	-0.0052655	0.808127	1
M_Chr5	700001	800000	0.41553	3	299.741	0	1	-0.0575073	0.768529	7
M_Chr5	800001	900000	0.4144	3	160.722	1	0	-0.0337825	0.785682	7
M_Chr5	900001	1000000	0.41541	9	81.4691	0	0	-0.0478746	0.801182	4
M_Chr5	1000001	1100000	0.39532	3	54.963	0	0	-0.000443372	0.764872	2
M_Chr5	1100001	1200000	0.40151	4	76.8333	2	0	-0.0284491	0.734017	3
M_Chr5	1200001	1300000	0.41803	3	1040.26	0	0	-0.074412	0.699385	8
M_Chr5	1300001	1400000	0.41632	6	817.648	0	0	-0.012949	0.699564	4
M_Chr5	1400001	1500000	0.44816	1	0	0	0	0	0.893378	3
M_Chr5	1500001	1600000	0.44466	0	.	2	0	-0.0227269	0.887919	0
M_Chr5	1600001	1700000	0.42236	3	48.8148	0	0	-0.0644266	0.784003	7
M_Chr5	1700001	1800000	0.41419	7	0.555556	13	0	-0.0246721	0.853657	0
M_Chr5	1800001	1900000	0.39739	3	34.5926	1	0	-0.00790678	0.770464	2
M_Chr5	1900001	2000000	0.40932	2	0	0	0	-0.00886222	0.837834	1
M_Chr5	2000001	2100000	0.40944	2	5.88889	0	0	-0.0496201	0.827497	0
M_Chr5	2100001	2200000	0.42549	8	0.138889	5	0	-0.0501637	0.853959	0
M_Chr5	2200001	2300000	0.39994	2	0.388889	0	0	-0.0720491	0.901286	1
M_Chr5	2300001	2400000	0.39487	1	2.88889	0	0	0.0185366	0.786865	1
M_Chr5	2400001	2500000	0.41923	7	5.46032	1	0	-0.0172139	0.864043	2
M_Chr5	2500001	2600000	0.39697	5	23.9111	0	0	-0.0299958	0.890116	0
M_Chr5	2600001	2700000	0.38709	5	8.2	0	0	-0.00685247	0.884519	1
M_Chr5	2700001	2800000	0.40155	5	23.2444	0	0	0.00220092	0.869819	2
M_Chr5	2800001	2900000	0.43023	4	109.278	21	0	-0.00467092	0.861515	4
M_Chr5	2900001	3000000	0.40888	3	307.593	0	0	-0.0342115	0.844832	9
M_Chr5	3000001	3100000	0.41687	5	99.7111	32	0	-0.0179322	0.883999	3
M_Chr5	3100001	3200000	0.47404	2	0.555556	59	0	-0.00813634	0.863505	5
M_Chr5	3200001	3300000	0.48845	0	.	2	0	0.0165291	0.845638	2
M_Chr5	3300001	3400000	0.45537	3	2	34	0	-0.07957	0.872622	2
M_Chr5	3400001	3500000	0.36969	1	769.444	0	0	-0.00663431	0.891315	1
M_Chr5	3500001	3600000	0.41578	7	664.587	0	0	-0.0243054	0.758181	8
M_Chr5	3600001	3700000	0.41425	7	488.206	0	0	-0.0166561	0.667395	8
M_Chr5	3700001	3800000	0.40851	2	72	0	0	-0.0189661	0.743913	14
M_Chr5	3800001	3900000	0.40384	5	10.5556	0	0	0.00333452	0.772062	5
M_Chr5	3900001	4000000	0.39819	2	0	1	0	0.00226721	0.819389	1
M_Chr5	4000001	4100000	0.39305	1	0	0	0	-0.0382068	0.81735	2
M_Chr5	4100001	4200000	0.38996	1	930	0	0	-0.0279866	0.801866	1
M_Chr5	4200001	4300000	0.41227	4	232.639	0	0	-0.0202603	0.802612	4
M_Chr5	4300001	4400000	0.39855	1	0	4	0	-0.0481024	0.836113	2
M_Chr5	4400001	4500000	0.40633	4	0.111111	0	0	0.0128552	0.787437	2
M_Chr5	4500001	4600000	0.41457	3	299.519	0	0	-0.03873	0.730865	8
M_Chr5	4600001	4700000	0.4154	2	1505.89	0	0	-0.0413266	0.744523	16
M_Chr5	4700001	4800000	0.40019	8	528.736	3	0	-0.0245492	0.705604	10
M_Chr5	4800001	4900000	0.41548	7	522.714	0	0	-0.0187845	0.787403	4
M_Chr5	4900001	5000000	0.4058	2	0.111111	0	0	-0.0190567	0.843084	3
M_Chr5	5000001	5100000	0.41795	0	.	39	0	0.0510348	0.870487	6
M_Chr5	5100001	5200000	0.45435	0	.	142	0	-5.95421e-05	0.794409	4
M_Chr5	5200001	5300000	0.45053	0	.	125	0	0.0212724	0.826364	4
M_Chr5	5300001	5400000	0.45133	0	.	130	0	0.0290946	0.821991	5
M_Chr5	5400001	5500000	0.43071	7	286.73	8	0	-0.00744993	0.726938	11
M_Chr5	5500001	5600000	0.41742	5	428.444	0	0	-0.0112363	0.717549	7
M_Chr5	5600001	5700000	0.40794	8	286.458	2	0	-0.0203487	0.768144	3
M_Chr5	5700001	5800000	0.40205	4	2231.08	0	0	-0.0570111	0.717445	5
M_Chr5	5800001	5900000	0.40283	5	94.2222	0	0	-0.046697	0.751003	10
M_Chr5	5900001	6000000	0.41453	4	131.722	0	0	-0.0665194	0.652096	12
M_Chr5	6000001	6100000	0.4244	3	2394.7	0	0	-0.0791579	0.63871	4
M_Chr5	6100001	6200000	0.39705	4	1499.36	0	0	-0.0719263	0.602302	12
M_Chr5	6200001	6300000	0.40677	9	200.654	0	0	-0.0748361	0.541346	8
M_Chr5	6300001	6400000	0.40617	7	923.333	0	0	-0.062733	0.647223	10
M_Chr5	6400001	6500000	0.40293	1	.	1	0	-0.0528644	0.768178	2
M_Chr5	6500001	6600000	0.41947	6	41.2889	40	1	-0.0270392	0.773848	8
M_Chr5	6600001	6700000	0.40107	2	34.6667	0	1	-0.066724	0.764718	10
M_Chr5	6700001	6800000	0.39298	3	16.5926	0	0	-0.0346588	0.775534	8
M_Chr5	6800001	6900000	0.39664	9	613.938	0	0	-0.079772	0.70427	5
M_Chr5	6900001	7000000	0.39549	6	322.426	0	0	-0.0464948	0.668323	9
M_Chr5	7000001	7100000	0.39688	4	154.111	0	0	-0.0813383	0.760847	2
M_Chr5	7100001	7200000	0.39884	2	1227.22	0	0	-0.0226963	0.771209	3
M_Chr5	7200001	7300000	0.40479	4	1658	0	0	-0.0408292	0.755787	5
M_Chr5	7300001	7400000	0.39331	3	1497.63	0	0	-0.0360285	0.678982	6
M_Chr5	7400001	7500000	0.39951	4	41.5556	0	0	-0.0135075	0.749673	4
M_Chr5	7500001	7600000	0.3917	1	0.333333	1	0	-0.0608521	0.765982	1
M_Chr5	7600001	7700000	0.39516	4	513.722	0	0	-0.0373165	0.731614	3
M_Chr5	7700001	7800000	0.38637	4	228.083	0	0	-0.0599053	0.794129	1
M_Chr5	7800001	7900000	0.4046	3	11.8148	0	0	-0.0225178	0.791317	3
M_Chr5	7900001	8000000	0.39389	1	37.6667	0	0	-0.0384794	0.739594	6
M_Chr5	8000001	8100000	0.407	3	300	0	0	-0.0506631	0.699748	7
M_Chr5	8100001	8200000	0.40407	4	337.75	0	0	-0.0469627	0.700346	14
M_Chr5	8200001	8300000	0.40969	3	293.148	0	0	-0.0466326	0.652314	6
M_Chr5	8300001	8400000	0.41001	3	812.333	1	0	-0.0452568	0.721711	6
M_Chr5	8400001	8500000	0.40479	3	465.167	2	0	-0.0463162	0.744855	3
M_Chr5	8500001	8600000	0.41211	3	303.704	0	0	-0.0447827	0.712036	4
M_Chr5	8600001	8700000	0.39894	11	32.6667	3	0	-0.0357987	0.757043	5
M_Chr5	8700001	8800000	0.40395	4	142.639	0	0	-0.0470763	0.808591	4
M_Chr5	8800001	8900000	0.39936	6	125.204	0	0	-0.0509424	0.757176	3
M_Chr5	8900001	9000000	0.3985	4	20.4167	0	0	-0.0227649	0.667871	4
M_Chr5	9000001	9100000	0.38567	8	31.9583	0	0	-0.0363341	0.664396	2
M_Chr5	9100001	9200000	0.3911	6	488.63	0	0	-0.0718192	0.744379	4
M_Chr5	9200001	9300000	0.39219	2	631.944	0	0	-0.0783676	0.729565	4
M_Chr5	9300001	9400000	0.39029	3	143.926	0	0	-0.04996	0.727915	2
M_Chr5	9400001	9500000	0.3951	1	76.3333	0	0	-0.0640646	0.78124	1
M_Chr5	9500001	9600000	0.40159	7	110	0	0	-0.0129945	0.740942	2
M_Chr5	9600001	9700000	0.40584	6	167.5	0	0	-0.0250816	0.741266	8
M_Chr5	9700001	9800000	0.39899	2	136.167	0	0	-0.0693907	0.745665	3
M_Chr5	9800001	9900000	0.39631	1	198.667	0	0	-0.0211795	0.770111	0
M_Chr5	9900001	10000000	0.41368	7	29.9683	0	0	-0.0404342	0.793086	1
M_Chr5	10000001	10100000	0.40549	5	120.333	0	0	-0.0876407	0.710858	4
M_Chr5	10100001	10200000	0.38226	2	64.5	0	0	-0.0334084	0.718608	1
M_Chr5	10200001	10300000	0.39927	8	69.5833	6	0	-0.0409065	0.754697	1
M_Chr5	10300001	10400000	0.40089	7	98.127	0	0	-0.0392516	0.758589	3
M_Chr5	10400001	10500000	0.4045	11	265.98	0	0	-0.0701874	0.685194	6
M_Chr5	10500001	10600000	0.4014	7	153.476	0	0	-0.0610814	0.733391	7
M_Chr5	10600001	10700000	0.3917	2	0	0	0	-0.0300843	0.799684	0
M_Chr5	10700001	10800000	0.39546	5	48.0278	0	0	-0.0868478	0.756734	3
M_Chr5	10800001	10900000	0.39844	8	109.222	1	0	-0.0495555	0.692725	8
M_Chr5	10900001	11000000	0.40325	8	145.542	0	0	-0.0534964	0.667086	9
M_Chr5	11000001	11100000	0.41234	6	172.926	0	0	-0.0482129	0.596831	20
M_Chr5	11100001	11200000	0.40724	2	9.27778	0	0	-0.0595307	0.731383	12
M_Chr5	11200001	11300000	0.39158	3	198.296	0	0	-0.0529903	0.687408	4
M_Chr5	11300001	11400000	0.39912	1	576.333	0	0	-0.0537749	0.749813	1
M_Chr5	11400001	11500000	0.39312	1	576.333	0	0	-0.0237817	0.748647	0
M_Chr5	11500001	11600000	0.39511	1	576.333	0	0	-0.0518563	0.74747	0
M_Chr5	11600001	11700000	0.39703	4	345.972	0	0	-0.0530493	0.705377	2
M_Chr5	11700001	11800000	0.39887	2	92.6667	0	0	-0.0755186	0.757475	2
M_Chr5	11800001	11900000	0.40451	7	271.063	1	0	-0.068801	0.648274	6
M_Chr5	11900001	12000000	0.42343	9	357.531	0	0	-0.0636545	0.65246	13
M_Chr5	12000001	12100000	0.39673	5	303.489	2	0	-0.0673668	0.668066	6
M_Chr5	12100001	12200000	0.39595	2	109.722	0	0	-0.0339801	0.71921	8
M_Chr5	12200001	12300000	0.40302	2	114.444	0	0	-0.0479151	0.693754	10
M_Chr5	12300001	12400000	0.39829	2	145.111	0	0	-0.0888799	0.714365	4
M_Chr5	12400001	12500000	0.40944	2	52.5556	0	0	-0.0824851	0.737816	9
M_Chr5	12500001	12600000	0.41148	3	806.407	0	0	-0.0663939	0.786792	2
M_Chr5	12600001	12700000	0.41524	5	218.861	0	0	-0.100067	0.689304	10
M_Chr5	12700001	12800000	0.42444	1	184.778	0	0	-0.0913757	0.670937	5
M_Chr5	12800001	12900000	0.4077	6	165.926	12	0	-0.075547	0.769029	7
M_Chr5	12900001	13000000	0.41296	6	504.019	0	0	-0.0725675	0.67222	9
M_Chr5	13000001	13100000	0.41808	4	259.472	0	0	-0.0523963	0.707041	10
M_Chr5	13100001	13200000	0.41899	2	324.056	0	0	-0.0475623	0.685867	9
M_Chr5	13200001	13300000	0.40833	6	360.111	0	0	-0.0923531	0.653956	8
M_Chr5	13300001	13400000	0.41076	6	210.111	1	0	-0.0707742	0.646764	9
M_Chr5	13400001	13500000	0.40932	8	522.875	8	0	-0.0652033	0.740226	6
M_Chr5	13500001	13600000	0.40481	10	441.133	0	0	-0.0745392	0.67954	8
M_Chr5	13600001	13700000	0.43687	3	582.407	0	0	-0.0739958	0.608612	14
M_Chr5	13700001	13800000	0.42125	3	1345.7	0	0	-0.0607379	0.624792	14
M_Chr5	13800001	13900000	0.40598	2	490.333	0	0	-0.0594117	0.679771	13
M_Chr5	13900001	14000000	0.4171	4	376	0	0	-0.0803701	0.699587	7
M_Chr5	14000001	14100000	0.41783	3	511.296	0	0	-0.0653245	0.642313	11
M_Chr5	14100001	14200000	0.41302	8	448.667	0	0	-0.0729268	0.623339	11
M_Chr5	14200001	14300000	0.407	1	713.778	0	0	-0.0887843	0.764165	1
M_Chr5	14300001	14400000	0.4228	3	400.222	0	0	-0.0667927	0.710877	8
M_Chr5	14400001	14500000	0.41389	1	403.667	0	0	-0.0444181	0.719639	2
M_Chr5	14500001	14600000	0.41393	7	643.397	0	0	-0.0632667	0.615381	11
M_Chr5	14600001	14700000	0.41726	5	215.467	0	0	-0.0769381	0.613915	6
M_Chr5	14700001	14800000	0.40693	2	93.1667	0	0	-0.0630676	0.748227	4
M_Chr5	14800001	14900000	0.4033	4	3234.86	2	0	-0.0608737	0.653066	9
M_Chr5	14900001	15000000	0.39801	4	6677.19	0	0	-0.072243	0.699682	6
M_Chr5	15000001	15100000	0.3879	0	.	0	0	-0.0662764	0.772602	2
M_Chr5	15100001	15200000	0.37544	0	.	0	0	-0.0627986	0.740145	1
M_Chr5	15200001	15300000	0.38752	1	103.778	0	0	-0.0289994	0.711177	3
M_Chr5	15300001	15400000	0.3826	1	0	2	0	-0.0276259	0.771174	0
M_Chr5	15400001	15500000	0.38157	0	.	0	0	-0.0382204	0.75516	1
M_Chr5	15500001	15600000	0.4087	5	108.911	0	0	-0.0665731	0.738294	6
M_Chr5	15600001	15700000	0.41126	10	182.356	0	0	-0.0695552	0.693237	7
M_Chr5	15700001	15800000	0.40663	4	151.917	0	0	-0.0620083	0.660078	6
M_Chr5	15800001	15900000	0.39813	0	.	0	0	-0.0690376	0.723546	6
M_Chr5	15900001	16000000	0.41298	6	595.574	0	0	-0.106702	0.630196	9
M_Chr5	16000001	16100000	0.41202	4	314.333	0	0	-0.0726875	0.69637	8
M_Chr5	16100001	16200000	0.39217	9	87.284	2	0	-0.0563356	0.790937	7
M_Chr5	16200001	16300000	0.39835	6	237.574	0	0	-0.0554838	0.753315	6
M_Chr5	16300001	16400000	0.3999	10	251.789	0	0	-0.0530096	0.695379	8
M_Chr5	16400001	16500000	0.40678	4	512.611	0	0	-0.0545097	0.716224	4
M_Chr5	16500001	16600000	0.40835	11	327.444	0	0	-0.0642068	0.62665	12
M_Chr5	16600001	16700000	0.41788	8	491.444	0	0	-0.0790837	0.634044	13
M_Chr5	16700001	16800000	0.41675	7	391.175	0	0	-0.0710184	0.639235	10
M_Chr5	16800001	16900000	0.43041	1	313.778	0	0	-0.0492806	0.789218	3
M_Chr5	16900001	17000000	0.40612	2	167.833	0	0	-0.0572551	0.684468	2
M_Chr5	17000001	17100000	0.40042	10	441.889	0	0	-0.0794066	0.634169	7
M_Chr5	17100001	17200000	0.39335	2	361.944	0	0	-0.03058	0.730236	3
M_Chr5	17200001	17300000	0.40711	1	585.556	0	0	-0.046192	0.744482	3
M_Chr5	17300001	17400000	0.40052	11	225.434	0	0	-0.0848062	0.624497	13
M_Chr5	17400001	17500000	0.42234	4	47.7407	0	0	-0.0719501	0.635952	11
M_Chr5	17500001	17600000	0.39732	4	75.25	0	0	-0.0318534	0.672033	5
M_Chr5	17600001	17700000	0.40207	3	367.185	0	0	-0.0845302	0.701765	10
M_Chr5	17700001	17800000	0.39525	2	536.667	0	0	-0.0768339	0.688075	2
M_Chr5	17800001	17900000	0.40108	3	308.333	0	0	-0.0471212	0.648597	4
M_Chr5	17900001	18000000	0.39735	2	544.278	0	0	-0.0387403	0.646564	3
M_Chr5	18000001	18100000	0.4139	7	446.111	0	0	-0.078757	0.641915	6
M_Chr5	18100001	18200000	0.41258	9	702.049	0	0	-0.075103	0.650083	10
M_Chr5	18200001	18300000	0.41014	9	541.074	0	0	-0.0861092	0.702181	8
M_Chr5	18300001	18400000	0.41461	6	1238.02	3	0	-0.0700527	0.741269	5
M_Chr5	18400001	18500000	0.40924	7	252.762	0	0	-0.0650574	0.663975	11
M_Chr5	18500001	18600000	0.41693	4	197.778	0	0	-0.0709538	0.643904	18
M_Chr5	18600001	18700000	0.4045	2	431.944	0	0	-0.071099	0.700627	5
M_Chr5	18700001	18800000	0.40004	2	0	0	0	-0.0535428	0.754846	5
M_Chr5	18800001	18900000	0.38916	1	1508.56	0	0	-0.0778728	0.657759	5
M_Chr5	18900001	19000000	0.3873	0	.	0	0	-0.0543997	0.752117	3
M_Chr5	19000001	19100000	0.38471	1	37.4444	0	0	-0.0777577	0.710897	5
M_Chr5	19100001	19200000	0.40443	3	376.407	0	0	-0.0694914	0.688197	4
M_Chr5	19200001	19300000	0.39866	4	787.806	0	0	-0.068972	0.705936	13
M_Chr5	19300001	19400000	0.38288	4	26.4444	0	0	-0.0647492	0.707339	3
M_Chr5	19400001	19500000	0.39868	4	85.9444	0	0	-0.0642791	0.668887	12
M_Chr5	19500001	19600000	0.39721	4	1313.31	0	0	-0.069416	0.640325	7
M_Chr5	19600001	19700000	0.39993	5	398.444	0	0	-0.0650544	0.68712	7
M_Chr5	19700001	19800000	0.39778	10	403.267	0	0	-0.0690747	0.677469	11
M_Chr5	19800001	19900000	0.40702	7	566.19	0	0	-0.0600924	0.651788	5
M_Chr5	19900001	20000000	0.40476	2	276.611	0	0	-0.0675334	0.716304	10
M_Chr5	20000001	20100000	0.40314	2	85.7778	0	0	-0.0898642	0.72888	3
M_Chr5	20100001	20200000	0.41512	2	85.7778	0	0	-0.0589518	0.771743	6
M_Chr5	20200001	20300000	0.39802	5	175.911	0	0	-0.0632054	0.664541	6
M_Chr5	20300001	20400000	0.41182	7	400.27	0	0	-0.061605	0.640043	9
M_Chr5	20400001	20500000	0.40032	10	245.456	0	0	-0.0646732	0.699259	8
M_Chr5	20500001	20600000	0.39957	8	465.889	0	0	-0.0801043	0.604823	13
M_Chr5	20600001	20700000	0.39295	9	337.736	0	0	-0.0891548	0.665286	5
M_Chr5	20700001	20800000	0.3909	9	242.765	2	0	-0.0686623	0.615728	9
M_Chr5	20800001	20900000	0.39948	5	2017.2	0	0	-0.0585923	0.730679	2
M_Chr5	20900001	21000000	0.42063	4	2375.22	0	0	-0.0734198	0.619273	14
M_Chr5	21000001	21100000	0.40161	6	197.611	0	0	-0.0756595	0.624448	7
M_Chr5	21100001	21200000	0.42089	3	384.815	2	0	-0.0914185	0.689182	10
M_Chr5	21200001	21300000	0.40799	11	70.3232	0	0	-0.0683023	0.715862	11
M_Chr5	21300001	21400000	0.39699	9	790.292	0	0	-0.0868795	0.671903	6
M_Chr5	21400001	21500000	0.42264	3	1328.28	0	0	-0.05908	0.727104	10
M_Chr5	21500001	21600000	0.40891	8	161.319	0	0	-0.0656699	0.723931	10
M_Chr5	21600001	21700000	0.40001	5	137.156	0	0	-0.0653252	0.772587	4
M_Chr5	21700001	21800000	0.39384	9	377.847	0	0	-0.0789607	0.664654	4
M_Chr5	21800001	21900000	0.39806	8	604.222	0	0	-0.0723905	0.625702	10
M_Chr5	21900001	22000000	0.39934	12	326.384	0	0	-0.0643561	0.656952	7
M_Chr5	22000001	22100000	0.42698	6	490.519	3	0	-0.0596226	0.770265	12
M_Chr5	22100001	22200000	0.41026	9	524.247	0	0	-0.0673506	0.696001	6
M_Chr5	22200001	22300000	0.40582	7	127.889	0	0	-0.0694934	0.709592	7
M_Chr5	22300001	22400000	0.39114	11	879.485	1	0	-0.0755704	0.694623	5
M_Chr5	22400001	22500000	0.39602	12	316.315	0	0	-0.10314	0.65101	10
M_Chr5	22500001	22600000	0.40602	4	649.25	0	0	-0.0430855	0.640341	9
M_Chr5	22600001	22700000	0.4024	3	263.074	0	0	-0.0670375	0.656853	7
M_Chr5	22700001	22800000	0.4183	3	1603.7	0	0	-0.0412555	0.675183	4
M_Chr5	22800001	22900000	0.42244	5	599.111	0	0	-0.0275597	0.755679	3
M_Chr5	22900001	23000000	0.4118	2	739.667	0	0	-0.0388259	0.695273	8
M_Chr5	23000001	23100000	0.40611	2	135.833	0	0	-0.0435491	0.715129	7
M_Chr5	23100001	23200000	0.39358	4	298.926	0	0	-0.0476074	0.724713	2
M_Chr5	23200001	23300000	0.41055	7	973.333	0	0	-0.0680928	0.657704	6
M_Chr5	23300001	23400000	0.42194	5	889.378	0	0	-0.0567697	0.609924	9
M_Chr5	23400001	23500000	0.41688	8	196.944	0	0	-0.0474103	0.632256	13
M_Chr5	23500001	23600000	0.40856	7	398.175	0	0	-0.0477436	0.695462	10
M_Chr5	23600001	23700000	0.40032	8	301.611	1	0	-0.0527834	0.686925	12
M_Chr5	23700001	23800000	0.40622	8	137.333	0	0	-0.0558679	0.671172	4
M_Chr5	23800001	23900000	0.41599	5	877.056	5	0	-0.0457633	0.731131	6
M_Chr5	23900001	24000000	0.41184	2	2932.28	0	0	-0.0362486	0.745783	1
M_Chr5	24000001	24100000	0.40864	2	1696.72	0	0	-0.0455025	0.767489	3
M_Chr5	24100001	24200000	0.40348	5	201.6	1	0	-0.0451256	0.766673	2
M_Chr5	24200001	24300000	0.41601	4	57.5556	0	0	-0.0764477	0.695456	8
M_Chr5	24300001	24400000	0.4175	3	47.963	0	0	-0.0418273	0.703889	3
M_Chr5	24400001	24500000	0.41358	5	667.311	1	0	-0.0542746	0.744283	4
M_Chr5	24500001	24600000	0.41519	6	493.852	0	0	-0.0347598	0.717116	3
M_Chr5	24600001	24700000	0.41668	4	231.139	5	0	-0.0491364	0.730502	3
M_Chr5	24700001	24800000	0.41563	4	977.111	0	0	-0.0848353	0.827468	3
M_Chr5	24800001	24900000	0.42053	3	497.296	0	0	-0.0488062	0.661894	16
M_Chr5	24900001	25000000	0.40165	3	61.1852	0	0	-0.0354357	0.744247	4
M_Chr5	25000001	25100000	0.41732	7	319.317	0	0	-0.0610475	0.721014	8
M_Chr5	25100001	25200000	0.41979	5	301.2	0	0	-0.0530453	0.596807	12
M_Chr5	25200001	25300000	0.42798	1	12.2222	0	0	-0.0526764	0.754121	6
M_Chr5	25300001	25400000	0.43116	5	57.2	0	0	-0.0533884	0.712727	11
M_Chr5	25400001	25500000	0.42272	3	52.4815	0	0	-0.0539981	0.561702	17
M_Chr5	25500001	25600000	0.41701	2	88.1111	0	0	-0.0348312	0.767599	3
M_Chr5	25600001	25700000	0.42217	7	416.603	5	0	-0.0437003	0.729117	6
M_Chr5	25700001	25800000	0.40442	3	304.074	2	0	-0.0342002	0.730511	8
M_Chr5	25800001	25900000	0.41567	7	185.905	0	0	-0.0621202	0.769339	8
M_Chr5	25900001	26000000	0.41496	2	291.611	0	0	-0.0947095	0.687228	9
M_Chr5	26000001	26100000	0.43904	4	137.333	0	0	-0.0374691	0.831169	8
M_Chr5	26100001	26200000	0.439	6	48.3704	3	0	-0.0458407	0.818216	5
M_Chr5	26200001	26300000	0.4014	2	357.056	0	0	-0.0787838	0.778454	2
M_Chr5	26300001	26400000	0.42046	1	38.1111	0	0	-0.0616244	0.787192	4
M_Chr5	26400001	26500000	0.41335	7	418.815	0	0	-0.0527371	0.692159	6
M_Chr5	26500001	26600000	0.42652	5	503.222	1	0	-0.0731778	0.800251	10
M_Chr5	26600001	26700000	0.40602	4	132.472	0	0	-0.0661005	0.717164	7
M_Chr5	26700001	26800000	0.42246	2	256.167	0	0	-0.0864174	0.803141	4
M_Chr5	26800001	26900000	0.40299	7	356.825	0	0	-0.059047	0.713237	14
M_Chr5	26900001	27000000	0.39713	5	281.978	0	0	-0.0490711	0.763349	2
M_Chr5	27000001	27100000	0.3957	3	4.5	0	0	-0.00659798	0.813809	0
M_Chr5	27100001	27200000	0.39674	1	.	0	0	-0.00463144	0.745081	1
M_Chr5	27200001	27300000	0.41091	6	0.466667	0	0	-0.0358488	0.787621	0
M_Chr5	27300001	27400000	0.40877	5	215.422	0	0	-0.0402785	0.719178	2
M_Chr5	27400001	27500000	0.4173	4	333.667	1	0	-0.0404501	0.710604	5
M_Chr5	27500001	27600000	0.43224	3	472.667	0	0	-0.0564084	0.730117	10
M_Chr5	27600001	27700000	0.42062	0	.	1	0	-0.0487468	0.788449	1
M_Chr5	27700001	27800000	0.41585	1	158.778	1	0	-0.000332618	0.789065	0
M_Chr5	27800001	27900000	0.4322	5	404.644	2	0	-0.0564062	0.77783	3
M_Chr5	27900001	28000000	0.45895	1	943	0	0	-0.044453	0.812309	4
M_Chr5	28000001	28100000	0.42095	5	553.711	0	0	-0.037535	0.755516	9
M_Chr5	28100001	28200000	0.40869	9	80.3333	0	0	-0.0935844	0.798119	12
M_Chr5	28200001	28300000	0.42998	8	351.125	0	0	-0.060732	0.78614	7
M_Chr5	28300001	28400000	0.43138	6	347.481	2	0	-0.0845682	0.801157	9
M_Chr5	28400001	28500000	0.43264	8	108.222	0	0	-0.034807	0.692198	12
M_Chr5	28500001	28600000	0.41529	9	614.148	1	0	-0.0396515	0.821102	9
M_Chr5	28600001	28700000	0.42923	3	95.6111	1	0	-0.0344097	0.78797	8
M_Chr5	28700001	28800000	0.42646	8	3172.92	0	0	-0.0507783	0.808147	4
M_Chr5	28800001	28900000	0.43884	3	416.611	0	0	-0.025431	0.80431	5
M_Chr5	28900001	29000000	0.4229	7	355.315	1	0	-0.0750864	0.73989	12
M_Chr5	29000001	29100000	0.44346	5	36.1111	1	0	-0.092237	0.785072	7
M_Chr5	29100001	29200000	0.4213	7	210.302	1	0	-0.0651613	0.80958	8
M_Chr5	29200001	29300000	0.42987	1	103.556	0	0	-0.0424685	0.835942	1
M_Chr5	29300001	29400000	0.43551	3	37.7407	0	0	-0.0221332	0.797101	2
M_Chr5	29400001	29500000	0.42706	6	78.3333	0	0	-0.00472058	0.76984	10
M_Chr5	29500001	29600000	0.44322	5	452.378	2	0	-0.0329508	0.748971	9
M_Chr5	29600001	29700000	0.43037	2	494.5	0	0	-0.0329312	0.801402	3
M_Chr5	29700001	29800000	0.42751	2	182.111	0	0	-0.0627701	0.766402	4
M_Chr5	29800001	29900000	0.427	4	148.917	0	0	-0.0672321	0.793483	1
M_Chr5	29900001	30000000	0.43828	3	254.037	1	0	-0.0425568	0.779492	6
M_Chr5	30000001	30100000	0.41445	3	118.37	2	0	-0.0194508	0.815123	6
M_Chr5	30100001	30200000	0.45117	5	428.511	4	0	-0.0578106	0.783579	11
M_Chr5	30200001	30300000	0.4529	5	622.444	0	0	-0.0245959	0.784697	10
M_Chr5	30300001	30400000	0.46401	4	627.972	0	0	-0.0900358	0.826884	7
M_Chr5	30400001	30500000	0.45138	10	429.889	1	0	-0.043152	0.767387	17
M_Chr5	30500001	30600000	0.44542	5	415.822	3	0	-0.0654589	0.79949	9
M_Chr5	30600001	30700000	0.45537	2	6.94444	4	0	-0.0520271	0.828255	10
M_Chr5	30700001	30800000	0.44144	4	839.389	2	0	-0.00860703	0.839623	4
M_Chr5	30800001	30900000	0.44594	4	720.963	0	0	-0.0510628	0.774447	7
M_Chr5	30900001	31000000	0.4304	8	141.542	3	0	-0.0421318	0.821249	6
M_Chr5	31000001	31100000	0.46456	4	309.167	13	0	-0.0593229	0.846708	9
M_Chr5	31100001	31200000	0.47003	7	50.7778	22	0	0.00973356	0.845809	4
M_Chr5	31200001	31300000	0.46223	4	489.056	5	0	-0.00179371	0.787132	7
M_Chr5	31300001	31400000	0.43685	7	537.833	3	0	-0.0546457	0.820814	13
M_Chr5	31400001	31500000	0.47104	12	457.176	1	0	-0.022199	0.782417	16
M_Chr5	31500001	31600000	0.44145	6	1016.09	6	0	-0.0753062	0.800198	14
M_Chr5	31600001	31700000	0.4574	7	1096.79	1	0	-0.0249698	0.873072	11
M_Chr5	31700001	31800000	0.4383	4	260.861	2	0	-0.0403361	0.865692	8
M_Chr5	31800001	31900000	0.46873	11	614.131	0	0	-0.00210758	0.769549	10
M_Chr5	31900001	32000000	0.43655	5	479.511	0	0	-0.0442738	0.826682	7
M_Chr5	32000001	32100000	0.43233	4	585.444	0	0	-0.0517305	0.802774	4
M_Chr5	32100001	32149356	0.447869	0	.	0	0	0	0.869698	0
M_Chr6	1	100000	0.48023	2	1.66667	0	0	-0.00445266	0.890893	2
M_Chr6	100001	200000	0.4282	0	.	0	0	-0.0159303	0.862713	1
M_Chr6	200001	300000	0.40134	3	0.814815	0	0	-0.0183088	0.8427	0
M_Chr6	300001	400000	0.43975	6	0	31	0	-0.0192648	0.83606	3
M_Chr6	400001	500000	0.40522	0	.	0	0	-0.0349188	0.780963	0
M_Chr6	500001	600000	0.41799	2	342.889	0	0	-0.0273688	0.636679	2
M_Chr6	600001	700000	0.40427	0	.	0	0	-0.0463874	0.765633	0
M_Chr6	700001	800000	0.40538	1	0	0	0	-0.0671701	0.793031	0
M_Chr6	800001	900000	0.41114	0	.	0	0	-0.0668931	0.798285	0
M_Chr6	900001	1000000	0.40619	4	408.861	0	0	-0.00373958	0.731994	3
M_Chr6	1000001	1100000	0.39954	1	.	0	0	-0.0354158	0.766813	0
M_Chr6	1100001	1200000	0.40693	3	24.5556	1	0	-0.0181974	0.7584	2
M_Chr6	1200001	1300000	0.4126	2	455.222	0	0	0.0475237	0.834157	1
M_Chr6	1300001	1400000	0.42458	7	196.111	1	0	0.0878086	0.762298	7
M_Chr6	1400001	1500000	0.41231	4	1397.78	0	0	0.0317235	0.681836	9
M_Chr6	1500001	1600000	0.4144	10	68.8556	3	0	-0.0183477	0.819601	0
M_Chr6	1600001	1700000	0.41705	7	0.222222	4	0	-0.0437988	0.865259	0
M_Chr6	1700001	1800000	0.4135	4	185.306	0	0	-0.0435347	0.854309	2
M_Chr6	1800001	1900000	0.419	4	184.889	0	0	-0.034213	0.818485	0
M_Chr6	1900001	2000000	0.42172	8	1.09722	5	0	-0.0242725	0.852373	1
M_Chr6	2000001	2100000	0.40656	3	0.037037	0	0	-0.0204101	0.884655	3
M_Chr6	2100001	2200000	0.42611	8	0.555556	4	0	-0.0265261	0.881705	2
M_Chr6	2200001	2300000	0.41555	2	0	5	0	-0.000823197	0.888782	0
M_Chr6	2300001	2400000	0.37961	1	0.555556	0	0	-0.00953698	0.905158	0
M_Chr6	2400001	2500000	0.37423	0	.	0	0	-0.0260975	0.918457	0
M_Chr6	2500001	2600000	0.41747	4	36.5556	1	0	-0.0294675	0.841712	1
M_Chr6	2600001	2700000	0.39931	8	105.778	2	0	-0.00688062	0.818281	4
M_Chr6	2700001	2800000	0.40472	5	128.911	1	0	0.0276483	0.829361	6
M_Chr6	2800001	2900000	0.40956	2	213.167	2	0	-9.37428e-05	0.927121	1
M_Chr6	2900001	3000000	0.4019	6	0	1	0	-0.00231576	0.88825	0
M_Chr6	3000001	3100000	0.41554	6	26.1481	9	0	-0.00596702	0.868604	1
M_Chr6	3100001	3200000	0.41017	3	323.444	0	0	0.0153955	0.917212	1
M_Chr6	3200001	3300000	0.44431	2	407.833	9	0	-0.0245993	0.878743	3
M_Chr6	3300001	3400000	0.47787	0	.	11	0	-0.0135226	0.883613	1
M_Chr6	3400001	3500000	0.44432	1	0	45	0	-0.0393219	0.892965	1
M_Chr6	3500001	3600000	0.36695	0	.	0	0	-0.00749653	0.924126	1
M_Chr6	3600001	3700000	0.39575	3	0.259259	9	0	-0.0327672	0.901612	0
M_Chr6	3700001	3800000	0.39027	2	0.388889	0	0	-0.0234419	0.902357	0
M_Chr6	3800001	3900000	0.41249	2	0.333333	17	0	-0.0258537	0.89236	1
M_Chr6	3900001	4000000	0.44087	1	0	77	0	-0.0196685	0.872461	1
M_Chr6	4000001	4100000	0.46237	0	.	167	0	-0.0330015	0.897693	0
M_Chr6	4100001	4200000	0.44817	0	.	109	0	-0.00737207	0.829151	0
M_Chr6	4200001	4300000	0.4676	0	.	198	0	-0.0243187	0.801885	1
M_Chr6	4300001	4400000	0.45866	0	.	160	0	-0.032357	0.867329	1
M_Chr6	4400001	4500000	0.45117	0	.	132	0	-0.00664319	0.839069	0
M_Chr6	4500001	4600000	0.46781	0	.	204	0	-0.0257103	0.783728	1
M_Chr6	4600001	4700000	0.45554	0	.	129	0	-0.0264729	0.891536	4
M_Chr6	4700001	4800000	0.46435	0	.	155	0	-0.039191	0.877928	1
M_Chr6	4800001	4900000	0.42576	2	287.444	64	0	-0.0108402	0.843545	2
M_Chr6	4900001	5000000	0.40963	1	574.889	0	0	-0.000394381	0.833643	1
M_Chr6	5000001	5100000	0.41703	2	287.444	0	0	0.00407046	0.846164	3
M_Chr6	5100001	5200000	0.41607	1	574.889	0	0	0.0125044	0.814185	2
M_Chr6	5200001	5300000	0.40521	4	228.139	0	0	-0.0123219	0.690114	2
M_Chr6	5300001	5400000	0.41815	9	209.506	0	0	0.0628401	0.73333	5
M_Chr6	5400001	5500000	0.4259	4	665.417	0	0	0.0335227	0.719372	6
M_Chr6	5500001	5600000	0.40955	4	418	0	0	0.0537501	0.782712	3
M_Chr6	5600001	5700000	0.40621	4	312.056	0	0	0.0103267	0.802059	2
M_Chr6	5700001	5800000	0.41433	8	55.0476	0	0	0.00277866	0.804516	4
M_Chr6	5800001	5900000	0.41016	2	4.16667	0	0	0.0263104	0.767323	6
M_Chr6	5900001	6000000	0.40359	0	.	0	0	0.0537377	0.677215	7
M_Chr6	6000001	6100000	0.41143	1	174.556	0	0	0.00869954	0.83201	0
M_Chr6	6100001	6200000	0.39872	11	242.152	0	1	0.061467	0.700712	6
M_Chr6	6200001	6300000	0.4138	2	578.556	0	0	0.0380722	0.801466	4
M_Chr6	6300001	6400000	0.4087	3	216.481	0	0	0.043401	0.689315	8
M_Chr6	6400001	6500000	0.39662	5	67.3556	0	0	0.0319372	0.697926	8
M_Chr6	6500001	6600000	0.41812	3	708.296	0	0	0.0633077	0.801431	5
M_Chr6	6600001	6700000	0.41626	5	577.222	0	0	0.0943388	0.717419	8
M_Chr6	6700001	6800000	0.40027	2	872.667	10	0	0.088398	0.757469	8
M_Chr6	6800001	6900000	0.40265	4	1.08333	4	0	-0.0548948	0.811504	3
M_Chr6	6900001	7000000	0.42263	3	53.2963	0	0	-0.0594424	0.827031	1
M_Chr6	7000001	7100000	0.42098	5	205.8	2	0	-0.00751582	0.773287	6
M_Chr6	7100001	7200000	0.42223	6	210.593	0	0	0.0758835	0.738819	7
M_Chr6	7200001	7300000	0.41726	6	231.056	1	0	0.102867	0.738824	6
M_Chr6	7300001	7400000	0.42155	5	904.044	0	0	0.113619	0.653706	13
M_Chr6	7400001	7500000	0.41813	7	248.952	3	0	0.112242	0.680515	7
M_Chr6	7500001	7600000	0.4115	2	33.4444	0	0	-0.0407777	0.748872	2
M_Chr6	7600001	7700000	0.41293	2	71.8333	0	0	-0.0517734	0.829876	0
M_Chr6	7700001	7800000	0.40417	5	41.5778	0	0	-0.00965857	0.66419	9
M_Chr6	7800001	7900000	0.41361	3	177.444	1	0	-0.0149318	0.757694	2
M_Chr6	7900001	8000000	0.41182	3	647.556	0	0	-0.0415954	0.771943	1
M_Chr6	8000001	8100000	0.42693	5	1149.47	0	0	0.0377198	0.633112	9
M_Chr6	8100001	8200000	0.41742	5	106.694	0	0	0.0691225	0.723526	2
M_Chr6	8200001	8300000	0.43861	6	240.037	0	0	0.103894	0.663819	12
M_Chr6	8300001	8400000	0.4138	8	865.083	0	0	0.0776674	0.655578	8
M_Chr6	8400001	8500000	0.40924	8	665.389	0	0	0.0667676	0.6338	4
M_Chr6	8500001	8600000	0.4273	5	1254.02	0	0	0.110338	0.650784	6
M_Chr6	8600001	8700000	0.40885	3	249.259	0	0	0.0399622	0.611388	3
M_Chr6	8700001	8800000	0.40787	4	202.056	1	0	-0.00483802	0.72721	2
M_Chr6	8800001	8900000	0.40925	2	237.778	0	0	-0.0659949	0.801827	0
M_Chr6	8900001	9000000	0.4105	1	475.556	0	1	-0.0173931	0.76152	0
M_Chr6	9000001	9100000	0.41839	4	444.028	2	0	0.0856254	0.704537	7
M_Chr6	9100001	9200000	0.41934	1	448.667	0	0	-0.0178173	0.728133	1
M_Chr6	9200001	9300000	0.41109	0	.	0	0	-0.0398493	0.729653	1
M_Chr6	9300001	9400000	0.42496	1	1301	2	0	-0.00377234	0.713226	1
M_Chr6	9400001	9500000	0.41605	5	383.422	0	0	0.0190049	0.59625	4
M_Chr6	9500001	9600000	0.40724	6	2181.02	1	0	0.031262	0.653049	3
M_Chr6	9600001	9700000	0.40413	12	58.8148	8	0	0.0210633	0.730037	3
M_Chr6	9700001	9800000	0.42451	12	1548.76	0	0	0.0741013	0.745008	10
M_Chr6	9800001	9900000	0.4146	7	263.619	1	0	0.0647889	0.718271	9
M_Chr6	9900001	10000000	0.4042	2	5375.06	0	0	-0.0267792	0.805284	3
M_Chr6	10000001	10100000	0.40054	1	270	0	0	-0.0326818	0.768661	0
M_Chr6	10100001	10200000	0.39239	1	270	0	0	-0.0592798	0.748173	1
M_Chr6	10200001	10300000	0.38606	1	2.66667	0	0	-0.0666273	0.732269	0
M_Chr6	10300001	10400000	0.41178	2	1.33333	0	0	-0.0670139	0.705259	7
M_Chr6	10400001	10500000	0.42079	4	0.416667	0	0	-0.0756697	0.74086	4
M_Chr6	10500001	10600000	0.41557	2	0.944444	0	0	-0.0511433	0.737207	1
M_Chr6	10600001	10700000	0.41039	1	0.888889	0	0	-0.0518132	0.714314	6
M_Chr6	10700001	10800000	0.40975	0	.	0	0	-0.0633582	0.693555	5
M_Chr6	10800001	10900000	0.41441	4	74.4444	0	0	-0.0391404	0.750563	0
M_Chr6	10900001	11000000	0.40728	4	192.944	0	0	0.0333516	0.689942	7
M_Chr6	11000001	11100000	0.41567	4	256.694	2	0	0.087318	0.62279	4
M_Chr6	11100001	11200000	0.40177	3	292.778	0	0	0.0327614	0.697257	2
M_Chr6	11200001	11300000	0.40049	8	133.736	0	0	0.0919983	0.701708	4
M_Chr6	11300001	11400000	0.39401	6	322.241	0	0	0.0749932	0.693022	3
M_Chr6	11400001	11500000	0.38822	6	107.296	0	0	0.0394896	0.688183	3
M_Chr6	11500001	11600000	0.39342	1	313.556	0	0	0.00948653	0.719165	1
M_Chr6	11600001	11700000	0.39469	8	194.611	0	0	0.0768372	0.712358	7
M_Chr6	11700001	11800000	0.39817	4	163.194	0	0	0.0283098	0.739141	4
M_Chr6	11800001	11900000	0.41202	2	198.278	0	0	0.067899	0.590552	12
M_Chr6	11900001	12000000	0.38562	1	0	1	0	-0.019322	0.735424	1
M_Chr6	12000001	12100000	0.39116	1	91	0	0	-0.0595575	0.735402	1
M_Chr6	12100001	12200000	0.40768	1	91	0	0	-0.0614765	0.776611	0
M_Chr6	12200001	12300000	0.39338	2	45.8333	0	0	-0.045947	0.760844	0
M_Chr6	12300001	12400000	0.40232	3	87.2963	0	0	-0.00480447	0.712208	5
M_Chr6	12400001	12500000	0.39853	2	352.167	0	0	-0.0123387	0.717809	5
M_Chr6	12500001	12600000	0.40655	6	190.556	0	0	0.0685621	0.674771	5
M_Chr6	12600001	12700000	0.411	8	1059.5	0	0	0.0664581	0.690981	11
M_Chr6	12700001	12800000	0.40564	5	541.733	0	0	0.0496913	0.65936	9
M_Chr6	12800001	12900000	0.39442	3	322.833	0	0	-0.00752317	0.731238	0
M_Chr6	12900001	13000000	0.40337	1	640.444	0	0	-0.00165826	0.774674	0
M_Chr6	13000001	13100000	0.41765	9	233.778	0	0	0.0775393	0.724724	9
M_Chr6	13100001	13200000	0.40615	4	293.722	0	0	0.0137369	0.71923	3
M_Chr6	13200001	13300000	0.41141	3	488.444	0	0	0.0935579	0.666584	7
M_Chr6	13300001	13400000	0.41056	3	775.481	0	0	0.104686	0.680463	8
M_Chr6	13400001	13500000	0.39783	5	159.156	0	0	0.0472093	0.695259	6
M_Chr6	13500001	13600000	0.40212	5	483.667	0	0	-0.00598298	0.708799	1
M_Chr6	13600001	13700000	0.39826	2	60.8333	3	0	-0.0666708	0.763679	1
M_Chr6	13700001	13800000	0.38806	0	.	0	0	-0.0645151	0.745561	0
M_Chr6	13800001	13900000	0.38341	1	20	0	0	-0.0697606	0.729586	0
M_Chr6	13900001	14000000	0.40377	2	373.222	2	0	-0.0689997	0.673742	0
M_Chr6	14000001	14100000	0.38967	2	59.5	0	0	-0.0458456	0.731388	0
M_Chr6	14100001	14200000	0.3866	0	.	0	0	-0.0664628	0.750146	0
M_Chr6	14200001	14300000	0.39288	2	484.833	1	0	-0.0283119	0.710983	1
M_Chr6	14300001	14400000	0.43222	1	133.444	1	0	-0.0250803	0.674277	0
M_Chr6	14400001	14500000	0.41903	3	70.4815	0	0	-0.00928888	0.675984	0
M_Chr6	14500001	14600000	0.40826	8	293.302	0	0	0.00710729	0.687063	4
M_Chr6	14600001	14700000	0.39753	1	818	0	0	-0.0207652	0.719951	3
M_Chr6	14700001	14800000	0.42455	4	1572.03	1	0	0.0271255	0.762277	4
M_Chr6	14800001	14900000	0.39898	5	543.867	0	0	0.112942	0.690567	5
M_Chr6	14900001	15000000	0.42393	4	429.639	0	0	0.110603	0.670017	11
M_Chr6	15000001	15100000	0.40238	8	558.625	0	0	0.102424	0.681091	10
M_Chr6	15100001	15200000	0.38937	4	372.556	12	0	0.0171706	0.763547	2
M_Chr6	15200001	15300000	0.39627	1	759.222	0	0	-0.0343629	0.735164	1
M_Chr6	15300001	15400000	0.40565	4	793.111	0	0	0.0343755	0.690162	6
M_Chr6	15400001	15500000	0.41656	10	286.856	1	0	0.0607362	0.660723	6
M_Chr6	15500001	15600000	0.3952	7	71.8704	0	0	0.0180355	0.672865	4
M_Chr6	15600001	15700000	0.40407	4	192.389	0	0	0.0468835	0.659895	5
M_Chr6	15700001	15800000	0.39657	2	70.5556	0	0	0.0335081	0.734049	1
M_Chr6	15800001	15900000	0.41498	2	133.111	0	0	-0.0360196	0.903342	3
M_Chr6	15900001	16000000	0.39284	2	71.6667	0	0	-0.0511469	0.747272	3
M_Chr6	16000001	16100000	0.39349	1	276.889	0	0	-0.0589088	0.716346	1
M_Chr6	16100001	16200000	0.39842	3	152.667	0	0	-0.0345077	0.73906	2
M_Chr6	16200001	16300000	0.40598	2	340.944	2	0	-0.00271565	0.744211	4
M_Chr6	16300001	16400000	0.40453	6	221.204	0	0	0.100026	0.690856	11
M_Chr6	16400001	16500000	0.40594	4	132.667	0	0	0.0796952	0.698671	10
M_Chr6	16500001	16600000	0.39357	5	169.756	1	0	0.0422018	0.721743	7
M_Chr6	16600001	16700000	0.39583	8	203.458	1	0	0.0737389	0.637496	12
M_Chr6	16700001	16800000	0.39242	0	.	0	0	-0.00566973	0.749637	2
M_Chr6	16800001	16900000	0.39235	1	62.5556	0	0	-0.0745853	0.749372	0
M_Chr6	16900001	17000000	0.3932	1	62.5556	0	0	-0.0863084	0.704308	2
M_Chr6	17000001	17100000	0.38538	0	.	0	0	-0.0654635	0.734566	0
M_Chr6	17100001	17200000	0.39336	4	285.222	0	0	-0.00233379	0.697336	5
M_Chr6	17200001	17300000	0.39228	2	109.833	2	0	-0.00106639	0.696159	1
M_Chr6	17300001	17400000	0.40005	3	32	0	0	0.0999761	0.588956	11
M_Chr6	17400001	17500000	0.39716	8	172	0	0	0.0750638	0.711943	3
M_Chr6	17500001	17600000	0.41254	11	353.051	0	0	0.0566003	0.668124	7
M_Chr6	17600001	17700000	0.42378	4	1178.19	0	0	0.121601	0.675812	5
M_Chr6	17700001	17800000	0.41437	3	750.778	0	0	0.111257	0.664473	7
M_Chr6	17800001	17900000	0.39266	2	851.333	2	0	0.0684293	0.730164	2
M_Chr6	17900001	18000000	0.41248	8	499.167	2	0	0.114473	0.670073	16
M_Chr6	18000001	18100000	0.41198	5	348.917	0	0	0.082817	0.725074	5
M_Chr6	18100001	18200000	0.41267	3	122.778	0	0	-0.00802467	0.721229	1
M_Chr6	18200001	18300000	0.39694	1	59.7778	0	0	-0.0681281	0.740643	0
M_Chr6	18300001	18400000	0.39668	1	0	0	0	-0.0687866	0.740732	1
M_Chr6	18400001	18500000	0.40473	4	2929.83	0	0	0.00737579	0.691031	7
M_Chr6	18500001	18600000	0.40253	3	3399.96	2	0	-0.0140633	0.671454	1
M_Chr6	18600001	18700000	0.38696	4	86.7778	0	0	-0.0480507	0.732823	0
M_Chr6	18700001	18800000	0.40698	7	1167.24	4	0	0.0737061	0.702762	9
M_Chr6	18800001	18900000	0.41789	4	1994.83	0	0	0.0629065	0.778827	4
M_Chr6	18900001	19000000	0.41935	2	138.778	0	0	-0.0247838	0.696541	3
M_Chr6	19000001	19100000	0.40939	4	241.389	0	0	0.0144176	0.717976	6
M_Chr6	19100001	19200000	0.40188	7	560.619	0	0	-0.0273686	0.65096	1
M_Chr6	19200001	19300000	0.41022	3	91.7778	0	0	-0.0292495	0.736761	1
M_Chr6	19300001	19400000	0.41024	7	242.302	0	0	0.0144025	0.689716	9
M_Chr6	19400001	19500000	0.42028	3	340.704	0	0	0.0875139	0.706602	5
M_Chr6	19500001	19600000	0.4213	5	784.622	1	0	0.0450984	0.67475	9
M_Chr6	19600001	19700000	0.39992	6	1299.69	1	0	0.0871358	0.681242	3
M_Chr6	19700001	19800000	0.39906	5	1317.42	0	0	0.0342334	0.722927	10
M_Chr6	19800001	19900000	0.4126	5	336.844	1	0	0.053905	0.702101	10
M_Chr6	19900001	20000000	0.41559	9	380.877	0	0	0.119741	0.716315	12
M_Chr6	20000001	20100000	0.4204	3	537.815	0	0	0.0891176	0.677524	6
M_Chr6	20100001	20200000	0.40996	4	667.389	1	0	0.105795	0.653149	9
M_Chr6	20200001	20300000	0.41238	7	152.81	0	0	0.103936	0.643833	8
M_Chr6	20300001	20400000	0.43072	6	292.796	0	0	0.116269	0.690499	14
M_Chr6	20400001	20500000	0.40618	4	1070.67	0	0	0.109886	0.694551	2
M_Chr6	20500001	20600000	0.40455	8	546.508	1	0	0.115709	0.665305	5
M_Chr6	20600001	20700000	0.41931	7	828.143	0	0	0.115696	0.631941	11
M_Chr6	20700001	20800000	0.41492	3	513.222	0	0	0.0861935	0.663176	6
M_Chr6	20800001	20900000	0.41589	1	.	0	0	0.0227472	0.745564	0
M_Chr6	20900001	21000000	0.39824	8	79.9048	0	0	0.0657115	0.692116	5
M_Chr6	21000001	21100000	0.41003	2	296.944	0	0	0.104959	0.688176	8
M_Chr6	21100001	21200000	0.41202	4	256.167	0	0	0.0996462	0.654578	10
M_Chr6	21200001	21300000	0.39221	4	107.083	0	0	0.00334965	0.690084	2
M_Chr6	21300001	21400000	0.39633	6	0	0	0	-0.0698049	0.806356	0
M_Chr6	21400001	21500000	0.40392	14	0.0396825	0	0	-0.0506919	0.809573	0
M_Chr6	21500001	21600000	0.39322	15	0.17037	0	0	-0.0390099	0.770046	0
M_Chr6	21600001	21700000	0.39047	13	0.376068	0	0	-0.0181946	0.741142	0
M_Chr6	21700001	21800000	0.41604	6	259.578	1	0	0.0436413	0.718351	3
M_Chr6	21800001	21900000	0.41187	4	224.472	0	0	0.0279258	0.710523	8
M_Chr6	21900001	22000000	0.41219	4	505.472	0	0	0.0724014	0.765128	5
M_Chr6	22000001	22100000	0.41569	8	740.75	0	0	0.0783739	0.700651	7
M_Chr6	22100001	22200000	0.41984	3	430.926	0	0	0.0523982	0.742568	4
M_Chr6	22200001	22300000	0.40313	4	32.6296	2	0	-0.040891	0.780529	1
M_Chr6	22300001	22400000	0.41205	6	150.056	0	0	-0.0069113	0.771284	4
M_Chr6	22400001	22500000	0.40541	2	65.5	0	0	-0.0392598	0.778399	0
M_Chr6	22500001	22600000	0.40932	1	118.222	1	0	0.004373	0.740405	1
M_Chr6	22600001	22700000	0.41986	4	114.972	0	0	0.108796	0.634965	4
M_Chr6	22700001	22800000	0.40169	7	321.825	1	0	0.0696193	0.775267	8
M_Chr6	22800001	22900000	0.39409	0	.	0	0	-0.0615599	0.783638	0
M_Chr6	22900001	23000000	0.38683	4	573.083	2	0	-0.018977	0.819007	2
M_Chr6	23000001	23100000	0.41123	3	1135.44	0	0	-0.0242738	0.766447	3
M_Chr6	23100001	23200000	0.39133	2	1320.11	0	0	-0.0753314	0.755788	1
M_Chr6	23200001	23300000	0.40682	2	1141.89	0	0	-0.0594575	0.79564	1
M_Chr6	23300001	23400000	0.40603	3	817.407	1	0	-0.0274184	0.755136	1
M_Chr6	23400001	23500000	0.40329	6	310.056	1	0	-0.0307768	0.76606	3
M_Chr6	23500001	23600000	0.40082	5	639.8	0	0	-0.0224009	0.810938	1
M_Chr6	23600001	23700000	0.4049	4	538.556	0	0	0.0165498	0.752905	2
M_Chr6	23700001	23800000	0.40019	12	386.454	0	0	0.110221	0.679587	8
M_Chr6	23800001	23900000	0.41499	5	455.422	0	0	0.10697	0.736977	9
M_Chr6	23900001	24000000	0.41861	4	265.139	0	0	0.105357	0.673074	14
M_Chr6	24000001	24100000	0.40082	4	254.333	4	0	0.0534271	0.809952	1
M_Chr6	24100001	24200000	0.3896	2	259.111	0	0	-0.0195491	0.755826	2
M_Chr6	24200001	24300000	0.38469	3	238.926	0	0	-0.0350055	0.734741	2
M_Chr6	24300001	24400000	0.40157	8	228.847	0	0	0.021306	0.733657	4
M_Chr6	24400001	24500000	0.39943	3	74.0741	1	0	0.0137498	0.699538	6
M_Chr6	24500001	24600000	0.40423	5	489.622	0	0	0.0249512	0.706235	6
M_Chr6	24600001	24700000	0.39051	5	490.711	0	0	0.0103167	0.658742	4
M_Chr6	24700001	24800000	0.41075	3	637.63	0	0	-0.0188378	0.695098	1
M_Chr6	24800001	24900000	0.41248	2	268.278	0	0	-0.0435906	0.744502	0
M_Chr6	24900001	25000000	0.41355	5	266.933	0	0	0.0679731	0.60812	13
M_Chr6	25000001	25100000	0.41213	3	384.852	0	0	0.000272524	0.752006	5
M_Chr6	25100001	25200000	0.38837	7	382.286	0	0	-0.0211101	0.738841	2
M_Chr6	25200001	25300000	0.38312	13	68.2222	0	0	-0.00126608	0.708543	1
M_Chr6	25300001	25400000	0.399	1	618	0	0	-0.0650811	0.734232	0
M_Chr6	25400001	25500000	0.43434	1	618	0	0	-0.0553205	0.735208	1
M_Chr6	25500001	25600000	0.43121	1	618	0	0	-0.028988	0.786902	0
M_Chr6	25600001	25700000	0.43757	1	613.778	0	0	-0.00607668	0.751424	2
M_Chr6	25700001	25800000	0.42683	3	204.778	0	0	-0.031758	0.720982	2
M_Chr6	25800001	25900000	0.4123	1	0.444444	0	0	-0.0589096	0.761917	0
M_Chr6	25900001	26000000	0.42102	4	1334.28	2	0	0.0505471	0.710451	5
M_Chr6	26000001	26100000	0.40726	13	41.8034	1	0	0.00130493	0.750367	2
M_Chr6	26100001	26200000	0.41347	4	0.0555556	0	0	-0.0422509	0.787062	0
M_Chr6	26200001	26300000	0.39882	14	20.3095	0	0	-0.0065866	0.755513	5
M_Chr6	26300001	26400000	0.40294	14	698.23	0	0	0.0743336	0.674908	7
M_Chr6	26400001	26500000	0.44226	9	1017.56	0	0	0.106012	0.693839	11
M_Chr6	26500001	26600000	0.4511	6	1315.85	0	0	0.0569094	0.702528	4
M_Chr6	26600001	26700000	0.42915	6	263.056	3	0	0.0632302	0.731718	6
M_Chr6	26700001	26800000	0.39968	0	.	0	0	-0.0591692	0.791136	0
M_Chr6	26800001	26900000	0.41145	1	883.111	0	0	-0.0516641	0.804238	2
M_Chr6	26900001	27000000	0.43313	1	.	0	0	-0.0296244	0.758219	2
M_Chr6	27000001	27100000	0.41729	2	14.1111	0	0	-0.0470609	0.760165	0
M_Chr6	27100001	27200000	0.40015	1	288	1	0	-0.0677566	0.772726	1
M_Chr6	27200001	27300000	0.40523	4	76.1111	0	0	-0.00682967	0.691362	6
M_Chr6	27300001	27400000	0.41567	4	143.444	0	0	0.0915712	0.58812	13
M_Chr6	27400001	27500000	0.41567	2	674.333	0	0	-0.0151658	0.79188	1
M_Chr6	27500001	27600000	0.39987	1	.	0	0	-0.0541067	0.749337	3
M_Chr6	27600001	27700000	0.41042	6	743.963	3	0	0.0355225	0.709693	7
M_Chr6	27700001	27800000	0.41689	6	827.611	0	0	0.0768231	0.751586	3
M_Chr6	27800001	27900000	0.42642	9	162.889	0	0	0.0792538	0.652535	9
M_Chr6	27900001	28000000	0.42898	15	80.3778	6	0	0.0392516	0.78707	3
M_Chr6	28000001	28100000	0.43955	5	466.778	0	0	0.0123159	0.736774	3
M_Chr6	28100001	28200000	0.44626	3	829.704	0	0	0.00127578	0.685803	2
M_Chr6	28200001	28300000	0.44501	4	405.583	0	0	0.0421915	0.707615	5
M_Chr6	28300001	28400000	0.42801	4	234.417	0	0	0.078319	0.69827	7
M_Chr6	28400001	28500000	0.42745	5	647.956	0	0	0.072603	0.696342	5
M_Chr6	28500001	28600000	0.40795	8	165.016	0	0	0.108429	0.668076	6
M_Chr6	28600001	28700000	0.41933	6	352.907	0	0	0.109144	0.634095	11
M_Chr6	28700001	28800000	0.42183	5	293.356	1	0	0.101231	0.656819	9
M_Chr6	28800001	28900000	0.43812	4	772.083	0	0	0.0888227	0.624318	11
M_Chr6	28900001	29000000	0.43917	1	1717.44	0	0	-0.00840026	0.745025	3
M_Chr6	29000001	29100000	0.44596	9	675.025	11	0	0.0923611	0.69923	13
M_Chr6	29100001	29200000	0.43869	14	581.587	0	0	0.108227	0.689428	11
M_Chr6	29200001	29300000	0.42915	9	308.16	1	0	0.0829264	0.685482	11
M_Chr6	29300001	29400000	0.41969	4	441.722	0	0	-0.00572746	0.686942	0
M_Chr6	29400001	29500000	0.43629	1	25.1111	0	0	-0.0405465	0.753198	0
M_Chr6	29500001	29600000	0.4394	0	.	1	0	-0.0418339	0.787834	1
M_Chr6	29600001	29700000	0.45066	0	.	5	0	-0.0731068	0.793377	5
M_Chr6	29700001	29800000	0.44505	0	.	5	0	-0.089087	0.834282	1
M_Chr6	29800001	29900000	0.43539	1	260.889	2	0	-0.0154891	0.817372	1
M_Chr6	29900001	30000000	0.43838	9	169.963	5	0	-0.0142385	0.807587	6
M_Chr6	30000001	30100000	0.45652	3	1261.63	7	0	-0.0159196	0.79121	2
M_Chr6	30100001	30200000	0.45089	6	1359.94	6	0	0.0340105	0.735669	6
M_Chr6	30200001	30300000	0.43854	7	367.905	7	0	0.0458229	0.79134	7
M_Chr6	30300001	30400000	0.4514	7	30.8095	7	0	0.00296397	0.759367	6
M_Chr6	30400001	30500000	0.46975	9	343.765	3	0	0.0433147	0.809767	5
M_Chr6	30500001	30600000	0.46014	6	813.833	3	0	0.0149373	0.838452	7
M_Chr6	30600001	30700000	0.45002	6	405.056	5	0	-0.00386351	0.807352	4
M_Chr6	30700001	30800000	0.47029	6	278.093	4	0	0.0298287	0.794054	8
M_Chr6	30800001	30900000	0.47826	8	459.833	6	0	0.0162226	0.834184	11
M_Chr6	30900001	31000000	0.40816	15	0.325926	1	0	-0.0212536	0.840492	2
M_Chr6	31000001	31100000	0.45398	9	235.181	0	0	0.00025436	0.732998	4
M_Chr6	31100001	31200000	0.42436	1	0	0	0	-0.00111694	0.614356	0
M_Chr6	31200001	31300000	0.41005	8	0.138889	0	0	-0.0274688	0.69321	0
M_Chr6	31300001	31400000	0.43956	9	432.049	1	0	0.0328806	0.775858	7
M_Chr6	31400001	31500000	0.46697	10	755.411	0	0	0.0419444	0.797025	11
M_Chr6	31500001	31600000	0.46115	10	286.444	0	0	0.0479652	0.762856	9
M_Chr6	31600001	31700000	0.41813	5	381.267	0	0	-0.00195725	0.819899	3
M_Chr6	31700001	31726528	0.435464	0	.	0	0	0	0.834563	0
M_Chr7	1	100000	0.43155	3	0	0	35	0.010353	0.851751	0
M_Chr7	100001	200000	0.44972	3	0	0	46	0.00777818	0.88433	0
M_Chr7	200001	300000	0.41687	5	0.0222222	9	9	-0.0110737	0.868107	0
M_Chr7	300001	400000	0.44387	1	0	32	0	0.00388472	0.88038	0
M_Chr7	400001	500000	0.50617	12	0	0	0	-0.0408986	0.908445	0
M_Chr7	500001	600000	0.49892	6	0	73	0	0.0109264	0.920283	1
M_Chr7	600001	700000	0.42074	1	0	0	0	0.0156734	0.903611	0
M_Chr7	700001	800000	0.44945	4	0	0	0	-0.0085354	0.812458	0
[truncated: 5,094 more rows]

## Sheet: Supplementary Data3
Data3 Genomic Feature Statistics in 100 kb Windows for T2T-DQ
D_Chr	Start	Stop	GC	Gene Number	Gene Count	LTR/ERV1 Count	5S Count	A/B Compartments	5mc Frequency
D_Chr1	0	100000	0.44014	8	0.0972222	0	51	-0.0244274	0.821765
D_Chr1	100000	200000	0.42833	3	0	32	57	-0.00176615	0.849123
D_Chr1	200000	300000	0.41229	6	2.8642	5	0	-0.0529078	0.811005
D_Chr1	300000	400000	0.41938	10	0.588889	0	0	-0.00957998	0.814045
D_Chr1	400000	500000	0.41688	3	7.13333	0	0	-0.00911379	0.638453
D_Chr1	500000	600000	0.39607	5	83.746	0	0	-0.00481408	0.691612
D_Chr1	600000	700000	0.40674	7	27.0519	9	0	-0.0174362	0.78907
D_Chr1	700000	800000	0.42544	8	362.831	3	0	-0.000317996	0.713217
D_Chr1	800000	900000	0.41694	8	609.004	0	0	-0.0642997	0.710673
D_Chr1	900000	1000000	0.4354	8	550.994	1	0	0.0389018	0.739407
D_Chr1	1000000	1100000	0.43025	4	1018.41	1	0	0.0364091	0.651482
D_Chr1	1100000	1200000	0.41917	5	1143.81	0	0	-0.00747014	0.689769
D_Chr1	1200000	1300000	0.41072	6	4286.3	0	0	-0.0582146	0.768835
D_Chr1	1300000	1400000	0.42939	13	183.778	2	0	-0.0477144	0.789728
D_Chr1	1400000	1500000	0.39678	9	4.42857	12	0	-0.0599057	0.78572
D_Chr1	1500000	1600000	0.41423	6	0.965812	4	0	-0.134014	0.780545
D_Chr1	1600000	1700000	0.40537	5	1.04938	6	0	-0.0302693	0.773514
D_Chr1	1700000	1800000	0.41918	8	2251.69	0	0	0.0293536	0.6742
D_Chr1	1800000	1900000	0.4189	7	867.957	0	0	-0.00437953	0.768329
D_Chr1	1900000	2000000	0.41307	2	15.2593	0	0	-0.121461	0.763917
D_Chr1	2000000	2100000	0.40384	2	0.222222	1	0	-0.0591033	0.779056
D_Chr1	2100000	2200000	0.3908	0	.	0	0	-0.0820179	0.75529
D_Chr1	2200000	2300000	0.38983	0	.	0	0	-0.0866932	0.734041
D_Chr1	2300000	2400000	0.41186	1	0	0	0	-0.134398	0.734421
D_Chr1	2400000	2500000	0.39841	1	0.222222	0	0	-0.0855647	0.794412
D_Chr1	2500000	2600000	0.39486	0	.	0	0	-0.140187	0.7174
D_Chr1	2600000	2700000	0.3938	1	1157.78	0	0	-0.140583	0.701513
D_Chr1	2700000	2800000	0.39486	1	1157.78	0	0	-0.0829729	0.751025
D_Chr1	2800000	2900000	0.40695	3	771.87	0	0	-0.124297	0.836993
D_Chr1	2900000	3000000	0.41341	5	446.175	0	0	-0.0277404	0.805547
D_Chr1	3000000	3100000	0.39258	1	0	0	0	-0.00827869	0.769563
D_Chr1	3100000	3200000	0.39324	3	0.0740741	0	0	0.000273142	0.892063
D_Chr1	3200000	3300000	0.37038	0	.	0	0	-0.0160339	0.906198
D_Chr1	3300000	3400000	0.41291	4	516.048	7	0	-0.127211	0.812671
D_Chr1	3400000	3500000	0.40723	3	190.25	1	0	-0.123363	0.821384
D_Chr1	3500000	3600000	0.40797	7	200.022	0	0	-0.0904008	0.875379
D_Chr1	3600000	3700000	0.42582	3	0.25	68	0	-0.014077	0.863798
D_Chr1	3700000	3800000	0.40598	3	0.0740741	0	0	-0.00527446	0.89287
D_Chr1	3800000	3900000	0.37891	2	0	0	0	0.00427754	0.889228
D_Chr1	3900000	4000000	0.3957	0	.	7	0	-0.011263	0.826893
D_Chr1	4000000	4100000	0.44008	2	0	114	0	-0.00369208	0.813971
D_Chr1	4100000	4200000	0.44416	0	.	127	0	-0.0142043	0.844063
D_Chr1	4200000	4300000	0.44341	1	0	104	0	-0.0320917	0.855683
D_Chr1	4300000	4400000	0.44653	0	.	151	0	-0.00402695	0.824298
D_Chr1	4400000	4500000	0.44144	0	.	113	0	0.00898967	0.818523
D_Chr1	4500000	4600000	0.44507	0	.	131	0	-0.0176715	0.772724
D_Chr1	4600000	4700000	0.44401	0	.	133	0	-0.00996758	0.761473
D_Chr1	4700000	4800000	0.44837	0	.	154	0	-0.0250186	0.713084
D_Chr1	4800000	4900000	0.42728	6	423.547	45	0	-0.0353396	0.806392
D_Chr1	4900000	5000000	0.421	12	1190.18	1	0	-0.0172204	0.741236
D_Chr1	5000000	5100000	0.40829	2	8.16667	0	0	-0.0900718	0.74458
D_Chr1	5100000	5200000	0.41738	2	191.407	0	0	-0.106895	0.778848
D_Chr1	5200000	5300000	0.39739	1	286.889	0	0	-0.136437	0.78548
D_Chr1	5300000	5400000	0.40779	1	286.889	0	0	-0.0801745	0.801796
D_Chr1	5400000	5500000	0.39786	1	382.111	0	0	-0.0321964	0.778421
D_Chr1	5500000	5600000	0.40136	1	382.111	0	0	-0.102352	0.774467
D_Chr1	5600000	5700000	0.40075	1	382.111	0	0	-0.075424	0.731331
D_Chr1	5700000	5800000	0.39908	0	.	1	0	-0.0275312	0.740468
D_Chr1	5800000	5900000	0.41431	1	335.222	0	0	-0.0376857	0.754501
D_Chr1	5900000	6000000	0.41925	2	401.278	0	0	-0.0561483	0.706498
D_Chr1	6000000	6100000	0.42092	7	266.049	0	0	0.0268635	0.690134
D_Chr1	6100000	6200000	0.41906	3	607.709	0	0	0.00968807	0.676827
D_Chr1	6200000	6300000	0.41641	6	1270.23	0	0	-0.0244752	0.793443
D_Chr1	6300000	6400000	0.41113	2	3398.27	0	0	-0.0379112	0.709827
D_Chr1	6400000	6500000	0.41014	6	2157.38	0	0	-0.0406506	0.68637
D_Chr1	6500000	6600000	0.4212	8	970.369	0	0	0.0309272	0.637886
D_Chr1	6600000	6700000	0.39159	9	565.956	1	0	0.0532788	0.693316
D_Chr1	6700000	6800000	0.40913	8	1076.43	0	0	0.0047658	0.699687
D_Chr1	6800000	6900000	0.40563	2	457.296	0	0	-0.0134315	0.840701
D_Chr1	6900000	7000000	0.40769	2	1057.28	0	0	-0.0213186	0.740348
D_Chr1	7000000	7100000	0.40538	5	515.764	0	0	-0.00416218	0.737928
D_Chr1	7100000	7200000	0.41389	9	1204.35	1	0	0.0260046	0.620722
D_Chr1	7200000	7300000	0.41785	4	177.653	1	0	0.0188085	0.634313
D_Chr1	7300000	7400000	0.39561	7	464.874	0	0	-0.00500304	0.667485
D_Chr1	7400000	7500000	0.42024	3	480.667	0	0	-0.0314947	0.647652
D_Chr1	7500000	7600000	0.39818	2	457.511	0	0	-0.029158	0.679088
D_Chr1	7600000	7700000	0.41284	9	89.8201	14	0	-0.0662529	0.736657
D_Chr1	7700000	7800000	0.42087	6	564.3	0	0	0.0590964	0.615273
D_Chr1	7800000	7900000	0.44182	2	572.389	0	0	0.0427399	0.674678
D_Chr1	7900000	8000000	0.4266	10	397.111	4	0	0.0306661	0.642617
D_Chr1	8000000	8100000	0.4119	11	1001.8	0	0	-0.0169418	0.688428
D_Chr1	8100000	8200000	0.40238	10	146.286	1	0	-0.122195	0.77335
D_Chr1	8200000	8300000	0.41338	8	167.222	0	0	-0.0695756	0.771449
D_Chr1	8300000	8400000	0.40252	0	.	0	0	-0.0860896	0.728963
D_Chr1	8400000	8500000	0.40496	0	.	0	0	-0.0763488	0.746785
D_Chr1	8500000	8600000	0.3957	1	0	0	0	-0.0934762	0.784796
D_Chr1	8600000	8700000	0.42163	1	672.222	0	0	-0.129846	0.674436
D_Chr1	8700000	8800000	0.40335	0	.	0	0	-0.0925721	0.770759
D_Chr1	8800000	8900000	0.40848	1	0	0	0	-0.0738031	0.763826
D_Chr1	8900000	9000000	0.41212	1	2428.44	0	0	-0.0731096	0.689708
D_Chr1	9000000	9100000	0.39498	2	0.111111	1	0	-0.034145	0.798351
D_Chr1	9100000	9200000	0.39685	1	0	0	0	-0.0780525	0.774314
D_Chr1	9200000	9300000	0.39809	3	127	0	0	-0.0833828	0.742558
D_Chr1	9300000	9400000	0.39386	3	137.375	0	0	-0.0784216	0.679482
D_Chr1	9400000	9500000	0.40845	6	247.237	0	0	-0.0143502	0.601716
D_Chr1	9500000	9600000	0.39935	6	156.259	0	0	-0.0477542	0.558008
D_Chr1	9600000	9700000	0.39003	3	65.7778	0	0	-0.0738563	0.714105
D_Chr1	9700000	9800000	0.40301	2	969.974	0	0	0.0309228	0.685078
D_Chr1	9800000	9900000	0.42766	5	1480.17	0	0	0.0495749	0.651888
D_Chr1	9900000	10000000	0.40625	6	676.951	0	0	0.0411156	0.627115
D_Chr1	10000000	10100000	0.40043	9	745.927	2	0	0.0531077	0.602123
D_Chr1	10100000	10200000	0.41941	11	1135.67	0	0	0.00586959	0.636954
D_Chr1	10200000	10300000	0.41471	7	528.733	3	0	0.0334062	0.664624
D_Chr1	10300000	10400000	0.41251	2	998.111	0	0	-0.0367532	0.716549
D_Chr1	10400000	10500000	0.40663	3	891.944	0	0	-0.05903	0.733424
D_Chr1	10500000	10600000	0.41334	13	244.769	7	0	-0.0496754	0.679531
D_Chr1	10600000	10700000	0.42857	11	0.833333	4	0	-0.0509607	0.717323
D_Chr1	10700000	10800000	0.41339	4	161.709	2	0	-0.0554189	0.672368
D_Chr1	10800000	10900000	0.41675	0	.	0	0	-0.0698028	0.669862
D_Chr1	10900000	11000000	0.43109	4	290.148	0	0	-0.0425101	0.626675
D_Chr1	11000000	11100000	0.41641	11	827.75	0	0	0.0253575	0.609951
D_Chr1	11100000	11200000	0.40703	8	637.036	0	0	0.0289005	0.611076
D_Chr1	11200000	11300000	0.40468	6	966.474	0	0	0.0235442	0.593951
D_Chr1	11300000	11400000	0.4011	8	1258.64	0	0	0.0137595	0.689547
D_Chr1	11400000	11500000	0.41437	8	1008.11	0	0	0.0494171	0.652878
D_Chr1	11500000	11600000	0.41662	8	161.201	0	0	0.0538951	0.673751
D_Chr1	11600000	11700000	0.4024	8	284.276	0	0	0.0358074	0.671114
D_Chr1	11700000	11800000	0.40966	7	303.961	2	0	-0.0338001	0.724884
D_Chr1	11800000	11900000	0.41789	9	795.883	0	0	0.0607253	0.674282
D_Chr1	11900000	12000000	0.41214	3	516.111	0	0	0.0118609	0.714319
D_Chr1	12000000	12100000	0.40786	11	1362.03	0	0	0.0377677	0.717106
D_Chr1	12100000	12200000	0.40366	8	391.218	0	0	0.0358154	0.657905
D_Chr1	12200000	12300000	0.39683	8	258.732	0	0	-0.00593988	0.620914
D_Chr1	12300000	12400000	0.39648	8	3241.07	0	0	-0.0497019	0.708183
D_Chr1	12400000	12500000	0.42005	5	0.409357	10	0	-0.0771586	0.831313
D_Chr1	12500000	12600000	0.39815	7	61.8951	0	0	-0.116357	0.675916
D_Chr1	12600000	12700000	0.39744	11	426.833	0	0	0.0199742	0.634049
D_Chr1	12700000	12800000	0.40823	10	572.525	0	0	0.0474989	0.677893
D_Chr1	12800000	12900000	0.41259	7	87.1579	0	0	0.0451979	0.630363
D_Chr1	12900000	13000000	0.42695	7	822.285	0	0	0.0482654	0.666804
D_Chr1	13000000	13100000	0.38797	1	410.222	0	0	-0.00679182	0.701673
D_Chr1	13100000	13200000	0.39869	4	2689.97	0	0	0.0490497	0.702817
D_Chr1	13200000	13300000	0.41838	2	3705.67	1	0	0.0463739	0.637105
D_Chr1	13300000	13400000	0.39765	3	1375.33	0	0	0.012454	0.711054
D_Chr1	13400000	13500000	0.39115	4	798.528	0	0	0.018038	0.660889
D_Chr1	13500000	13600000	0.39841	3	1473.97	0	0	-0.0247042	0.71244
D_Chr1	13600000	13700000	0.39117	3	478.389	0	0	-0.00758704	0.692478
D_Chr1	13700000	13800000	0.39727	7	128.696	0	0	-0.0260677	0.640141
D_Chr1	13800000	13900000	0.39778	5	1825.49	2	0	-0.00952764	0.658148
D_Chr1	13900000	14000000	0.3872	3	1771.74	0	0	-0.100364	0.663317
D_Chr1	14000000	14100000	0.37997	2	35.5185	0	0	-0.0626903	0.705682
D_Chr1	14100000	14200000	0.38562	1	51.7778	1	0	-0.0757899	0.708783
D_Chr1	14200000	14300000	0.39415	1	51.7778	0	0	-0.0929578	0.733167
D_Chr1	14300000	14400000	0.39926	1	897.222	0	0	-0.0664368	0.695374
D_Chr1	14400000	14500000	0.38225	1	897.222	0	0	-0.0749978	0.762748
D_Chr1	14500000	14600000	0.38569	9	551.395	2	0	-0.0564128	0.718735
D_Chr1	14600000	14700000	0.39612	3	1504.74	0	0	0.0101408	0.697668
D_Chr1	14700000	14800000	0.38514	5	1315.8	0	0	0.0025817	0.685356
D_Chr1	14800000	14900000	0.38535	2	2138.92	0	0	0.0367051	0.73991
D_Chr1	14900000	15000000	0.40739	5	917.735	0	0	0.0495131	0.682251
D_Chr1	15000000	15100000	0.4004	6	99.3472	0	0	0.0556842	0.617958
D_Chr1	15100000	15200000	0.40224	23	17.1073	2	0	0.0332727	0.465208
D_Chr1	15200000	15300000	0.39779	4	1063.89	0	0	0.0152562	0.735793
D_Chr1	15300000	15400000	0.39427	5	901.111	0	0	-0.0438793	0.718175
D_Chr1	15400000	15500000	0.39888	7	808.595	0	0	0.0360144	0.674214
D_Chr1	15500000	15600000	0.39706	15	1267.85	0	0	0.00358199	0.568619
D_Chr1	15600000	15700000	0.40662	12	263.798	0	0	0.0480668	0.598309
D_Chr1	15700000	15800000	0.4153	5	520.773	0	0	0.0541728	0.644118
D_Chr1	15800000	15900000	0.39046	8	160.697	0	0	0.0432884	0.654334
D_Chr1	15900000	16000000	0.39396	4	313.404	0	0	-0.0476308	0.702932
D_Chr1	16000000	16100000	0.39934	1	385.111	0	0	-0.0796112	0.698446
D_Chr1	16100000	16200000	0.39172	4	295.646	0	0	-0.123264	0.690564
D_Chr1	16200000	16300000	0.39073	6	608.634	0	0	0.00023348	0.686892
D_Chr1	16300000	16400000	0.40632	3	296.139	0	0	0.0133193	0.68371
D_Chr1	16400000	16500000	0.40565	4	765.889	0	0	0.0239203	0.610119
D_Chr1	16500000	16600000	0.39632	10	277.59	0	0	0.0485774	0.770429
D_Chr1	16600000	16700000	0.38868	10	1812.43	0	0	0.0325018	0.66099
D_Chr1	16700000	16800000	0.40004	4	435.688	0	0	0.0487433	0.700355
D_Chr1	16800000	16900000	0.40354	9	609.936	1	0	0.0438689	0.660337
D_Chr1	16900000	17000000	0.39853	4	4888.15	0	0	0.0158587	0.669857
D_Chr1	17000000	17100000	0.38524	5	65.9506	0	0	-0.0280149	0.720366
D_Chr1	17100000	17200000	0.40328	4	937.847	0	0	0.00570021	0.762928
D_Chr1	17200000	17300000	0.39171	10	674.115	0	0	0.0426748	0.709323
D_Chr1	17300000	17400000	0.41307	11	349.99	1	0	0.0624826	0.685769
D_Chr1	17400000	17500000	0.4018	7	695.285	1	0	0.0604401	0.65709
D_Chr1	17500000	17600000	0.39187	7	317.051	0	0	0.0406344	0.725532
D_Chr1	17600000	17700000	0.40112	6	917.184	0	0	0.00555698	0.597755
D_Chr1	17700000	17800000	0.39447	3	45.6852	0	0	-0.0552277	0.728523
D_Chr1	17800000	17900000	0.38898	2	23.8519	0	0	-0.0591882	0.706737
D_Chr1	17900000	18000000	0.39507	5	1673.52	3	0	-0.0279014	0.532534
D_Chr1	18000000	18100000	0.39926	5	1915.23	1	0	0.00893381	0.613782
D_Chr1	18100000	18200000	0.38197	5	16.1462	0	0	-0.0326857	0.68571
D_Chr1	18200000	18300000	0.39595	6	1168.87	0	0	-0.0403383	0.664443
D_Chr1	18300000	18400000	0.4032	1	3964.44	0	0	-0.0637455	0.706053
D_Chr1	18400000	18500000	0.40771	7	838.702	0	0	0.0119136	0.647252
D_Chr1	18500000	18600000	0.3956	5	191.211	0	0	-0.0389652	0.710235
D_Chr1	18600000	18700000	0.39512	0	.	0	0	-0.0865937	0.656235
D_Chr1	18700000	18800000	0.38657	0	.	0	0	-0.0888469	0.738994
D_Chr1	18800000	18900000	0.39028	2	18.7778	1	0	-0.130017	0.753542
D_Chr1	18900000	19000000	0.38043	4	304.793	0	0	-0.060604	0.733852
D_Chr1	19000000	19100000	0.3899	2	77.8519	0	0	-0.0707026	0.707662
D_Chr1	19100000	19200000	0.38487	2	182.444	0	0	-0.0837906	0.685056
D_Chr1	19200000	19300000	0.38942	4	70.4545	1	0	-0.0828569	0.648152
D_Chr1	19300000	19400000	0.39047	5	306.273	0	0	-0.0656173	0.696701
D_Chr1	19400000	19500000	0.40102	5	1338.41	0	0	0.0132611	0.711752
D_Chr1	19500000	19600000	0.39576	4	162.907	0	0	0.0362128	0.692255
D_Chr1	19600000	19700000	0.38995	13	1045.62	0	0	-0.0134611	0.597341
D_Chr1	19700000	19800000	0.40115	3	367.375	0	0	-0.00508516	0.657001
D_Chr1	19800000	19900000	0.39213	5	1501.31	0	0	-0.0505618	0.702367
D_Chr1	19900000	20000000	0.39481	8	1112.42	0	0	-0.0112864	0.627076
D_Chr1	20000000	20100000	0.39606	2	60.9333	0	0	-0.0132413	0.747118
D_Chr1	20100000	20200000	0.39081	5	26.0635	1	0	-0.00472765	0.688378
D_Chr1	20200000	20300000	0.39698	5	675.601	0	0	0.0342644	0.676955
D_Chr1	20300000	20400000	0.40442	8	2828.56	1	0	0.000868766	0.681494
D_Chr1	20400000	20500000	0.39761	2	388.578	1	0	-0.0349121	0.636475
D_Chr1	20500000	20600000	0.39705	3	1565.19	0	0	-0.106632	0.703132
D_Chr1	20600000	20700000	0.39305	5	375.529	0	0	-0.00544555	0.743111
D_Chr1	20700000	20800000	0.3949	7	618.291	2	0	-0.000739846	0.747959
D_Chr1	20800000	20900000	0.39551	4	268.972	0	0	-0.0704865	0.698907
D_Chr1	20900000	21000000	0.39852	2	298.952	0	0	-0.130018	0.752533
D_Chr1	21000000	21100000	0.39234	2	220.543	0	0	-0.0343231	0.781909
D_Chr1	21100000	21200000	0.412	5	7656.3	0	0	0.0163137	0.593674
D_Chr1	21200000	21300000	0.40462	5	786.65	0	0	-0.015033	0.697047
D_Chr1	21300000	21400000	0.39807	5	450.185	0	0	-0.0123865	0.713615
D_Chr1	21400000	21500000	0.40899	9	5508.41	1	1	0.0182533	0.657403
D_Chr1	21500000	21600000	0.40547	2	471.578	0	0	-0.122707	0.670109
D_Chr1	21600000	21700000	0.41223	4	565.636	0	0	-0.054996	0.688906
D_Chr1	21700000	21800000	0.40141	10	1004.79	0	0	-0.0038418	0.665825
D_Chr1	21800000	21900000	0.41125	1	282.333	0	0	-0.0702144	0.751624
D_Chr1	21900000	22000000	0.41564	1	282.333	0	0	-0.0578181	0.735454
D_Chr1	22000000	22100000	0.4008	4	132.952	4	1	-0.0226797	0.683517
D_Chr1	22100000	22200000	0.40265	10	463.208	0	0	0.0303577	0.655776
D_Chr1	22200000	22300000	0.4082	5	1339.93	0	0	0.00778901	0.699532
D_Chr1	22300000	22400000	0.41472	4	1802.86	0	0	-0.0111685	0.707999
D_Chr1	22400000	22500000	0.39758	6	1334.02	0	0	0.018827	0.680023
D_Chr1	22500000	22600000	0.40398	6	524.468	0	0	0.0114274	0.649272
D_Chr1	22600000	22700000	0.39141	8	235.801	0	0	-0.0144921	0.683564
D_Chr1	22700000	22800000	0.39481	3	15.0933	0	0	-0.044274	0.681912
D_Chr1	22800000	22900000	0.38697	2	22	0	0	-0.0730018	0.722904
D_Chr1	22900000	23000000	0.4035	2	4082.31	1	0	-0.0366926	0.741776
D_Chr1	23000000	23100000	0.39639	2	4189.07	0	0	-0.0642016	0.708679
D_Chr1	23100000	23200000	0.37556	0	.	0	0	-0.0798032	0.728473
D_Chr1	23200000	23300000	0.38214	3	846	0	0	-0.0387605	0.720138
D_Chr1	23300000	23400000	0.40484	6	1072.7	0	0	0.0275555	0.668517
D_Chr1	23400000	23500000	0.40053	11	2320.12	0	0	0.0487808	0.600663
D_Chr1	23500000	23600000	0.40667	14	249.551	0	0	0.0467558	0.596137
D_Chr1	23600000	23700000	0.39956	6	1518.39	0	0	0.0443945	0.626936
D_Chr1	23700000	23800000	0.39566	7	806.042	0	0	0.0011626	0.671095
D_Chr1	23800000	23900000	0.40773	1	927.778	0	0	0.028817	0.734538
D_Chr1	23900000	24000000	0.3966	0	.	0	0	-0.0578803	0.753228
D_Chr1	24000000	24100000	0.40629	5	857.847	1	0	-0.0350633	0.695283
D_Chr1	24100000	24200000	0.4108	2	1435.94	0	0	-0.0177307	0.765159
D_Chr1	24200000	24300000	0.41325	3	974.81	0	0	-0.0125111	0.748893
D_Chr1	24300000	24400000	0.39629	2	1027.3	0	0	-0.105597	0.668084
D_Chr1	24400000	24500000	0.4063	3	231.523	0	0	0.0390615	0.734751
D_Chr1	24500000	24600000	0.38765	3	241.37	0	0	-0.0494945	0.710669
D_Chr1	24600000	24700000	0.40152	1	95.4444	0	0	-0.0540885	0.640805
D_Chr1	24700000	24800000	0.42377	2	724.741	0	0	0.0154496	0.729599
D_Chr1	24800000	24900000	0.41196	5	340.815	0	0	-0.0374696	0.705523
D_Chr1	24900000	25000000	0.40895	3	177.593	0	0	-0.0541374	0.672892
D_Chr1	25000000	25100000	0.41158	4	1078.08	0	0	0.0321719	0.646526
D_Chr1	25100000	25200000	0.38582	1	392.778	0	0	-0.0359258	0.751829
D_Chr1	25200000	25300000	0.40136	1	392.778	0	0	-0.0285446	0.748899
D_Chr1	25300000	25400000	0.39653	7	865.75	2	0	-0.106903	0.696643
D_Chr1	25400000	25500000	0.40071	5	586.116	0	0	0.0388473	0.648945
D_Chr1	25500000	25600000	0.39854	6	1312.77	2	0	0.0373699	0.741751
D_Chr1	25600000	25700000	0.39602	6	405.094	0	0	-0.101142	0.689984
D_Chr1	25700000	25800000	0.41886	2	5336.57	0	0	-0.0253502	0.760664
D_Chr1	25800000	25900000	0.4184	1	111.333	0	0	-0.0261419	0.736131
D_Chr1	25900000	26000000	0.43717	1	176.778	0	0	-0.0215272	0.739911
D_Chr1	26000000	26100000	0.41796	1	176.778	0	0	-0.00648185	0.757903
D_Chr1	26100000	26200000	0.40988	7	203.821	1	0	0.0237835	0.684849
D_Chr1	26200000	26300000	0.45755	7	223.375	2	0	-0.0118055	0.724766
D_Chr1	26300000	26400000	0.39783	3	580.094	0	0	-0.00325607	0.690912
D_Chr1	26400000	26500000	0.38742	5	143.66	1	0	-0.0501261	0.801649
D_Chr1	26500000	26600000	0.39278	3	246.259	0	0	-0.0565005	0.74834
D_Chr1	26600000	26700000	0.40138	5	169.6	0	0	-0.0502731	0.7451
D_Chr1	26700000	26800000	0.41915	2	38.2593	0	0	-0.0296906	0.713126
D_Chr1	26800000	26900000	0.42099	6	276.006	0	0	0.0368714	0.658248
D_Chr1	26900000	27000000	0.41287	5	1359.87	0	0	0.00684146	0.638852
D_Chr1	27000000	27100000	0.40448	3	1804.94	1	0	0.0277939	0.668159
D_Chr1	27100000	27200000	0.39478	10	460.012	4	0	0.0340373	0.626775
D_Chr1	27200000	27300000	0.38806	6	538.957	0	0	0.0240047	0.681387
D_Chr1	27300000	27400000	0.39095	7	1034.15	2	0	0.0414836	0.64306
D_Chr1	27400000	27500000	0.38726	12	923.092	2	0	-0.0139073	0.663944
D_Chr1	27500000	27600000	0.39588	7	6.91453	0	0	-0.119036	0.729202
D_Chr1	27600000	27700000	0.40079	1	1295.33	0	0	-0.0698772	0.744016
D_Chr1	27700000	27800000	0.39335	2	1234.46	0	0	-0.0776344	0.79337
D_Chr1	27800000	27900000	0.40365	2	1241.22	0	0	-0.0733749	0.78711
D_Chr1	27900000	28000000	0.3943	1	1295.33	1	0	-0.0796601	0.751854
D_Chr1	28000000	28100000	0.39094	0	.	0	0	-0.0832669	0.756362
D_Chr1	28100000	28200000	0.40086	1	1116.89	2	0	-0.0664211	0.798151
D_Chr1	28200000	28300000	0.40078	4	401.872	3	0	-0.0388396	0.74293
D_Chr1	28300000	28400000	0.41395	6	313.436	1	0	-0.0582519	0.703557
D_Chr1	28400000	28500000	0.42909	2	1751.3	0	0	-0.0529197	0.752231
D_Chr1	28500000	28600000	0.4175	4	2165.32	0	0	0.0194845	0.672479
D_Chr1	28600000	28700000	0.43204	4	910.476	0	0	-0.0200754	0.70057
D_Chr1	28700000	28800000	0.39587	5	506.516	0	0	-0.00417594	0.755262
D_Chr1	28800000	28900000	0.4153	7	387.137	3	0	0.0243096	0.710591
D_Chr1	28900000	29000000	0.43387	4	771.715	0	0	-0.0346992	0.664026
D_Chr1	29000000	29100000	0.43151	4	638.603	2	0	0.00202072	0.755649
D_Chr1	29100000	29200000	0.43909	1	551.556	0	0	-0.00383327	0.691193
D_Chr1	29200000	29300000	0.42805	3	184.269	0	0	-0.029677	0.738741
D_Chr1	29300000	29400000	0.41191	7	632.21	0	0	-0.0939115	0.735066
D_Chr1	29400000	29500000	0.42183	5	523.79	1	0	0.0392275	0.690142
D_Chr1	29500000	29600000	0.42124	4	357.897	0	0	0.041462	0.689381
D_Chr1	29600000	29700000	0.43274	3	248.841	2	0	0.0212502	0.77043
D_Chr1	29700000	29800000	0.43088	4	96.8034	1	0	-0.0480668	0.667869
D_Chr1	29800000	29900000	0.43863	10	1879	0	0	0.021493	0.737292
D_Chr1	29900000	30000000	0.42253	6	3182.44	1	0	-0.0446817	0.716254
D_Chr1	30000000	30100000	0.43613	5	1741.54	0	0	-0.0565876	0.66949
D_Chr1	30100000	30200000	0.42781	0	.	0	0	-0.0615508	0.764598
D_Chr1	30200000	30300000	0.42076	9	194.645	0	0	-0.031837	0.734389
D_Chr1	30300000	30400000	0.44216	2	850.136	0	0	-0.0331655	0.761731
D_Chr1	30400000	30500000	0.44812	2	596.244	0	0	-0.0592676	0.732523
D_Chr1	30500000	30600000	0.43709	3	36.2407	2	0	-0.0598947	0.740215
D_Chr1	30600000	30700000	0.43948	1	1917.56	0	0	-0.0439787	0.749154
D_Chr1	30700000	30800000	0.42979	6	1003.18	0	0	0.000713108	0.783145
D_Chr1	30800000	30900000	0.41125	9	378.278	3	0	0.0154923	0.772437
D_Chr1	30900000	31000000	0.43267	8	356.838	0	0	0.0309441	0.689623
D_Chr1	31000000	31100000	0.44353	5	394.081	1	0	-0.00158719	0.775837
D_Chr1	31100000	31200000	0.43404	4	2522.86	3	0	-0.00687231	0.763322
D_Chr1	31200000	31300000	0.42548	9	212.677	1	0	-0.00897765	0.723598
D_Chr1	31300000	31400000	0.45468	3	1603.83	2	0	-0.0283695	0.791782
D_Chr1	31400000	31500000	0.42479	6	484.167	2	0	0.0483484	0.680002
D_Chr1	31500000	31600000	0.44354	10	1090.49	1	0	0.0176501	0.704438
D_Chr1	31600000	31700000	0.45136	2	1426.27	0	0	0.0616708	0.615019
D_Chr1	31700000	31800000	0.4449	6	114.222	0	0	-0.00623167	0.725155
D_Chr1	31800000	31900000	0.43867	7	19.5556	0	0	-0.101065	0.720892
D_Chr1	31900000	32000000	0.44496	5	1864.63	1	0	0.0318864	0.695544
D_Chr1	32000000	32100000	0.45096	7	1336.31	1	0	0.0486626	0.735825
D_Chr1	32100000	32200000	0.47063	4	775.574	1	0	0.0158983	0.717463
D_Chr1	32200000	32300000	0.46922	1	353.667	9	0	0.0231968	0.732139
D_Chr1	32300000	32400000	0.45197	4	757.616	4	0	-0.00131742	0.723645
D_Chr1	32400000	32500000	0.4605	3	140.444	9	0	-0.112822	0.776505
D_Chr1	32500000	32600000	0.45988	5	117.652	10	0	0.0130289	0.798204
D_Chr1	32600000	32700000	0.47011	5	150.662	12	0	-0.102785	0.742777
D_Chr1	32700000	32800000	0.43026	3	166.879	5	0	0.0121919	0.765889
D_Chr1	32800000	32900000	0.42659	7	635.97	3	0	-0.00181372	0.822216
D_Chr1	32900000	33000000	0.46662	8	988.821	5	0	-0.015586	0.796118
D_Chr1	33000000	33100000	0.46678	6	1101.68	6	0	-0.110381	0.834261
D_Chr1	33100000	33200000	0.45576	6	166.115	2	0	-0.00319936	0.824255
D_Chr1	33200000	33300000	0.48174	8	2835.73	4	0	0.0178649	0.821806
D_Chr1	33300000	33400000	0.45326	10	1418.39	0	0	-0.0121825	0.803318
D_Chr1	33400000	33500000	0.44625	7	1164.59	1	0	-0.108083	0.796689
D_Chr1	33500000	33600000	0.45363	6	443.456	1	0	-0.00748473	0.804701
D_Chr1	33600000	33700000	0.47412	6	448.755	0	0	-0.000591507	0.831914
D_Chr1	33700000	33769340	0.450663	1	0	0	0	0	0.819588
D_Chr2	0	100000	0.48773	1	0.111111	2	0	0.00409048	0.861023
D_Chr2	100000	200000	0.46741	5	0.244444	0	0	0.0155879	0.859874
D_Chr2	200000	300000	0.42751	8	3.40278	1	0	0.010844	0.835458
D_Chr2	300000	400000	0.42466	10	0	7	0	0.0559405	0.836016
D_Chr2	400000	500000	0.39444	2	0	1	0	0.0246351	0.883959
D_Chr2	500000	600000	0.42411	9	0.179487	3	0	0.0616281	0.842321
D_Chr2	600000	700000	0.41592	14	0.0261438	10	0	0.0698192	0.829107
D_Chr2	700000	800000	0.41773	4	0.37037	5	0	0.101984	0.797955
D_Chr2	800000	900000	0.41165	4	10.9444	0	0	0.11816	0.71109
D_Chr2	900000	1000000	0.4259	5	375	1	0	0.0287867	0.761922
D_Chr2	1000000	1100000	0.42864	3	1900.27	5	0	0.0300368	0.651863
D_Chr2	1100000	1200000	0.41938	1	1048.67	0	0	0.00837976	0.753899
D_Chr2	1200000	1300000	0.4155	12	262.188	2	0	0.152328	0.799307
D_Chr2	1300000	1400000	0.39768	7	0.015873	0	0	0.0257197	0.862957
D_Chr2	1400000	1500000	0.4251	16	0.0130719	6	0	0.0841535	0.815761
D_Chr2	1500000	1600000	0.40961	13	202.261	6	0	0.0583074	0.791837
D_Chr2	1600000	1700000	0.44188	6	4961.29	0	1	0.0123303	0.715243
D_Chr2	1700000	1800000	0.41559	6	103.264	4	0	0.109983	0.847035
D_Chr2	1800000	1900000	0.4186	5	1055.84	0	0	0.0917854	0.73945
D_Chr2	1900000	2000000	0.41906	2	1642.44	0	0	0.0195112	0.762331
D_Chr2	2000000	2100000	0.42913	8	462.644	0	0	0.00119261	0.573694
D_Chr2	2100000	2200000	0.4159	2	220.556	0	0	0.136929	0.74204
D_Chr2	2200000	2300000	0.41535	7	460.6	0	0	0.111758	0.754082
D_Chr2	2300000	2400000	0.41714	4	44.0972	5	0	0.110866	0.782729
D_Chr2	2400000	2500000	0.42101	3	1663.06	0	0	0.0301091	0.67698
D_Chr2	2500000	2600000	0.42832	2	772.37	0	0	-0.0101832	0.775722
D_Chr2	2600000	2700000	0.40815	3	308.713	0	0	0.0185891	0.649831
D_Chr2	2700000	2800000	0.41489	1	1740.56	0	0	0.0013336	0.701095
D_Chr2	2800000	2900000	0.42346	7	656.746	0	0	0.00559227	0.725259
D_Chr2	2900000	3000000	0.43143	8	734.316	1	0	0.132475	0.817745
D_Chr2	3000000	3100000	0.42343	2	825.306	7	0	0.0416608	0.832882
D_Chr2	3100000	3200000	0.40985	2	782.541	4	0	0.0351258	0.873234
D_Chr2	3200000	3300000	0.42135	11	421.275	0	0	0.0309956	0.845124
D_Chr2	3300000	3400000	0.4281	2	985.718	2	0	0.0305749	0.76104
D_Chr2	3400000	3500000	0.41598	6	630.838	0	0	0.0815042	0.839915
D_Chr2	3500000	3600000	0.42585	3	87.6667	7	0	0.162462	0.860014
D_Chr2	3600000	3700000	0.39032	2	109.639	0	0	0.0247433	0.895014
D_Chr2	3700000	3800000	0.39899	2	2.77778	0	0	0.0525295	0.890689
D_Chr2	3800000	3900000	0.40121	3	0.444444	1	0	0.0226541	0.875613
D_Chr2	3900000	4000000	0.39494	1	710.444	1	0	0.0483911	0.873765
D_Chr2	4000000	4100000	0.43401	4	406.206	7	0	0.182663	0.84666
D_Chr2	4100000	4200000	0.40783	3	76.625	0	0	0.0450395	0.782843
D_Chr2	4200000	4300000	0.40403	2	118.667	3	0	0.0423774	0.887475
D_Chr2	4300000	4400000	0.39478	0	.	0	0	-0.0172632	0.918264
D_Chr2	4400000	4500000	0.41236	4	582.778	6	0	0.0957252	0.859717
D_Chr2	4500000	4600000	0.463	4	0.722222	8	0	0.0597119	0.860359
D_Chr2	4600000	4700000	0.4806	0	.	11	0	0.00330105	0.870709
D_Chr2	4700000	4800000	0.47481	0	.	7	0	0.0085236	0.845057
D_Chr2	4800000	4900000	0.47267	6	0.222222	27	0	0.101352	0.861399
D_Chr2	4900000	5000000	0.48211	0	.	7	0	-0.0135246	0.871363
D_Chr2	5000000	5100000	0.45715	1	0	60	0	-0.0105815	0.865732
D_Chr2	5100000	5200000	0.43881	1	5.66667	88	0	0.00192611	0.858009
D_Chr2	5200000	5300000	0.45943	0	.	179	0	0.0229652	0.88748
D_Chr2	5300000	5400000	0.45765	0	.	168	0	-0.0139271	0.869158
D_Chr2	5400000	5500000	0.46564	0	.	205	0	0.00496885	0.697276
D_Chr2	5500000	5600000	0.45656	1	0	152	0	0.00725388	0.794638
D_Chr2	5600000	5700000	0.45388	0	.	156	0	-0.00044612	0.855183
D_Chr2	5700000	5800000	0.45571	0	.	161	0	0.00544613	0.895745
D_Chr2	5800000	5900000	0.44162	0	.	153	0	0.0537846	0.815094
D_Chr2	5900000	6000000	0.4023	1	0	44	0	0.0123264	0.865939
D_Chr2	6000000	6100000	0.39319	3	5.08889	6	0	-0.0152696	0.881498
D_Chr2	6100000	6200000	0.38951	3	0	0	0	0.0531627	0.886977
D_Chr2	6200000	6300000	0.40166	7	0.0952381	6	0	0.0143694	0.85114
D_Chr2	6300000	6400000	0.4302	4	0.222222	0	0	0.0185526	0.839436
D_Chr2	6400000	6500000	0.43192	6	1035.62	1	0	0.0377677	0.791922
D_Chr2	6500000	6600000	0.42649	5	128.986	0	0	0.0173632	0.755519
D_Chr2	6600000	6700000	0.4191	8	0.0972222	0	0	0.15235	0.812581
D_Chr2	6700000	6800000	0.4056	3	0	2	0	0.126267	0.802653
D_Chr2	6800000	6900000	0.4071	2	15.6111	0	0	0.0460092	0.787669
D_Chr2	6900000	7000000	0.41556	1	31	0	0	0.0382184	0.856742
D_Chr2	7000000	7100000	0.40704	1	224.889	0	0	0.0194328	0.830165
D_Chr2	7100000	7200000	0.47426	8	286.788	1	0	0.0147287	0.838707
D_Chr2	7200000	7300000	0.41796	12	190.411	2	0	-0.00924294	0.795165
D_Chr2	7300000	7400000	0.42078	2	1211.04	3	0	0.0331139	0.732912
D_Chr2	7400000	7500000	0.42405	5	590.976	1	0	-0.0217676	0.668902
D_Chr2	7500000	7600000	0.41412	4	1338.53	0	0	-0.00177917	0.724652
D_Chr2	7600000	7700000	0.41351	3	1455.39	0	0	0.0163556	0.717724
D_Chr2	7700000	7800000	0.4101	3	582.984	1	0	0.00164701	0.780717
D_Chr2	7800000	7900000	0.41318	2	655	0	0	0.00362859	0.735159
D_Chr2	7900000	8000000	0.41945	1	941	0	0	0.0326758	0.756352
D_Chr2	8000000	8100000	0.40513	3	407.644	2	0	0.0686032	0.79541
D_Chr2	8100000	8200000	0.41619	9	308.257	2	0	0.0841564	0.780713
D_Chr2	8200000	8300000	0.41197	7	50.6111	0	0	0.0566971	0.732559
D_Chr2	8300000	8400000	0.42197	5	607.047	0	0	0.00393743	0.6873
D_Chr2	8400000	8500000	0.40184	5	851.903	0	4	0.00763563	0.626368
D_Chr2	8500000	8600000	0.42099	5	182.847	0	0	0.0333784	0.752202
D_Chr2	8600000	8700000	0.41996	4	549.349	1	0	0.0696436	0.754341
D_Chr2	8700000	8800000	0.41149	1	228	0	0	0.0202427	0.740927
D_Chr2	8800000	8900000	0.41107	3	318.63	0	0	0.0368681	0.762475
D_Chr2	8900000	9000000	0.41622	10	424.037	0	0	-0.0158	0.711944
D_Chr2	9000000	9100000	0.41932	4	828.235	0	0	-0.0032541	0.717025
D_Chr2	9100000	9200000	0.42844	5	417.173	2	0	0.0569026	0.751277
D_Chr2	9200000	9300000	0.4345	7	5.88889	2	0	0.106783	0.826896
D_Chr2	9300000	9400000	0.41782	2	663.815	1	0	-0.00159495	0.762403
D_Chr2	9400000	9500000	0.40903	5	464.833	0	0	0.049931	0.780139
D_Chr2	9500000	9600000	0.40596	3	249.067	2	0	-0.0154307	0.713387
D_Chr2	9600000	9700000	0.41444	2	61.0476	0	0	0.01134	0.660559
D_Chr2	9700000	9800000	0.39795	6	112.159	0	0	-0.0207463	0.689452
D_Chr2	9800000	9900000	0.42073	6	183.681	0	0	-0.0233916	0.684425
D_Chr2	9900000	10000000	0.40967	7	420.944	0	0	-0.0149259	0.709701
D_Chr2	10000000	10100000	0.42586	5	600.994	2	0	-0.0138837	0.719394
D_Chr2	10100000	10200000	0.40553	1	647.667	0	0	0.00310946	0.704078
D_Chr2	10200000	10300000	0.40076	4	506.667	0	0	0.0126251	0.685766
D_Chr2	10300000	10400000	0.39344	6	53.2164	0	0	0.0125988	0.729174
D_Chr2	10400000	10500000	0.39339	4	139.901	0	0	0.0371937	0.791114
D_Chr2	10500000	10600000	0.38718	0	.	0	0	0.0442016	0.760288
D_Chr2	10600000	10700000	0.39169	2	157.111	0	0	0.036079	0.761788
D_Chr2	10700000	10800000	0.40494	3	494.808	0	0	0.030703	0.742072
D_Chr2	10800000	10900000	0.4063	2	1891.19	0	0	0.0719635	0.697454
D_Chr2	10900000	11000000	0.40958	1	2520.67	0	0	0.127547	0.74625
D_Chr2	11000000	11100000	0.4128	7	434.37	34	0	0.0275065	0.772866
D_Chr2	11100000	11200000	0.3963	5	172.758	2	0	0.00674673	0.720807
D_Chr2	11200000	11300000	0.40407	5	28.9722	6	0	0.0281294	0.778937
D_Chr2	11300000	11400000	0.40125	1	18.1111	0	0	0.0198346	0.729352
D_Chr2	11400000	11500000	0.42606	2	3083.22	0	0	0.137983	0.685723
D_Chr2	11500000	11600000	0.40779	0	.	0	0	0.0604869	0.764096
D_Chr2	11600000	11700000	0.40222	0	.	0	0	0.118712	0.760312
D_Chr2	11700000	11800000	0.40424	0	.	0	0	0.0390935	0.762441
D_Chr2	11800000	11900000	0.40082	0	.	0	0	0.043727	0.75638
D_Chr2	11900000	12000000	0.39356	0	.	0	0	0.117122	0.768252
D_Chr2	12000000	12100000	0.39845	0	.	0	0	0.148291	0.742073
D_Chr2	12100000	12200000	0.39188	0	.	0	0	0.0437822	0.776522
D_Chr2	12200000	12300000	0.40311	0	.	0	0	0.044341	0.740561
D_Chr2	12300000	12400000	0.40328	4	65.8148	0	0	0.0266094	0.689931
D_Chr2	12400000	12500000	0.39972	1	96	0	0	0.0174625	0.671427
D_Chr2	12500000	12600000	0.40797	3	587.627	2	0	0.0352057	0.754906
D_Chr2	12600000	12700000	0.40692	4	1167.93	0	1	0.000925661	0.74642
D_Chr2	12700000	12800000	0.39132	4	64.75	0	0	0.142487	0.668909
D_Chr2	12800000	12900000	0.39285	2	4566.72	0	0	0.0464937	0.738675
D_Chr2	12900000	13000000	0.38469	4	2969.27	0	0	0.00350639	0.688571
D_Chr2	13000000	13100000	0.38318	2	264.19	0	0	0.0478656	0.69551
D_Chr2	13100000	13200000	0.38577	1	389.778	0	0	0.0171839	0.754802
D_Chr2	13200000	13300000	0.39257	3	262.611	0	0	0.0518301	0.648728
D_Chr2	13300000	13400000	0.39314	4	323.53	0	0	0.017414	0.713648
D_Chr2	13400000	13500000	0.38635	0	.	0	0	0.0209264	0.748243
D_Chr2	13500000	13600000	0.39216	0	.	0	0	0.0166823	0.743946
D_Chr2	13600000	13700000	0.39569	1	806.111	0	0	0.00740667	0.66933
D_Chr2	13700000	13800000	0.3956	1	806.111	16	0	0.019654	0.69771
D_Chr2	13800000	13900000	0.40477	14	310.67	7	0	0.130574	0.730207
D_Chr2	13900000	14000000	0.40074	5	456.819	0	0	0.00985099	0.775834
D_Chr2	14000000	14100000	0.39456	4	539.284	0	0	-0.00451321	0.702209
D_Chr2	14100000	14200000	0.40069	2	353.778	0	0	0.0279494	0.733101
D_Chr2	14200000	14300000	0.39475	4	211.846	0	0	0.0338718	0.735271
D_Chr2	14300000	14400000	0.39203	7	190.282	0	0	0.131745	0.660128
D_Chr2	14400000	14500000	0.40332	2	193.333	0	0	0.0663535	0.772565
D_Chr2	14500000	14600000	0.38339	2	0	0	0	0.0486026	0.730674
D_Chr2	14600000	14700000	0.38389	0	.	0	0	0.086602	0.727773
D_Chr2	14700000	14800000	0.38814	0	.	0	0	0.130363	0.718083
D_Chr2	14800000	14900000	0.40032	0	.	2	0	0.0395254	0.690699
D_Chr2	14900000	15000000	0.40418	1	959	0	0	0.0420309	0.63061
D_Chr2	15000000	15100000	0.40228	4	461.889	0	0	0.0367923	0.673276
D_Chr2	15100000	15200000	0.41261	7	433.582	0	0	-0.0139561	0.717104
D_Chr2	15200000	15300000	0.39069	7	812.337	1	0	-0.0193868	0.705866
D_Chr2	15300000	15400000	0.40491	8	176.37	1	0	0.00221991	0.662962
D_Chr2	15400000	15500000	0.38149	4	156.208	0	0	0.0301407	0.720651
D_Chr2	15500000	15600000	0.41036	9	434.543	0	0	0.0156453	0.781933
D_Chr2	15600000	15700000	0.40292	5	253.422	0	0	0.0196299	0.707873
D_Chr2	15700000	15800000	0.38287	4	168.52	0	0	-0.00449457	0.647293
D_Chr2	15800000	15900000	0.43107	1	87.3333	0	0	0.0165047	0.882359
D_Chr2	15900000	16000000	0.3843	2	625.407	0	0	0.0721113	0.65258
D_Chr2	16000000	16100000	0.38424	2	583.733	0	0	0.112634	0.767013
D_Chr2	16100000	16200000	0.38825	1	1405.67	0	0	0.110531	0.694208
D_Chr2	16200000	16300000	0.38557	1	1405.67	0	0	0.0209793	0.696503
D_Chr2	16300000	16400000	0.39349	5	485.175	1	0	0.00231743	0.697018
D_Chr2	16400000	16500000	0.3918	5	1015.36	0	0	0.0361397	0.68098
D_Chr2	16500000	16600000	0.38565	2	120.722	1	0	0.0393459	0.715243
D_Chr2	16600000	16700000	0.37832	3	13.8889	0	0	0.0233221	0.711005
D_Chr2	16700000	16800000	0.3979	4	706.189	1	0	0.0379217	0.691489
D_Chr2	16800000	16900000	0.40066	2	968.086	0	0	0.00507587	0.738395
D_Chr2	16900000	17000000	0.40595	1	690	0	0	0.0202756	0.67825
D_Chr2	17000000	17100000	0.39225	1	282.667	0	0	0.0232427	0.780027
D_Chr2	17100000	17200000	0.39418	2	247.347	0	0	0.0698454	0.80049
D_Chr2	17200000	17300000	0.39006	4	117.981	0	0	0.0325084	0.732092
D_Chr2	17300000	17400000	0.39471	5	941.137	0	0	0.00486696	0.568513
D_Chr2	17400000	17500000	0.3915	2	2.72222	0	0	0.10083	0.667841
D_Chr2	17500000	17600000	0.40252	3	1216.81	0	0	0.154058	0.667512
D_Chr2	17600000	17700000	0.38002	1	1027.78	0	0	0.124191	0.676976
D_Chr2	17700000	17800000	0.37991	1	1027.78	0	0	0.0755177	0.737834
D_Chr2	17800000	17900000	0.3836	1	1027.78	0	0	0.058496	0.755623
D_Chr2	17900000	18000000	0.37351	1	1027.78	0	0	0.105657	0.721182
D_Chr2	18000000	18100000	0.38546	2	284.341	0	0	0.0356231	0.68621
D_Chr2	18100000	18200000	0.38508	1	1948.67	0	0	0.0382785	0.726151
D_Chr2	18200000	18300000	0.3874	7	440.99	1	0	0.0169215	0.673962
D_Chr2	18300000	18400000	0.37825	4	211.521	1	0	0.0356821	0.715235
D_Chr2	18400000	18500000	0.38048	1	209.222	1	0	0.029002	0.722329
D_Chr2	18500000	18600000	0.38908	2	599.778	0	0	0.0301536	0.678935
D_Chr2	18600000	18700000	0.38309	4	523.907	0	0	0.0102218	0.709532
D_Chr2	18700000	18800000	0.38738	1	113	0	0	0.114653	0.751764
D_Chr2	18800000	18900000	0.39038	11	263.231	2	0	0.00973111	0.735362
D_Chr2	18900000	19000000	0.40872	17	27.7944	0	0	0.014803	0.755821
D_Chr2	19000000	19100000	0.40202	3	1577.43	0	0	-0.000294927	0.714115
D_Chr2	19100000	19200000	0.40516	6	1448.04	0	0	-0.0135835	0.708403
D_Chr2	19200000	19300000	0.39745	5	372.586	0	0	0.0122354	0.641787
D_Chr2	19300000	19400000	0.38866	3	89.0741	0	0	0.0306291	0.741531
D_Chr2	19400000	19500000	0.38455	1	177.222	1	0	0.0316978	0.701172
D_Chr2	19500000	19600000	0.38691	1	0.888889	0	0	0.0242588	0.677313
D_Chr2	19600000	19700000	0.38867	1	293.778	0	0	0.0201285	0.707939
D_Chr2	19700000	19800000	0.40179	1	293.778	0	0	0.00637571	0.669383
D_Chr2	19800000	19900000	0.39543	4	374.167	0	0	0.0502774	0.695117
D_Chr2	19900000	20000000	0.39179	4	147.417	1	0	0.00656689	0.687439
D_Chr2	20000000	20100000	0.40024	4	57.8889	0	0	0.10964	0.709513
D_Chr2	20100000	20200000	0.40326	5	432.906	1	0	0.00457704	0.719748
D_Chr2	20200000	20300000	0.39458	2	81.4444	0	0	0.0127166	0.711212
D_Chr2	20300000	20400000	0.40591	7	2381.68	0	0	0.0280971	0.675929
D_Chr2	20400000	20500000	0.40122	3	5006.74	0	0	0.015038	0.677245
D_Chr2	20500000	20600000	0.39103	3	146.611	0	0	0.0434749	0.758175
D_Chr2	20600000	20700000	0.38567	1	207.667	0	0	0.0450713	0.729127
D_Chr2	20700000	20800000	0.39849	1	207.667	1	0	0.120189	0.739895
D_Chr2	20800000	20900000	0.39535	2	129.074	0	0	0.0489642	0.676747
D_Chr2	20900000	21000000	0.38167	1	89.7778	2	0	0.126987	0.686179
D_Chr2	21000000	21100000	0.37874	1	120.444	0	0	0.0311717	0.711765
D_Chr2	21100000	21200000	0.40296	3	94.4286	0	0	0.0613808	0.777167
D_Chr2	21200000	21300000	0.39616	8	1004.39	0	0	0.00985886	0.642812
D_Chr2	21300000	21400000	0.40047	6	1431.78	0	0	0.0314809	0.629623
D_Chr2	21400000	21500000	0.40487	3	137.413	0	0	0.0962206	0.681442
D_Chr2	21500000	21600000	0.404	6	575.87	0	0	0.0958795	0.730662
D_Chr2	21600000	21700000	0.41486	5	982.698	0	0	-0.00580463	0.690407
D_Chr2	21700000	21800000	0.40584	7	743.287	0	0	0.0104103	0.736224
D_Chr2	21800000	21900000	0.40463	5	1219.63	0	0	0.0109263	0.69821
D_Chr2	21900000	22000000	0.4	6	176.45	0	0	0.0856863	0.714442
D_Chr2	22000000	22100000	0.41259	3	1001.22	0	0	-0.0174012	0.600408
D_Chr2	22100000	22200000	0.40167	4	617.458	0	0	0.108087	0.729324
D_Chr2	22200000	22300000	0.39237	2	368.089	0	0	0.0662289	0.724475
D_Chr2	22300000	22400000	0.39995	3	8.4	0	0	0.0336927	0.654638
D_Chr2	22400000	22500000	0.31516	5	1041.42	0	0	0.00314198	0.709498
D_Chr2	22500000	22600000	0.40656	4	1471.92	0	0	0.00245112	0.69441
D_Chr2	22600000	22700000	0.41496	3	1952.07	0	0	0.107033	0.699706
D_Chr2	22700000	22800000	0.41622	3	593.171	0	0	0.0272874	0.741878
D_Chr2	22800000	22900000	0.39521	7	411.575	0	0	-0.0022697	0.60511
D_Chr2	22900000	23000000	0.39351	5	306.683	2	0	0.025962	0.714127
D_Chr2	23000000	23100000	0.39012	2	215.944	0	0	0.114068	0.701552
D_Chr2	23100000	23200000	0.40008	7	246.901	0	0	0.0152371	0.646448
D_Chr2	23200000	23300000	0.39559	3	303.21	0	0	0.0551341	0.715009
D_Chr2	23300000	23400000	0.39487	10	267.337	0	1	0.0188778	0.723168
D_Chr2	23400000	23500000	0.4142	8	542.576	0	0	0.0308167	0.707335
D_Chr2	23500000	23600000	0.39875	4	843.987	0	0	0.00600182	0.765266
D_Chr2	23600000	23700000	0.39325	7	356.046	0	0	0.108798	0.643792
D_Chr2	23700000	23800000	0.41322	6	359.256	1	0	0.00624312	0.654235
D_Chr2	23800000	23900000	0.39974	5	929.54	0	0	0.00205636	0.674961
D_Chr2	23900000	24000000	0.3986	5	231.711	0	0	0.00320992	0.759172
D_Chr2	24000000	24100000	0.39504	7	206.968	1	0	0.0248416	0.66378
D_Chr2	24100000	24200000	0.40439	3	864.099	2	0	0.1218	0.749822
D_Chr2	24200000	24300000	0.39318	7	20.4	0	0	-0.00372178	0.560254
D_Chr2	24300000	24400000	0.40492	2	1004.54	0	0	-0.00457502	0.715569
D_Chr2	24400000	24500000	0.40713	6	509.497	0	0	-0.00682797	0.648567
D_Chr2	24500000	24600000	0.41588	8	1911.98	0	0	-0.00143669	0.723629
D_Chr2	24600000	24700000	0.41481	3	672.438	3	0	0.0203968	0.709507
D_Chr2	24700000	24800000	0.40921	4	1219.3	0	0	0.00776829	0.675575
D_Chr2	24800000	24900000	0.40217	2	306.056	4	0	0.0170544	0.741748
D_Chr2	24900000	25000000	0.41527	5	144.556	0	0	0.0171496	0.750043
D_Chr2	25000000	25100000	0.3922	3	62.8889	0	0	0.112366	0.686529
D_Chr2	25100000	25200000	0.39711	4	316.704	0	0	0.0738249	0.691764
D_Chr2	25200000	25300000	0.40897	7	211.394	1	0	0.0213846	0.720349
D_Chr2	25300000	25400000	0.41668	5	1895.49	2	0	0.016083	0.674242
D_Chr2	25400000	25500000	0.41163	8	2209.6	1	0	-0.00179086	0.641071
D_Chr2	25500000	25600000	0.43095	5	437.51	1	0	0.0374069	0.692463
D_Chr2	25600000	25700000	0.40808	5	357.633	0	0	0.024312	0.668318
D_Chr2	25700000	25800000	0.43605	4	397.889	0	0	0.0231617	0.698518
D_Chr2	25800000	25900000	0.41588	8	1723.2	1	0	-0.00083045	0.687342
D_Chr2	25900000	26000000	0.43456	7	409.636	0	0	-0.0119606	0.707202
D_Chr2	26000000	26100000	0.3999	7	359.479	0	0	0.0334198	0.690169
D_Chr2	26100000	26200000	0.42443	7	579.739	0	0	0.0560274	0.669293
D_Chr2	26200000	26300000	0.39685	8	130.806	3	0	0.0158341	0.727665
D_Chr2	26300000	26400000	0.42221	1	219.556	0	0	0.0185774	0.719477
D_Chr2	26400000	26500000	0.43538	3	557.468	0	0	-0.00717737	0.677223
D_Chr2	26500000	26600000	0.43376	3	1031.01	0	0	-0.00561249	0.683112
D_Chr2	26600000	26700000	0.42626	5	409.506	1	0	-0.00674498	0.539195
D_Chr2	26700000	26800000	0.41725	6	813.021	1	0	-0.010422	0.654217
D_Chr2	26800000	26900000	0.42179	9	2479.49	1	0	-0.00419425	0.684705
D_Chr2	26900000	27000000	0.42162	5	348.659	1	0	0.0236243	0.747131
D_Chr2	27000000	27100000	0.41863	9	928.494	0	0	0.0246017	0.672285
D_Chr2	27100000	27200000	0.41702	11	491.354	0	0	-0.00369842	0.744522
D_Chr2	27200000	27300000	0.41755	3	1121.44	1	0	0.00793289	0.712814
D_Chr2	27300000	27400000	0.40841	6	204.827	0	0	0.0271372	0.754263
D_Chr2	27400000	27500000	0.42047	8	1885.9	0	0	-0.00632172	0.708952
D_Chr2	27500000	27600000	0.43249	5	1700.02	0	0	-0.000118604	0.746486
D_Chr2	27600000	27700000	0.43525	1	108.667	0	0	0.0385913	0.722963
D_Chr2	27700000	27800000	0.42815	4	572.609	3	0	0.0283869	0.705225
D_Chr2	27800000	27900000	0.42677	3	23.0444	0	0	0.109104	0.716771
D_Chr2	27900000	28000000	0.41965	3	1020.52	1	0	0.0342994	0.772319
D_Chr2	28000000	28100000	0.43244	3	1107.69	1	0	0.0245653	0.74115
D_Chr2	28100000	28200000	0.43724	2	4778.62	0	0	0.046328	0.604757
D_Chr2	28200000	28300000	0.42565	5	2175.86	0	0	0.0188979	0.748622
D_Chr2	28300000	28400000	0.4273	1	210.889	0	0	0.0255053	0.737671
D_Chr2	28400000	28500000	0.4508	3	337.526	0	0	0.0228918	0.664408
D_Chr2	28500000	28600000	0.43412	5	693.942	0	0	-0.0041559	0.678598
D_Chr2	28600000	28700000	0.43727	7	2215.01	0	0	-0.00483575	0.813767
D_Chr2	28700000	28800000	0.43743	8	6070.92	0	0	-0.0103429	0.739365
D_Chr2	28800000	28900000	0.47343	5	1594.48	0	0	0.0077723	0.664833
D_Chr2	28900000	29000000	0.42395	4	890.653	0	0	0.0118227	0.77472
D_Chr2	29000000	29100000	0.44082	6	406.033	3	0	0.00938483	0.76532
D_Chr2	29100000	29200000	0.42835	2	0	0	0	0.0402729	0.759772
D_Chr2	29200000	29300000	0.43702	1	304.889	0	0	0.066542	0.746192
D_Chr2	29300000	29400000	0.44635	2	234.222	0	0	0.0263843	0.738074
D_Chr2	29400000	29500000	0.44104	6	1826.36	0	0	-0.0215343	0.653965
D_Chr2	29500000	29600000	0.43233	4	939.745	0	0	0.0139823	0.747072
D_Chr2	29600000	29700000	0.44533	2	820.25	0	0	0.00840406	0.71852
D_Chr2	29700000	29800000	0.44708	9	479.819	1	1	-0.00346095	0.683846
D_Chr2	29800000	29900000	0.45846	13	87.8131	0	0	0.0494412	0.750508
D_Chr2	29900000	30000000	0.42998	7	851.783	6	0	-0.0124116	0.75152
D_Chr2	30000000	30100000	0.46229	9	585.644	8	0	0.114027	0.80201
D_Chr2	30100000	30200000	0.46249	4	354.573	8	0	0.108517	0.782957
D_Chr2	30200000	30300000	0.45741	6	27.7475	11	0	0.00453324	0.777766
D_Chr2	30300000	30400000	0.44715	4	25.4747	3	0	0.118947	0.781755
D_Chr2	30400000	30500000	0.42846	1	20.7778	10	0	0.0679693	0.783231
D_Chr2	30500000	30600000	0.44429	3	492.549	2	0	0.0238973	0.78991
D_Chr2	30600000	30700000	0.47544	6	809.733	17	0	0.0202474	0.771134
D_Chr2	30700000	30800000	0.43191	11	9.5873	0	0	0.034939	0.804932
D_Chr2	30800000	30900000	0.42293	10	0	0	0	0.0521876	0.81293
D_Chr2	30900000	31000000	0.47769	10	2028.82	7	0	-0.0045477	0.791678
D_Chr2	31000000	31100000	0.45702	6	1068.37	9	0	-0.00939679	0.79347
D_Chr2	31100000	31200000	0.47163	5	467.959	7	0	0.100755	0.841602
D_Chr2	31200000	31300000	0.45308	4	200.922	2	0	0.0543763	0.819519
D_Chr2	31300000	31400000	0.46009	1	11	1	0	0.0929483	0.79619
D_Chr2	31400000	31500000	0.44069	5	679.567	2	0	0.0112181	0.852267
D_Chr2	31500000	31600000	0.4174	3	1304.04	2	0	0.00799915	0.780783
D_Chr2	31600000	31666985	0.415406	3	668.722	0	0	0	0.788534
D_Chr3	0	100000	0.4747	1	0	0	0	0.00614408	0.853587
D_Chr3	100000	200000	0.41634	6	233.36	0	0	-0.137257	0.797986
D_Chr3	200000	300000	0.40526	4	314.578	1	0	-0.129337	0.75305
D_Chr3	300000	400000	0.40208	1	844.778	0	0	-0.120341	0.733913
D_Chr3	400000	500000	0.41892	6	1074.79	0	0	0.00893093	0.647392
D_Chr3	500000	600000	0.41068	8	345.157	0	0	-0.0659436	0.747058
D_Chr3	600000	700000	0.40122	3	292.667	0	0	-0.0307038	0.696153
D_Chr3	700000	800000	0.40766	3	112.689	0	0	-0.0949284	0.75496
D_Chr3	800000	900000	0.40926	3	359.951	0	0	-0.0197592	0.663368
D_Chr3	900000	1000000	0.40238	1	513	0	0	-0.149995	0.78064
D_Chr3	1000000	1100000	0.40023	1	513	1	0	-0.0670687	0.769613
D_Chr3	1100000	1200000	0.40736	1	513	0	0	-0.0936536	0.784627
D_Chr3	1200000	1300000	0.4096	2	349.111	5	0	-0.0916518	0.77939
D_Chr3	1300000	1400000	0.41654	5	12.037	0	0	-0.0443326	0.834554
D_Chr3	1400000	1500000	0.41483	2	16.0278	0	0	-0.133226	0.826844
D_Chr3	1500000	1600000	0.40432	2	14.2222	0	0	-0.0873714	0.822107
D_Chr3	1600000	1700000	0.40551	7	0.603175	9	0	-0.0526014	0.85671
D_Chr3	1700000	1800000	0.4219	3	0.296296	16	0	-0.153708	0.847473
D_Chr3	1800000	1900000	0.43542	11	0.040404	12	0	-0.0871762	0.846367
D_Chr3	1900000	2000000	0.40129	3	0	9	0	-0.0730865	0.844898
D_Chr3	2000000	2100000	0.40541	4	0.888889	1	0	-0.139659	0.817214
D_Chr3	2100000	2200000	0.41183	4	0.444444	4	0	-0.148695	0.870858
D_Chr3	2200000	2300000	0.39692	6	533.811	0	0	-0.129413	0.85632
D_Chr3	2300000	2400000	0.3998	4	2.14815	0	0	-0.12994	0.809461
D_Chr3	2400000	2500000	0.41078	6	0.0416667	2	0	-0.0804873	0.813402
D_Chr3	2500000	2600000	0.40174	7	0.047619	0	0	-0.0669027	0.889752
D_Chr3	2600000	2700000	0.43514	4	2.77778	3	0	-0.0100943	0.85466
D_Chr3	2700000	2800000	0.39617	2	1.92593	0	0	-0.00483119	0.889783
D_Chr3	2800000	2900000	0.41495	6	0.259259	5	0	-0.121787	0.839939
D_Chr3	2900000	3000000	0.47854	1	0.111111	47	0	-0.0164912	0.898185
D_Chr3	3000000	3100000	0.45941	1	0.555556	51	0	-0.0218956	0.882681
D_Chr3	3100000	3200000	0.42184	6	0	33	0	-0.126377	0.841623
D_Chr3	3200000	3300000	0.50088	19	0	0	0	-0.0210883	0.899218
D_Chr3	3300000	3400000	0.49974	16	0	0	0	-0.000826837	0.905463
D_Chr3	3400000	3500000	0.37543	1	0.444444	11	0	-0.00213266	0.895288
D_Chr3	3500000	3600000	0.43433	3	426.167	67	0	-0.0182899	0.821906
D_Chr3	3600000	3700000	0.41258	6	309.267	0	0	-0.0173109	0.62386
D_Chr3	3700000	3800000	0.41739	2	386.037	0	0	-0.0102243	0.720085
D_Chr3	3800000	3900000	0.41298	1	3.88889	0	0	-0.0540413	0.741584
D_Chr3	3900000	4000000	0.39799	6	63.4938	0	0	-0.0553712	0.77668
D_Chr3	4000000	4100000	0.40789	2	50.6667	0	0	-0.0523786	0.728479
D_Chr3	4100000	4200000	0.4141	3	225.917	0	0	-0.0109361	0.699099
D_Chr3	4200000	4300000	0.41373	1	1617.44	0	0	0.0176063	0.757673
D_Chr3	4300000	4400000	0.41115	6	711.095	2	0	0.014647	0.624602
D_Chr3	4400000	4500000	0.40783	6	78.5859	0	0	-0.047346	0.673534
D_Chr3	4500000	4600000	0.41165	3	406.25	1	0	-0.0846146	0.684663
D_Chr3	4600000	4700000	0.40207	1	311.889	0	0	-0.0376353	0.744695
D_Chr3	4700000	4800000	0.42108	4	591.081	0	0	-0.00828761	0.727427
D_Chr3	4800000	4900000	0.43348	3	2479.37	0	0	0.00581923	0.609843
D_Chr3	4900000	5000000	0.41616	8	520.152	2	0	-0.0113944	0.624669
D_Chr3	5000000	5100000	0.40124	7	299.824	1	0	-0.0933172	0.692363
D_Chr3	5100000	5200000	0.42393	3	542.864	61	0	-0.0438687	0.787051
D_Chr3	5200000	5300000	0.44885	0	.	138	0	-0.0151889	0.737112
D_Chr3	5300000	5400000	0.44405	0	.	86	0	-0.00934364	0.453488
D_Chr3	5400000	5500000	0.44545	0	.	123	0	-0.00942494	0.839452
D_Chr3	5500000	5600000	0.45582	0	.	173	0	-0.0357615	0.683661
D_Chr3	5600000	5700000	0.40138	3	195.867	11	0	-0.0776669	0.749762
D_Chr3	5700000	5800000	0.40313	3	2282.24	1	0	0.00505687	0.686866
D_Chr3	5800000	5900000	0.41284	5	1786.07	5	0	-0.0283503	0.725761
D_Chr3	5900000	6000000	0.41268	1	496.778	0	0	-0.0721476	0.726812
D_Chr3	6000000	6100000	0.39936	2	554.278	0	0	-0.070554	0.745967
D_Chr3	6100000	6200000	0.41415	7	531.095	1	0	-0.0672145	0.688
D_Chr3	6200000	6300000	0.39427	4	4.64198	0	1	-0.0181263	0.764829
D_Chr3	6300000	6400000	0.41844	1	121.333	0	0	-0.136426	0.783554
D_Chr3	6400000	6500000	0.41808	3	164.709	0	0	0.00695626	0.703544
D_Chr3	6500000	6600000	0.43496	3	350.407	0	0	0.0065441	0.732492
D_Chr3	6600000	6700000	0.42259	3	442.444	0	0	0.00936423	0.732914
D_Chr3	6700000	6800000	0.42093	1	547.333	0	0	-0.00168783	0.672797
D_Chr3	6800000	6900000	0.40444	3	299.889	1	0	-0.0440366	0.808578
D_Chr3	6900000	7000000	0.39928	1	499.778	0	0	-0.0339212	0.749511
D_Chr3	7000000	7100000	0.41217	2	3131.22	0	0	-0.0564562	0.725683
D_Chr3	7100000	7200000	0.40071	5	0.422222	0	0	-0.0972306	0.767198
D_Chr3	7200000	7300000	0.39416	1	61.2222	0	0	-0.0715581	0.766764
D_Chr3	7300000	7400000	0.38919	1	193.889	0	0	-0.0657229	0.764771
D_Chr3	7400000	7500000	0.41176	3	1323.72	0	0	-0.139597	0.791468
D_Chr3	7500000	7600000	0.40683	6	862.617	1	0	-0.021212	0.735173
D_Chr3	7600000	7700000	0.40279	5	241.991	0	0	0.0167547	0.681615
D_Chr3	7700000	7800000	0.40413	5	578.572	0	0	0.0219536	0.691232
D_Chr3	7800000	7900000	0.39979	4	211	0	0	0.00344677	0.685741
D_Chr3	7900000	8000000	0.40913	1	49.2222	0	0	-0.0340847	0.654227
D_Chr3	8000000	8100000	0.40946	3	1318.36	0	0	-0.00218646	0.699108
D_Chr3	8100000	8200000	0.41231	7	600.551	0	0	-0.0188145	0.680078
D_Chr3	8200000	8300000	0.41295	1	293.556	0	0	-0.0601513	0.715041
D_Chr3	8300000	8400000	0.40116	5	188.828	0	0	-0.044394	0.763288
D_Chr3	8400000	8500000	0.42004	4	853.316	1	0	-0.0344914	0.763479
D_Chr3	8500000	8600000	0.39944	2	1839.49	1	0	-0.0425132	0.715807
D_Chr3	8600000	8700000	0.40154	1	318	1	0	-0.124824	0.746163
D_Chr3	8700000	8800000	0.41195	6	119.25	0	0	-0.138356	0.798409
D_Chr3	8800000	8900000	0.40585	11	1041.71	0	0	-0.0094953	0.643937
D_Chr3	8900000	9000000	0.42282	12	900.975	0	0	0.0426932	0.652977
D_Chr3	9000000	9100000	0.43247	8	2784.6	0	0	0.0509968	0.631294
D_Chr3	9100000	9200000	0.44171	5	3946.31	0	0	0.0381646	0.594192
D_Chr3	9200000	9300000	0.42503	6	1084.13	0	0	0.0328449	0.623206
D_Chr3	9300000	9400000	0.39482	1	477	0	0	-0.0260186	0.668355
D_Chr3	9400000	9500000	0.40932	1	477	0	0	-0.0411343	0.737192
D_Chr3	9500000	9600000	0.41086	4	323.824	0	0	-0.0183448	0.71237
D_Chr3	9600000	9700000	0.4218	8	611.037	0	0	0.0410489	0.588247
D_Chr3	9700000	9800000	0.41422	8	797.676	0	0	0.0220208	0.629451
D_Chr3	9800000	9900000	0.42075	8	846.946	0	0	0.0169447	0.589382
D_Chr3	9900000	10000000	0.40045	4	235.642	1	0	0.0159437	0.717774
D_Chr3	10000000	10100000	0.40778	5	204.878	0	0	0.0207173	0.608107
D_Chr3	10100000	10200000	0.41939	5	214.972	0	0	0.00183873	0.656644
D_Chr3	10200000	10300000	0.40355	2	56.9167	0	0	-0.0581318	0.742462
D_Chr3	10300000	10400000	0.40473	1	73.7778	0	0	-0.100188	0.71587
D_Chr3	10400000	10500000	0.40467	1	221.111	0	0	-0.0237516	0.803452
D_Chr3	10500000	10600000	0.41253	5	106.037	0	0	-0.00749994	0.657601
D_Chr3	10600000	10700000	0.43088	3	258.175	0	0	0.0164589	0.617216
D_Chr3	10700000	10800000	0.41402	1	1417.33	0	0	-0.0403102	0.685491
D_Chr3	10800000	10900000	0.41763	2	959.593	0	0	-0.145619	0.732272
D_Chr3	10900000	11000000	0.40628	2	248.289	0	0	-0.0133765	0.719843
D_Chr3	11000000	11100000	0.41443	6	439.791	0	0	-0.00105213	0.695433
D_Chr3	11100000	11200000	0.39681	8	137.105	0	0	-0.0126166	0.555336
D_Chr3	11200000	11300000	0.39227	1	8	1	0	-0.131777	0.757443
D_Chr3	11300000	11400000	0.38988	6	579.116	0	0	0.00803863	0.727748
D_Chr3	11400000	11500000	0.39691	7	652.243	2	0	0.0332671	0.628625
D_Chr3	11500000	11600000	0.41708	12	680.791	1	0	0.0345105	0.623209
D_Chr3	11600000	11700000	0.40964	4	269.087	0	0	-0.0342741	0.721837
D_Chr3	11700000	11800000	0.40037	1	356.556	0	0	-0.0548813	0.699387
D_Chr3	11800000	11900000	0.40088	0	.	0	0	-0.0539152	0.718734
D_Chr3	11900000	12000000	0.40029	5	727.944	0	0	-0.0187656	0.68705
D_Chr3	12000000	12100000	0.40978	5	548.889	0	0	0.00204927	0.693136
D_Chr3	12100000	12200000	0.40595	9	980.582	0	0	0.0271213	0.564033
D_Chr3	12200000	12300000	0.4027	5	2459.86	0	0	0.00102636	0.596002
D_Chr3	12300000	12400000	0.39402	7	50.287	0	0	-0.0225049	0.69176
D_Chr3	12400000	12500000	0.4103	2	818.4	0	0	-0.0328722	0.769957
D_Chr3	12500000	12600000	0.43014	1	1023	0	0	-0.00520625	0.775376
D_Chr3	12600000	12700000	0.41768	2	1213.62	0	0	-0.123431	0.696057
D_Chr3	12700000	12800000	0.40725	7	247.854	0	0	0.0112742	0.622339
D_Chr3	12800000	12900000	0.39143	0	.	0	0	-0.0158899	0.648005
D_Chr3	12900000	13000000	0.38868	3	193.537	0	0	-0.00375453	0.694135
D_Chr3	13000000	13100000	0.40447	5	1325.38	0	0	0.04453	0.597341
D_Chr3	13100000	13200000	0.40059	6	320.838	0	0	-0.057149	0.661171
D_Chr3	13200000	13300000	0.42216	5	1234.22	0	0	0.00365975	0.675383
D_Chr3	13300000	13400000	0.40654	9	417.556	0	0	0.010626	0.643085
D_Chr3	13400000	13500000	0.4134	7	529.477	0	0	-0.00827839	0.623246
D_Chr3	13500000	13600000	0.39301	3	205.537	4	0	-0.0326993	0.719347
D_Chr3	13600000	13700000	0.38407	3	221.375	0	0	-0.027728	0.692189
D_Chr3	13700000	13800000	0.39512	7	798.352	1	0	-0.0244975	0.614363
D_Chr3	13800000	13900000	0.40353	8	810.957	0	0	0.00119472	0.682006
D_Chr3	13900000	14000000	0.41371	6	760.191	4	0	0.0310247	0.709522
D_Chr3	14000000	14100000	0.39166	12	250.73	0	0	0.0310451	0.723586
D_Chr3	14100000	14200000	0.39729	8	190.438	3	0	0.018525	0.699313
D_Chr3	14200000	14300000	0.40006	5	1174.87	0	0	-0.0661577	0.693943
D_Chr3	14300000	14400000	0.39501	12	652.187	0	0	0.01811	0.63222
D_Chr3	14400000	14500000	0.40395	5	1275.79	0	0	-0.00384833	0.679664
D_Chr3	14500000	14600000	0.40395	2	1737.26	0	0	-0.042735	0.781362
D_Chr3	14600000	14700000	0.3897	2	829.278	0	0	-0.0621552	0.735276
D_Chr3	14700000	14800000	0.37579	1	649.111	0	0	-0.0635293	0.709163
D_Chr3	14800000	14900000	0.37881	1	649.111	0	0	-0.0661046	0.735697
D_Chr3	14900000	15000000	0.39883	7	318.167	0	0	-0.0922077	0.655393
D_Chr3	15000000	15100000	0.40978	1	304.778	0	0	-0.0447907	0.719387
D_Chr3	15100000	15200000	0.38949	3	157.778	0	0	-0.0494281	0.717689
D_Chr3	15200000	15300000	0.39249	5	341.827	0	0	-0.0117393	0.627606
D_Chr3	15300000	15400000	0.4109	9	753.917	0	0	0.0110416	0.695779
D_Chr3	15400000	15500000	0.40411	1	1317.44	0	0	-0.0511206	0.711346
D_Chr3	15500000	15600000	0.39764	5	320.404	0	0	-0.0331595	0.658815
D_Chr3	15600000	15700000	0.39738	2	119.611	0	0	-0.0494117	0.713478
D_Chr3	15700000	15800000	0.393	11	303.778	2	0	-0.0413335	0.738182
D_Chr3	15800000	15900000	0.39437	1	1696.11	0	0	-0.139118	0.689594
D_Chr3	15900000	16000000	0.39546	4	925.622	0	0	0.012489	0.672302
D_Chr3	16000000	16100000	0.39793	5	586.327	0	0	0.00242243	0.721174
D_Chr3	16100000	16200000	0.40673	4	682.815	0	0	-0.0190292	0.704798
D_Chr3	16200000	16300000	0.38565	1	180.778	0	0	-0.136255	0.728832
D_Chr3	16300000	16400000	0.37552	4	27.9	0	0	-0.0587616	0.734707
D_Chr3	16400000	16500000	0.39384	5	2310.3	0	0	-0.0468851	0.667656
D_Chr3	16500000	16600000	0.39256	7	667.28	0	0	-0.0354013	0.650983
D_Chr3	16600000	16700000	0.38681	6	363.817	0	0	0.0155897	0.643674
D_Chr3	16700000	16800000	0.39226	7	835.081	0	0	-0.0223299	0.60196
D_Chr3	16800000	16900000	0.38103	3	50.709	2	0	-0.0517129	0.725642
D_Chr3	16900000	17000000	0.38709	1	16	0	0	-0.0524434	0.734265
D_Chr3	17000000	17100000	0.39817	4	1125.48	0	0	-0.0829236	0.674828
D_Chr3	17100000	17200000	0.40496	1	5056.56	0	0	-0.0487173	0.767781
D_Chr3	17200000	17300000	0.39002	4	2023.22	2	0	-0.0281193	0.678143
D_Chr3	17300000	17400000	0.40349	5	1143.02	0	0	-0.00762065	0.667005
D_Chr3	17400000	17500000	0.40115	8	571.656	0	0	-0.0264543	0.700386
D_Chr3	17500000	17600000	0.39555	1	748.556	0	0	-0.138454	0.698747
D_Chr3	17600000	17700000	0.38781	5	140.524	0	0	-0.136135	0.677676
D_Chr3	17700000	17800000	0.39432	7	253.046	0	0	-0.0408335	0.666626
D_Chr3	17800000	17900000	0.39026	1	456.556	0	0	-0.056949	0.666047
D_Chr3	17900000	18000000	0.3785	1	115.778	0	0	-0.146323	0.738471
D_Chr3	18000000	18100000	0.38727	1	115.778	0	0	-0.0648525	0.727481
D_Chr3	18100000	18200000	0.38941	1	870.111	2	0	-0.138803	0.669906
D_Chr3	18200000	18300000	0.40404	5	1220.49	0	0	-0.014537	0.619398
D_Chr3	18300000	18400000	0.39866	3	883.222	0	0	-0.0320858	0.693403
D_Chr3	18400000	18500000	0.3941	2	449.465	0	0	-0.0265091	0.688135
D_Chr3	18500000	18600000	0.38427	3	92.8889	0	0	-0.0308206	0.700109
D_Chr3	18600000	18700000	0.39565	5	623.83	0	0	-0.0064914	0.664599
D_Chr3	18700000	18800000	0.39515	8	638.048	0	0	0.0390611	0.648704
D_Chr3	18800000	18900000	0.40769	4	413	1	0	-0.00748404	0.620086
D_Chr3	18900000	19000000	0.39187	2	483.489	0	0	-0.0111171	0.754617
D_Chr3	19000000	19100000	0.39717	3	609.222	0	0	-0.0325371	0.73062
D_Chr3	19100000	19200000	0.39447	2	816.658	0	0	-0.022506	0.771152
D_Chr3	19200000	19300000	0.40698	4	696.54	0	0	0.0019306	0.620807
D_Chr3	19300000	19400000	0.40247	5	644.594	0	0	-0.00643496	0.693763
D_Chr3	19400000	19500000	0.39811	4	985.289	0	0	-0.0399665	0.688612
D_Chr3	19500000	19600000	0.40397	9	980.432	0	0	-0.00633021	0.654679
D_Chr3	19600000	19700000	0.39681	4	1951.18	1	0	-0.0135096	0.652205
D_Chr3	19700000	19800000	0.38764	3	600.875	0	0	-0.018018	0.696288
D_Chr3	19800000	19900000	0.39248	6	1077.43	1	0	0.00937985	0.680245
D_Chr3	19900000	20000000	0.39302	3	86.6944	0	0	-0.0667891	0.664998
D_Chr3	20000000	20100000	0.39373	3	607.159	0	0	-0.015496	0.739957
D_Chr3	20100000	20200000	0.39	1	10147.4	0	0	-0.0523744	0.724057
D_Chr3	20200000	20300000	0.38363	2	8970.3	0	0	-0.0551125	0.640644
D_Chr3	20300000	20400000	0.4212	2	665.952	0	0	-0.0069475	0.781503
D_Chr3	20400000	20500000	0.40013	4	2833.51	0	0	0.00713323	0.629329
D_Chr3	20500000	20600000	0.38747	3	4483.67	0	0	-0.039597	0.708033
D_Chr3	20600000	20700000	0.40108	5	121.272	0	0	-0.00242854	0.600416
D_Chr3	20700000	20800000	0.4114	2	4744.02	0	0	-0.0475853	0.738236
D_Chr3	20800000	20900000	0.40752	4	2297.22	0	0	-0.119952	0.642854
D_Chr3	20900000	21000000	0.40801	7	341.618	0	0	0.0171005	0.673284
D_Chr3	21000000	21100000	0.40067	6	411.588	0	0	-0.110187	0.726403
D_Chr3	21100000	21200000	0.40074	6	99.1852	0	0	0.0128244	0.710459
D_Chr3	21200000	21300000	0.41372	3	1355.91	0	0	-0.00630832	0.759375
D_Chr3	21300000	21400000	0.40622	3	891.128	0	0	0.0224847	0.682922
D_Chr3	21400000	21500000	0.40412	14	384.241	0	0	0.0400914	0.646331
D_Chr3	21500000	21600000	0.40367	3	575.791	0	0	-0.0102985	0.657621
D_Chr3	21600000	21700000	0.41494	1	871.333	0	0	-0.0338816	0.767571
D_Chr3	21700000	21800000	0.39308	11	1991.65	0	0	0.0155051	0.665091
D_Chr3	21800000	21900000	0.40204	10	330.513	0	0	0.019818	0.722959
D_Chr3	21900000	22000000	0.4003	2	3106.31	0	0	-0.0138293	0.721721
D_Chr3	22000000	22100000	0.39198	4	478.385	0	0	0.0102003	0.692751
D_Chr3	22100000	22200000	0.38544	5	4739.88	1	0	-0.126645	0.719544
D_Chr3	22200000	22300000	0.38634	8	1024.52	0	0	-0.00640591	0.700056
D_Chr3	22300000	22400000	0.3973	7	1285.95	1	0	-0.0316416	0.737653
D_Chr3	22400000	22500000	0.38898	5	348.785	4	0	-0.0449857	0.708475
D_Chr3	22500000	22600000	0.38911	1	1204.89	0	0	-0.0337028	0.768622
D_Chr3	22600000	22700000	0.39866	3	2824.29	0	0	-0.0529199	0.755082
D_Chr3	22700000	22800000	0.36901	9	2351.32	3	0	0.0144606	0.720914
D_Chr3	22800000	22900000	0.40273	8	112.185	0	0	0.0299276	0.685245
D_Chr3	22900000	23000000	0.3886	10	895.111	1	0	0.0225903	0.730745
D_Chr3	23000000	23100000	0.39432	9	273.29	1	0	-0.0157626	0.737275
D_Chr3	23100000	23200000	0.39722	8	1177.34	1	0	-0.0271136	0.720872
D_Chr3	23200000	23300000	0.41433	2	4175.93	0	0	-0.0287255	0.748423
D_Chr3	23300000	23400000	0.39572	7	524.511	0	0	-0.0389121	0.667315
D_Chr3	23400000	23500000	0.40186	4	930.746	0	0	-0.0503436	0.688338
D_Chr3	23500000	23600000	0.36809	9	84.1026	0	0	-0.0295943	0.7141
D_Chr3	23600000	23700000	0.40386	12	420.982	1	0	0.0157523	0.667512
D_Chr3	23700000	23800000	0.4165	10	1806.36	0	0	0.043962	0.688513
D_Chr3	23800000	23900000	0.40634	10	406.971	0	0	-0.113776	0.699066
D_Chr3	23900000	24000000	0.42469	3	1262.93	0	0	0.0164927	0.73744
D_Chr3	24000000	24100000	0.40722	11	1127.58	0	0	-0.00679795	0.647796
D_Chr3	24100000	24200000	0.40416	7	975.251	0	0	0.0242661	0.677767
D_Chr3	24200000	24300000	0.40476	10	486.98	0	0	-0.00193933	0.664635
D_Chr3	24300000	24400000	0.4037	4	653.454	0	0	-0.0147142	0.694077
D_Chr3	24400000	24500000	0.39914	9	196.852	1	0	-0.0182306	0.69506
D_Chr3	24500000	24600000	0.40866	4	459.52	3	0	0.00819256	0.736178
D_Chr3	24600000	24700000	0.40768	7	1258	1	0	0.00190755	0.672046
D_Chr3	24700000	24800000	0.40649	4	676.426	0	0	0.00707822	0.675968
D_Chr3	24800000	24900000	0.41811	3	1281.56	2	0	0.0158118	0.641437
D_Chr3	24900000	25000000	0.40329	9	869.959	2	0	0.0170994	0.614553
D_Chr3	25000000	25100000	0.41322	5	460.46	0	0	0.0160932	0.704603
D_Chr3	25100000	25200000	0.40069	10	727.577	0	0	-0.0380835	0.719528
D_Chr3	25200000	25300000	0.39869	10	588.617	1	0	0.0247619	0.695051
D_Chr3	25300000	25400000	0.40674	10	769.758	4	0	0.0273593	0.694451
D_Chr3	25400000	25500000	0.41461	8	637.575	2	0	0.00354835	0.712347
D_Chr3	25500000	25600000	0.41057	4	166.585	1	0	-0.00503199	0.736673
D_Chr3	25600000	25700000	0.40589	4	643.401	0	0	0.0112757	0.705713
D_Chr3	25700000	25800000	0.40422	5	1082.97	1	0	0.0112969	0.689498
D_Chr3	25800000	25900000	0.42073	3	1926.7	0	0	-0.11872	0.636925
D_Chr3	25900000	26000000	0.42416	8	1539.21	1	0	0.0231737	0.702551
D_Chr3	26000000	26100000	0.42938	4	2813.22	0	0	0.0231735	0.664893
D_Chr3	26100000	26200000	0.40742	6	624.596	1	0	0.028421	0.65044
D_Chr3	26200000	26300000	0.40195	6	552.341	4	0	0.00655876	0.706557
D_Chr3	26300000	26400000	0.41229	8	212.359	2	0	0.0258149	0.661262
D_Chr3	26400000	26500000	0.40037	8	212.04	0	0	0.0311957	0.685336
D_Chr3	26500000	26600000	0.40691	10	607.8	0	0	0.0221441	0.706647
D_Chr3	26600000	26700000	0.41381	8	383.873	0	0	0.0286249	0.714811
D_Chr3	26700000	26800000	0.40373	10	1073.89	0	0	0.0279179	0.737412
D_Chr3	26800000	26900000	0.40611	9	74.7527	2	0	-0.00201904	0.704474
D_Chr3	26900000	27000000	0.44745	6	377.096	0	0	-0.0195509	0.639624
D_Chr3	27000000	27100000	0.44152	4	222.667	0	0	0.0143427	0.661038
D_Chr3	27100000	27200000	0.44274	1	55.5556	0	0	-0.0013718	0.712611
D_Chr3	27200000	27300000	0.43595	2	57	0	0	-0.0122568	0.724453
D_Chr3	27300000	27400000	0.42083	3	635.644	1	0	-0.0272955	0.670852
D_Chr3	27400000	27500000	0.42345	7	2043.16	2	0	0.0350193	0.674399
D_Chr3	27500000	27600000	0.40678	9	327.609	0	0	0.0373736	0.672085
D_Chr3	27600000	27700000	0.43018	2	1934.11	0	0	0.0224452	0.75083
D_Chr3	27700000	27800000	0.4292	5	1255.28	2	0	-0.0722857	0.758393
D_Chr3	27800000	27900000	0.41977	7	405.471	2	0	0.0273642	0.678459
D_Chr3	27900000	28000000	0.40677	5	108.969	1	0	0.0116373	0.761879
D_Chr3	28000000	28100000	0.42554	6	4141.2	0	0	-0.0145773	0.695728
D_Chr3	28100000	28200000	0.41904	3	4609.29	0	0	0.00104076	0.775448
D_Chr3	28200000	28300000	0.38768	9	7.2657	0	0	-0.0212841	0.744556
D_Chr3	28300000	28400000	0.40792	8	300.016	0	0	-0.00483257	0.765488
D_Chr3	28400000	28500000	0.42462	5	1163.3	0	0	-0.00200362	0.698884
D_Chr3	28500000	28600000	0.42572	2	919.037	0	0	-0.0512555	0.801257
D_Chr3	28600000	28700000	0.42782	2	676.111	0	0	-0.0409701	0.775821
D_Chr3	28700000	28800000	0.42527	2	311.556	1	0	-0.0673519	0.747437
D_Chr3	28800000	28900000	0.42311	1	623.111	0	0	-0.140452	0.78737
D_Chr3	28900000	29000000	0.42125	2	498.622	0	0	-0.0587959	0.798038
D_Chr3	29000000	29100000	0.41793	1	623.111	2	0	-0.0680092	0.767353
D_Chr3	29100000	29200000	0.41836	0	.	1	0	-0.0906381	0.771335
D_Chr3	29200000	29300000	0.42394	2	147.444	1	0	-0.0512776	0.759228
D_Chr3	29300000	29400000	0.41519	1	207.778	2	0	-0.0611146	0.748119
D_Chr3	29400000	29500000	0.4186	1	207.778	0	0	-0.0564694	0.760038
D_Chr3	29500000	29600000	0.4024	2	11613.8	0	0	0.00539334	0.739321
D_Chr3	29600000	29700000	0.4111	1	250.778	5	0	-0.0818734	0.752323
D_Chr3	29700000	29800000	0.42059	3	17829.5	0	0	-0.0162786	0.757114
D_Chr3	29800000	29900000	0.42569	6	11030.8	0	0	0.0182374	0.741895
D_Chr3	29900000	30000000	0.40982	5	1045.82	3	0	-0.00263631	0.751187
D_Chr3	30000000	30100000	0.40081	2	14.8333	0	0	-0.0409235	0.746343
D_Chr3	30100000	30200000	0.42052	0	.	0	0	-0.0512675	0.769014
D_Chr3	30200000	30300000	0.41862	2	0	5	0	-0.141768	0.783884
D_Chr3	30300000	30400000	0.42019	7	456.426	8	0	0.0153831	0.735587
D_Chr3	30400000	30500000	0.43139	1	354.222	0	0	0.0171105	0.689658
D_Chr3	30500000	30600000	0.43288	6	269.326	1	0	0.00378743	0.708822
D_Chr3	30600000	30700000	0.43099	9	218.788	0	0	0.00708961	0.793098
D_Chr3	30700000	30800000	0.4147	13	1.23457	2	0	-0.087256	0.794655
D_Chr3	30800000	30900000	0.42643	8	308.602	3	0	-0.035416	0.689945
D_Chr3	30900000	31000000	0.40696	11	503.363	3	0	-0.075694	0.651759
D_Chr3	31000000	31100000	0.435	4	503.667	0	0	-0.030876	0.804518
D_Chr3	31100000	31200000	0.46768	2	724.194	2	0	-0.0345767	0.799697
D_Chr3	31200000	31300000	0.42648	7	262.409	1	0	-0.0202787	0.765593
D_Chr3	31300000	31400000	0.42771	9	1112.53	11	0	0.00576793	0.777534
D_Chr3	31400000	31500000	0.45611	2	109.833	15	0	-0.00909602	0.806789
D_Chr3	31500000	31600000	0.46737	3	408.263	20	0	0.00732428	0.728494
D_Chr3	31600000	31700000	0.44762	7	446.751	4	0	0.00473721	0.739749
D_Chr3	31700000	31800000	0.44305	1	91	10	0	-0.0246932	0.773609
D_Chr3	31800000	31900000	0.45204	1	961.778	5	0	-0.00644424	0.782633
D_Chr3	31900000	32000000	0.44518	2	0.222222	5	1	-0.0157901	0.747797
D_Chr3	32000000	32100000	0.44215	2	208.944	6	0	-0.0150012	0.743823
D_Chr3	32100000	32200000	0.45331	1	0.222222	19	0	-0.0370655	0.803487
D_Chr3	32200000	32300000	0.46469	1	536.333	12	0	-0.0389221	0.811761
D_Chr3	32300000	32400000	0.47959	9	685.493	5	0	0.00964232	0.780732
D_Chr3	32400000	32500000	0.46306	10	443.713	2	0	0.00397539	0.804911
D_Chr3	32500000	32600000	0.45268	9	457.587	0	0	-0.00889406	0.729701
D_Chr3	32600000	32700000	0.45713	0	.	0	0	-0.000441194	0.848771
D_Chr3	32700000	32800000	0.47575	0	.	0	0	-0.00010648	0.863242
D_Chr3	32800000	32884563	0.480719	0	.	0	0	0	0.868063
D_Chr4	0	100000	0.486	1	0	0	0	0.0104323	0.864286
D_Chr4	100000	200000	0.48715	0	.	0	389	-0.0157425	0.896911
D_Chr4	200000	300000	0.47538	4	0.0277778	0	269	0.00520761	0.89539
D_Chr4	300000	400000	0.38028	3	0	0	0	-0.00100363	0.899578
D_Chr4	400000	500000	0.38115	0	.	10	0	-0.0114957	0.921112
D_Chr4	500000	600000	0.44069	0	.	94	0	-0.00492281	0.861239
D_Chr4	600000	700000	0.47498	11	0.020202	18	0	-0.0228178	0.900353
D_Chr4	700000	800000	0.46955	18	153.025	0	42	-0.0288156	0.862888
D_Chr4	800000	900000	0.42366	6	493.778	0	0	-0.0450861	0.763347
D_Chr4	900000	1000000	0.41823	2	1677.57	0	0	0.00165673	0.824385
D_Chr4	1000000	1100000	0.41029	4	959.071	0	0	-0.0271992	0.780899
D_Chr4	1100000	1200000	0.41681	4	217.792	1	0	-0.00284901	0.752905
D_Chr4	1200000	1300000	0.42732	5	0.177778	0	0	-0.0478854	0.839194
D_Chr4	1300000	1400000	0.41899	4	0.333333	0	0	-0.0255865	0.83169
D_Chr4	1400000	1500000	0.42725	11	0.848485	15	0	-0.0642966	0.840884
D_Chr4	1500000	1600000	0.41308	2	185	0	0	-0.00566476	0.752545
D_Chr4	1600000	1700000	0.41008	11	775.123	0	0	0.00143067	0.676077
D_Chr4	1700000	1800000	0.40863	7	831.854	0	0	-0.00452349	0.632355
D_Chr4	1800000	1900000	0.40337	5	237.137	1	0	-0.043867	0.739301
D_Chr4	1900000	2000000	0.39463	0	.	0	1	-0.0284223	0.843462
D_Chr4	2000000	2100000	0.37669	4	0.277778	0	0	-0.0189999	0.909574
D_Chr4	2100000	2200000	0.40994	5	0.511111	5	0	-0.0219108	0.863663
D_Chr4	2200000	2300000	0.4011	6	0.333333	4	0	-0.0501997	0.871279
D_Chr4	2300000	2400000	0.39863	7	0.0952381	9	0	-0.00158673	0.851436
D_Chr4	2400000	2500000	0.38015	0	.	0	0	-0.0260806	0.902237
D_Chr4	2500000	2600000	0.39231	2	0	0	0	-0.0185198	0.892612
D_Chr4	2600000	2700000	0.44261	12	317.941	19	0	-0.00101238	0.821744
D_Chr4	2700000	2800000	0.43275	5	104.611	4	0	-0.0484162	0.842004
D_Chr4	2800000	2900000	0.41079	6	7.28571	16	0	0.000819241	0.835668
D_Chr4	2900000	3000000	0.40751	3	261.7	1	0	-0.0226505	0.897236
D_Chr4	3000000	3100000	0.41679	10	0.666667	7	0	-0.0319699	0.840236
D_Chr4	3100000	3200000	0.42497	1	0	68	0	-0.0209924	0.847434
D_Chr4	3200000	3300000	0.45652	0	.	186	0	-0.0165901	0.863578
D_Chr4	3300000	3400000	0.44492	0	.	143	0	-0.00368436	0.88843
D_Chr4	3400000	3500000	0.45495	0	.	189	0	0.00106239	0.847484
D_Chr4	3500000	3600000	0.44964	0	.	152	0	-0.00436752	0.865787
D_Chr4	3600000	3700000	0.44693	2	0.277778	144	0	0.0102181	0.851673
D_Chr4	3700000	3800000	0.4441	0	.	158	0	0.00476106	0.867473
D_Chr4	3800000	3900000	0.45623	0	.	182	0	-0.0115591	0.773591
D_Chr4	3900000	4000000	0.4424	0	.	146	0	-0.00658483	0.802727
D_Chr4	4000000	4100000	0.44411	0	.	148	0	0.0208376	0.828929
D_Chr4	4100000	4200000	0.44733	0	.	150	0	0.0106731	0.83716
D_Chr4	4200000	4300000	0.44693	0	.	152	0	0.00233225	0.849239
D_Chr4	4300000	4400000	0.43122	0	.	116	0	0.000294585	0.879592
D_Chr4	4400000	4500000	0.45502	0	.	167	0	-0.0178888	0.856034
D_Chr4	4500000	4600000	0.45561	2	0.0555556	126	0	-0.00805958	0.856683
D_Chr4	4600000	4700000	0.50573	25	0	0	179	-0.0201154	0.895691
D_Chr4	4700000	4800000	0.42175	7	285.494	0	37	-0.0186799	0.804679
D_Chr4	4800000	4900000	0.41157	6	449.228	0	0	-0.00928548	0.796671
D_Chr4	4900000	5000000	0.41405	5	1369.93	3	0	0.0497141	0.746698
D_Chr4	5000000	5100000	0.4075	8	1870.46	13	0	0.0751981	0.704461
D_Chr4	5100000	5200000	0.41437	5	405.008	0	0	-0.0274402	0.721525
D_Chr4	5200000	5300000	0.40677	1	0	0	0	-0.0972493	0.790598
D_Chr4	5300000	5400000	0.42655	1	852.556	0	0	-0.0824147	0.751959
D_Chr4	5400000	5500000	0.42958	1	852.556	0	0	-0.0203956	0.781195
D_Chr4	5500000	5600000	0.41174	1	852.556	0	0	-0.0854723	0.748521
D_Chr4	5600000	5700000	0.41286	0	.	0	0	-0.100386	0.781011
D_Chr4	5700000	5800000	0.41991	1	155.778	0	0	-0.0649543	0.731784
D_Chr4	5800000	5900000	0.40326	1	0	0	0	-0.102055	0.766714
D_Chr4	5900000	6000000	0.41281	0	.	0	0	-0.0727782	0.754052
D_Chr4	6000000	6100000	0.40918	2	420.444	1	0	-0.00860748	0.769484
D_Chr4	6100000	6200000	0.40904	3	542.472	1	0	-0.0239821	0.81365
D_Chr4	6200000	6300000	0.40428	1	429.333	1	0	-0.105286	0.7843
D_Chr4	6300000	6400000	0.39183	1	429.333	0	0	-0.105364	0.770379
D_Chr4	6400000	6500000	0.39672	1	429.333	0	1	-0.0982544	0.744496
D_Chr4	6500000	6600000	0.39747	3	941.241	0	0	-0.0971598	0.800193
D_Chr4	6600000	6700000	0.40477	3	618.571	0	0	-0.0401255	0.741019
D_Chr4	6700000	6800000	0.40992	4	133.422	0	0	0.0110245	0.71783
D_Chr4	6800000	6900000	0.41586	6	319.825	0	0	0.0287976	0.658111
D_Chr4	6900000	7000000	0.40457	11	121.609	0	0	0.0011879	0.673631
D_Chr4	7000000	7100000	0.39816	1	38.6667	1	0	-0.0182955	0.728713
D_Chr4	7100000	7200000	0.39012	2	81.7333	0	0	-0.0209673	0.78063
D_Chr4	7200000	7300000	0.38281	2	73.6296	0	0	-0.108426	0.728194
D_Chr4	7300000	7400000	0.39199	1	1.55556	0	0	-0.0528715	0.765019
D_Chr4	7400000	7500000	0.40189	4	286.852	0	0	-0.072869	0.681133
D_Chr4	7500000	7600000	0.39696	4	545.342	0	0	-0.034306	0.713167
D_Chr4	7600000	7700000	0.40916	6	1099.06	0	0	0.0529748	0.658787
D_Chr4	7700000	7800000	0.42961	7	246.198	0	0	0.0699685	0.658551
D_Chr4	7800000	7900000	0.41892	1	84.5556	0	0	0.0122599	0.772854
D_Chr4	7900000	8000000	0.42922	3	854.605	1	0	0.0133651	0.621224
D_Chr4	8000000	8100000	0.40982	5	679.237	1	0	0.0606025	0.709169
D_Chr4	8100000	8200000	0.39729	8	3211.2	0	0	0.056721	0.663786
D_Chr4	8200000	8300000	0.395	4	82.9192	0	0	-0.0172576	0.727474
D_Chr4	8300000	8400000	0.39043	2	232.278	0	0	-0.0254662	0.74347
D_Chr4	8400000	8500000	0.38753	7	177.123	0	0	-0.0239949	0.720264
D_Chr4	8500000	8600000	0.3994	4	560.606	0	0	-0.00988483	0.590736
D_Chr4	8600000	8700000	0.39831	4	421.404	0	0	0.00209402	0.681504
D_Chr4	8700000	8800000	0.40376	3	806.101	0	0	-0.0295429	0.638609
D_Chr4	8800000	8900000	0.41324	2	1604.56	0	0	-0.0521434	0.680465
D_Chr4	8900000	9000000	0.395	3	1995.58	0	0	-0.0762462	0.705264
D_Chr4	9000000	9100000	0.3961	1	1812.78	0	0	-0.0549885	0.68885
D_Chr4	9100000	9200000	0.40277	8	1249.56	0	0	-0.0195982	0.650652
D_Chr4	9200000	9300000	0.39841	4	823.156	0	0	0.00874008	0.671267
D_Chr4	9300000	9400000	0.40734	2	217.889	0	0	-0.0256033	0.691006
D_Chr4	9400000	9500000	0.40233	1	93	0	0	-0.0389525	0.780671
D_Chr4	9500000	9600000	0.38749	4	236.46	0	0	-0.0326412	0.755797
D_Chr4	9600000	9700000	0.39567	5	701	0	0	0.00384105	0.653116
D_Chr4	9700000	9800000	0.39616	3	296.148	0	0	-0.0630457	0.719234
D_Chr4	9800000	9900000	0.39978	1	13.1111	0	0	-0.0727855	0.759913
D_Chr4	9900000	10000000	0.40158	3	648.071	0	0	-0.00734581	0.673055
D_Chr4	10000000	10100000	0.40343	8	1279.58	0	0	0.0781709	0.665198
D_Chr4	10100000	10200000	0.40463	4	835.563	0	0	0.0109422	0.720166
D_Chr4	10200000	10300000	0.40476	6	377.739	0	0	0.00219786	0.754562
D_Chr4	10300000	10400000	0.38039	1	123.778	0	0	-0.0212206	0.728864
D_Chr4	10400000	10500000	0.39295	8	484.15	0	1	-0.0037502	0.736903
D_Chr4	10500000	10600000	0.39464	4	553.965	0	0	0.00900038	0.711282
D_Chr4	10600000	10700000	0.39922	5	794.505	0	0	-0.0170474	0.717366
D_Chr4	10700000	10800000	0.37979	5	811.825	0	0	-0.0325355	0.727454
D_Chr4	10800000	10900000	0.40646	4	600.403	0	0	-0.0742139	0.731913
D_Chr4	10900000	11000000	0.39452	1	810.222	0	0	-0.0751416	0.790934
D_Chr4	11000000	11100000	0.42364	1	810.222	0	0	0.00331732	0.785883
D_Chr4	11100000	11200000	0.41178	1	18.7778	0	0	0.00305312	0.671704
D_Chr4	11200000	11300000	0.40729	1	0	0	0	-0.0288144	0.762089
D_Chr4	11300000	11400000	0.39575	4	584.142	0	0	0.036106	0.682649
D_Chr4	11400000	11500000	0.40717	6	681.043	0	0	0.0393568	0.735573
D_Chr4	11500000	11600000	0.39541	5	820.493	0	0	0.0757028	0.742365
D_Chr4	11600000	11700000	0.39787	6	1349.43	0	0	0.0797312	0.684168
D_Chr4	11700000	11800000	0.39714	4	305.163	0	0	0.0733253	0.648763
D_Chr4	11800000	11900000	0.39918	3	377.104	0	0	0.0726689	0.683957
D_Chr4	11900000	12000000	0.38809	6	345.198	0	0	0.0904831	0.691585
D_Chr4	12000000	12100000	0.40826	9	875.911	0	0	0.0855906	0.656528
D_Chr4	12100000	12200000	0.40278	10	827	0	0	0.0811005	0.690589
D_Chr4	12200000	12300000	0.39948	7	1701.96	0	0	0.0644288	0.65235
D_Chr4	12300000	12400000	0.39695	6	355.111	1	0	-0.00425081	0.789356
D_Chr4	12400000	12500000	0.38829	5	180.833	0	0	0.00197538	0.693198
D_Chr4	12500000	12600000	0.38414	6	872.937	0	1	0.00265131	0.641097
D_Chr4	12600000	12700000	0.40239	3	306.741	0	0	0.0487989	0.623981
D_Chr4	12700000	12800000	0.41354	6	852.698	1	0	0.0558292	0.622494
D_Chr4	12800000	12900000	0.43819	1	1441.89	0	0	0.0620588	0.684133
D_Chr4	12900000	13000000	0.40448	6	639.881	0	0	0.0603657	0.595964
D_Chr4	13000000	13100000	0.39552	0	.	0	0	-0.0196426	0.771849
D_Chr4	13100000	13200000	0.40435	0	.	0	0	-0.0376687	0.748859
D_Chr4	13200000	13300000	0.40986	1	56.2222	0	0	-0.0246489	0.679319
D_Chr4	13300000	13400000	0.38405	3	401.857	0	0	-0.0728536	0.687839
D_Chr4	13400000	13500000	0.38263	2	637.222	0	0	-0.0958862	0.691474
D_Chr4	13500000	13600000	0.40357	3	1092.16	0	0	-0.00471205	0.635893
D_Chr4	13600000	13700000	0.402	7	584.692	0	0	0.0102374	0.62561
D_Chr4	13700000	13800000	0.41447	3	443	0	0	-0.0438031	0.597993
D_Chr4	13800000	13900000	0.39426	3	142.667	0	0	-0.00589216	0.693372
D_Chr4	13900000	14000000	0.38286	1	428	0	0	-0.0939914	0.761349
D_Chr4	14000000	14100000	0.38263	1	428	0	0	-0.108102	0.749692
D_Chr4	14100000	14200000	0.38418	1	428	0	0	-0.113758	0.727848
D_Chr4	14200000	14300000	0.39132	1	428	0	0	-0.0628275	0.753371
D_Chr4	14300000	14400000	0.39326	5	1034.25	0	0	-0.0762529	0.684868
D_Chr4	14400000	14500000	0.4023	11	689.631	2	0	-0.0253915	0.757951
D_Chr4	14500000	14600000	0.38683	4	291.722	0	0	0.00148593	0.697226
D_Chr4	14600000	14700000	0.3977	7	676.753	0	0	0.00486894	0.660698
D_Chr4	14700000	14800000	0.41099	9	737.744	0	0	0.0627494	0.615862
D_Chr4	14800000	14900000	0.4077	6	305.871	0	0	0.0640267	0.64746
D_Chr4	14900000	15000000	0.39633	9	786.638	1	0	-0.00440408	0.671665
D_Chr4	15000000	15100000	0.40468	7	1066.16	0	0	0.0652052	0.690338
D_Chr4	15100000	15200000	0.39367	2	202.685	44	0	-0.0356616	0.759679
D_Chr4	15200000	15300000	0.40297	2	638.889	0	0	-0.0666332	0.716188
D_Chr4	15300000	15400000	0.40614	6	408.032	0	0	-0.025498	0.676492
D_Chr4	15400000	15500000	0.40028	2	179.444	0	0	-0.0733338	0.723302
D_Chr4	15500000	15600000	0.39454	1	147.222	0	0	-0.0257225	0.735609
D_Chr4	15600000	15700000	0.40166	2	128.556	0	0	-0.103282	0.716841
D_Chr4	15700000	15800000	0.39207	1	109.889	0	0	-0.0896738	0.7925
D_Chr4	15800000	15900000	0.39817	2	5.01235	1	0	-0.108286	0.707791
D_Chr4	15900000	16000000	0.40153	4	461.185	0	0	-0.0540387	0.686987
D_Chr4	16000000	16100000	0.38612	9	373.051	0	0	0.00836569	0.586501
D_Chr4	16100000	16200000	0.3938	5	266.747	0	0	-0.033963	0.639753
D_Chr4	16200000	16300000	0.38823	1	198.556	0	0	-0.114064	0.760733
D_Chr4	16300000	16400000	0.38523	1	198.556	0	0	-0.0800114	0.746413
D_Chr4	16400000	16500000	0.38482	0	.	0	0	-0.0645441	0.723449
D_Chr4	16500000	16600000	0.38812	4	781.531	0	0	-0.0639777	0.730819
D_Chr4	16600000	16700000	0.40548	3	456.667	0	0	0.0369081	0.691683
D_Chr4	16700000	16800000	0.40488	3	1129.68	0	0	-0.00032629	0.717495
D_Chr4	16800000	16900000	0.39289	4	706.492	0	0	-0.0410445	0.603451
D_Chr4	16900000	17000000	0.39693	3	1275.79	0	0	-0.0358916	0.649682
D_Chr4	17000000	17100000	0.39261	4	94.5	0	0	-0.0339958	0.677052
D_Chr4	17100000	17200000	0.39814	6	1022.92	0	0	-0.00448101	0.687544
D_Chr4	17200000	17300000	0.39986	3	680.889	1	0	0.0154378	0.661174
D_Chr4	17300000	17400000	0.39302	5	640.587	2	0	0.00499989	0.673856
D_Chr4	17400000	17500000	0.40818	5	2049.34	0	0	-0.0117465	0.702768
D_Chr4	17500000	17600000	0.42281	3	1360.22	0	0	-0.0098436	0.58219
D_Chr4	17600000	17700000	0.39118	0	.	0	0	-0.107287	0.683727
D_Chr4	17700000	17800000	0.39368	1	4651.78	0	0	-0.0564227	0.731466
D_Chr4	17800000	17900000	0.39293	4	96.2889	0	0	-0.0888299	0.665287
D_Chr4	17900000	18000000	0.38799	2	87	0	0	-0.0803127	0.710717
D_Chr4	18000000	18100000	0.39762	1	1214.44	0	0	-0.0147887	0.72799
D_Chr4	18100000	18200000	0.3982	2	202.519	0	0	-0.0552942	0.756523
D_Chr4	18200000	18300000	0.41394	1	2075.44	0	0	-0.0115666	0.714299
D_Chr4	18300000	18400000	0.397	4	490.857	0	0	-0.0141088	0.685266
D_Chr4	18400000	18500000	0.38417	7	311.889	0	0	-0.0768458	0.659137
D_Chr4	18500000	18600000	0.40377	5	10761.3	1	0	-0.0788018	0.717622
D_Chr4	18600000	18700000	0.40841	2	2177.33	0	0	-0.095868	0.71289
D_Chr4	18700000	18800000	0.40709	1	476.889	0	0	-0.0640526	0.734391
D_Chr4	18800000	18900000	0.38523	4	169.992	0	0	-0.0549194	0.711206
D_Chr4	18900000	19000000	0.40216	4	575.808	0	0	-0.0374444	0.5766
D_Chr4	19000000	19100000	0.41612	0	.	0	0	-0.0575754	0.730019
D_Chr4	19100000	19200000	0.41983	1	214.889	0	0	-0.034391	0.649614
D_Chr4	19200000	19300000	0.4197	1	0	0	0	-0.000722496	0.740366
D_Chr4	19300000	19400000	0.42457	2	393.852	0	0	-0.023342	0.705291
D_Chr4	19400000	19500000	0.4197	1	479.667	0	0	-0.0027605	0.773272
D_Chr4	19500000	19600000	0.41276	2	2019.26	0	0	0.0408145	0.644495
D_Chr4	19600000	19700000	0.38348	1	87.7778	0	0	-0.0494943	0.746947
D_Chr4	19700000	19800000	0.38714	1	149	0	0	-0.046561	0.72307
D_Chr4	19800000	19900000	0.38897	0	.	0	0	-0.0901812	0.729344
D_Chr4	19900000	20000000	0.40779	1	240.889	0	0	-0.0060333	0.67198
D_Chr4	20000000	20100000	0.4015	3	554.035	0	0	-0.0609988	0.702046
D_Chr4	20100000	20200000	0.41397	4	406.91	0	0	0.00227981	0.683373
D_Chr4	20200000	20300000	0.40663	6	596.134	0	0	0.0358327	0.619788
D_Chr4	20300000	20400000	0.41393	6	629.847	0	0	0.0758033	0.623558
D_Chr4	20400000	20500000	0.41115	2	232.361	0	0	-0.0155643	0.730108
D_Chr4	20500000	20600000	0.38605	1	868.333	0	0	-0.112145	0.748413
D_Chr4	20600000	20700000	0.38209	2	295.074	1	0	-0.0543397	0.715335
D_Chr4	20700000	20800000	0.38933	3	541.322	0	0	-0.0410029	0.69275
D_Chr4	20800000	20900000	0.40251	5	543.837	0	0	0.00849194	0.644782
D_Chr4	20900000	21000000	0.40786	4	445.333	0	0	0.0313834	0.639021
D_Chr4	21000000	21100000	0.38777	5	144.104	0	0	0.0032616	0.593986
D_Chr4	21100000	21200000	0.40162	6	3160.43	1	0	0.0376307	0.651872
D_Chr4	21200000	21300000	0.40485	4	4213.73	2	0	0.0307597	0.714346
D_Chr4	21300000	21400000	0.39684	7	315.427	0	0	0.00977397	0.724503
D_Chr4	21400000	21500000	0.40398	2	666.542	1	0	-0.0526252	0.732623
D_Chr4	21500000	21600000	0.38849	2	506.37	0	0	-0.106528	0.765375
D_Chr4	21600000	21700000	0.39284	1	759.556	0	0	-0.0607859	0.747043
D_Chr4	21700000	21800000	0.39206	1	759.556	0	0	-0.0822659	0.713221
D_Chr4	21800000	21900000	0.40337	6	309.167	0	0	-0.0116841	0.677245
D_Chr4	21900000	22000000	0.4056	6	663.5	0	0	0.00912955	0.742429
D_Chr4	22000000	22100000	0.39053	4	226.444	0	0	-0.0524453	0.614181
D_Chr4	22100000	22200000	0.38989	4	84.2525	0	0	-0.0511425	0.720436
D_Chr4	22200000	22300000	0.39343	5	417.192	0	0	-0.0186014	0.727252
D_Chr4	22300000	22400000	0.40849	4	1950.99	0	0	-0.0237821	0.708455
D_Chr4	22400000	22500000	0.39325	2	2277.97	0	0	-0.0130158	0.792808
D_Chr4	22500000	22600000	0.39411	1	1804.89	0	0	-0.0424174	0.79321
D_Chr4	22600000	22700000	0.40398	1	32.3333	0	0	-0.0480764	0.668948
D_Chr4	22700000	22800000	0.38857	0	.	0	0	-0.00688293	0.723771
D_Chr4	22800000	22900000	0.38068	0	.	0	0	-0.117342	0.733414
D_Chr4	22900000	23000000	0.40363	0	.	0	0	-0.0759392	0.680397
D_Chr4	23000000	23100000	0.38553	1	584.778	0	0	-0.100818	0.759625
D_Chr4	23100000	23200000	0.39698	1	584.778	0	0	-0.0829947	0.704424
D_Chr4	23200000	23300000	0.38919	0	.	0	0	-0.108139	0.730432
D_Chr4	23300000	23400000	0.38731	8	443.359	0	0	-0.0132414	0.659455
D_Chr4	23400000	23500000	0.39812	11	435.108	0	0	0.0096121	0.686683
D_Chr4	23500000	23600000	0.39104	3	1018.43	1	0	-0.0415143	0.736702
D_Chr4	23600000	23700000	0.38412	0	.	0	0	-0.096286	0.729226
D_Chr4	23700000	23800000	0.3907	1	746.111	0	0	-0.0271847	0.71369
D_Chr4	23800000	23900000	0.38959	1	746.111	0	0	-0.117721	0.749399
D_Chr4	23900000	24000000	0.38721	1	8.33333	0	0	-0.0979998	0.798948
D_Chr4	24000000	24100000	0.38871	1	8.33333	0	0	-0.0914641	0.860675
D_Chr4	24100000	24200000	0.38502	3	156.769	0	0	-0.078823	0.75345
D_Chr4	24200000	24300000	0.37928	0	.	0	0	-0.00771783	0.735696
D_Chr4	24300000	24400000	0.37733	0	.	0	0	-0.00628807	0.724334
D_Chr4	24400000	24500000	0.37454	1	0	0	0	-0.0655642	0.74885
D_Chr4	24500000	24600000	0.38236	2	472.37	0	0	-0.0527082	0.742918
D_Chr4	24600000	24700000	0.38482	1	680.667	0	0	-0.118386	0.711609
D_Chr4	24700000	24800000	0.38754	0	.	0	0	-0.0987921	0.740304
D_Chr4	24800000	24900000	0.40053	5	849.34	0	0	-0.00823692	0.676986
D_Chr4	24900000	25000000	0.41185	5	1246.65	0	0	0.00515194	0.747534
D_Chr4	25000000	25100000	0.40373	4	1307.55	0	0	0.0939746	0.658598
D_Chr4	25100000	25200000	0.40131	7	353.7	0	0	0.0142399	0.671193
D_Chr4	25200000	25300000	0.39628	8	415.106	0	0	0.0405545	0.6891
D_Chr4	25300000	25400000	0.39683	6	160.314	0	0	0.00332197	0.656533
D_Chr4	25400000	25500000	0.39712	5	56.4052	0	0	0.0021665	0.699865
D_Chr4	25500000	25600000	0.39413	6	507.876	1	0	-0.0213358	0.704164
D_Chr4	25600000	25700000	0.40138	9	578.497	0	0	0.0483433	0.684111
D_Chr4	25700000	25800000	0.39584	7	251.611	2	0	0.0719643	0.694446
D_Chr4	25800000	25900000	0.41402	6	1097.85	0	0	0.0884479	0.645862
D_Chr4	25900000	26000000	0.41169	6	1791.53	0	0	0.0376513	0.723113
D_Chr4	26000000	26100000	0.40837	1	4935.33	0	0	0.00100557	0.690144
D_Chr4	26100000	26200000	0.41489	0	.	0	0	-0.059548	0.739407
D_Chr4	26200000	26300000	0.41433	7	369.064	0	0	0.0671917	0.704305
D_Chr4	26300000	26400000	0.41151	4	1083.47	0	0	0.0821664	0.689654
D_Chr4	26400000	26500000	0.40333	9	778.828	0	0	0.0271366	0.678043
D_Chr4	26500000	26600000	0.39369	10	923.653	1	0	0.0101129	0.644928
D_Chr4	26600000	26700000	0.40277	3	177.389	0	0	0.0782569	0.646412
D_Chr4	26700000	26800000	0.38883	2	264.741	0	0	0.0563425	0.697303
D_Chr4	26800000	26900000	0.40085	4	477.222	0	0	0.00414707	0.752262
D_Chr4	26900000	27000000	0.40968	1	554.333	0	0	-0.0434002	0.738035
D_Chr4	27000000	27100000	0.41884	1	600.778	0	0	0.0218971	0.744572
D_Chr4	27100000	27200000	0.40026	1	49.3333	0	0	0.0152076	0.749899
D_Chr4	27200000	27300000	0.40255	3	54.6263	0	0	0.0445578	0.789516
D_Chr4	27300000	27400000	0.39292	3	2706.26	0	0	0.0447961	0.673638
D_Chr4	27400000	27500000	0.3938	3	36.963	1	0	0.0451731	0.736107
D_Chr4	27500000	27600000	0.38827	5	166.25	0	1	0.0541407	0.731061
D_Chr4	27600000	27700000	0.39825	2	457.556	0	0	0.0752744	0.778461
D_Chr4	27700000	27800000	0.40858	2	531.049	0	0	0.0881766	0.71395
D_Chr4	27800000	27900000	0.40654	1	3390.22	0	0	0.0848985	0.751953
D_Chr4	27900000	28000000	0.39603	2	2018.51	1	0	0.0247002	0.7369
D_Chr4	28000000	28100000	0.43064	1	314.889	0	0	0.0164591	0.765066
D_Chr4	28100000	28200000	0.41633	3	259.778	0	0	0.0544741	0.794404
D_Chr4	28200000	28300000	0.39502	7	550.958	0	0	-0.0293756	0.711181
D_Chr4	28300000	28400000	0.39928	5	746.146	0	0	0.00690776	0.732948
D_Chr4	28400000	28500000	0.39673	1	1064.11	0	0	-0.0671127	0.781463
D_Chr4	28500000	28600000	0.39936	5	835.203	0	0	-0.0314394	0.79471
D_Chr4	28600000	28700000	0.40987	1	494.111	0	0	-0.0489118	0.77443
D_Chr4	28700000	28800000	0.40427	5	1441.76	0	0	-0.0252986	0.704884
D_Chr4	28800000	28900000	0.40397	4	1095.28	1	0	-0.0107041	0.718703
D_Chr4	28900000	29000000	0.3941	1	2.66667	0	0	-0.0717991	0.75575
D_Chr4	29000000	29100000	0.39074	1	1493.67	0	0	-0.118724	0.756192
D_Chr4	29100000	29200000	0.38767	1	1493.67	0	0	-0.102536	0.760619
D_Chr4	29200000	29300000	0.39621	2	192.167	0	0	-0.1265	0.7409
D_Chr4	29300000	29400000	0.40306	7	534.101	0	0	-0.0886842	0.737666
D_Chr4	29400000	29500000	0.40075	3	793.148	0	0	-0.076448	0.789758
D_Chr4	29500000	29600000	0.39523	4	14.9506	0	0	-0.0330299	0.754352
D_Chr4	29600000	29700000	0.39349	2	32.5926	1	0	-0.0769005	0.751397
D_Chr4	29700000	29800000	0.39011	1	215.111	0	0	-0.0830777	0.732041
D_Chr4	29800000	29900000	0.39165	4	470.014	0	0	-0.0948384	0.721445
D_Chr4	29900000	30000000	0.40951	1	1218.56	2	0	-0.0718933	0.75313
D_Chr4	30000000	30100000	0.41908	1	503	0	0	-0.0472398	0.70886
D_Chr4	30100000	30200000	0.42946	2	386.5	0	0	-0.0611226	0.763417
D_Chr4	30200000	30300000	0.40702	1	551.222	0	0	-0.0765445	0.783119
D_Chr4	30300000	30400000	0.41342	2	330.956	1	0	-0.0537568	0.778057
D_Chr4	30400000	30500000	0.40629	1	551.222	0	0	-0.0371001	0.776705
D_Chr4	30500000	30600000	0.40271	1	551.222	1	0	-0.116129	0.738652
D_Chr4	30600000	30700000	0.41648	3	80.2222	0	0	-0.0679937	0.734585
D_Chr4	30700000	30800000	0.39599	7	703.745	1	0	-0.0091909	0.709143
D_Chr4	30800000	30900000	0.41838	6	2318.04	0	0	-0.0363408	0.769121
D_Chr4	30900000	31000000	0.41495	5	379.493	0	0	-0.0033804	0.710277
D_Chr4	31000000	31100000	0.4096	4	243.167	0	0	0.0046316	0.672267
D_Chr4	31100000	31200000	0.4354	7	3874.47	0	0	0.0224959	0.751837
D_Chr4	31200000	31300000	0.40438	4	544.733	1	2	0.0374665	0.77785
D_Chr4	31300000	31400000	0.41588	3	762.938	1	0	0.00367495	0.759011
D_Chr4	31400000	31500000	0.41458	1	1000.78	0	0	-0.0270564	0.77734
D_Chr4	31500000	31600000	0.42254	8	245.986	0	0	-0.012918	0.772489
D_Chr4	31600000	31700000	0.43437	5	234.389	0	0	0.00138865	0.750512
D_Chr4	31700000	31800000	0.41638	2	229.175	2	0	-0.00543404	0.777367
D_Chr4	31800000	31900000	0.40452	4	130.786	0	0	-0.033819	0.70932
D_Chr4	31900000	32000000	0.41612	1	93.7778	0	0	-0.0352134	0.76656
D_Chr4	32000000	32100000	0.41137	4	140.123	1	0	-0.0885757	0.745433
D_Chr4	32100000	32200000	0.412	4	81.8556	0	0	-0.0560644	0.755218
D_Chr4	32200000	32300000	0.42106	3	2214.65	0	0	-0.0215228	0.785372
D_Chr4	32300000	32400000	0.42732	1	477.444	0	0	-0.0283938	0.810287
D_Chr4	32400000	32500000	0.42339	1	649.333	0	0	-0.0105051	0.756875
D_Chr4	32500000	32600000	0.4178	3	473.333	0	0	-0.0306046	0.751536
D_Chr4	32600000	32700000	0.41001	3	393.315	1	0	-0.0334143	0.739614
D_Chr4	32700000	32800000	0.4162	6	1094.33	2	0	-0.0471994	0.762804
D_Chr4	32800000	32900000	0.41255	9	1145	1	0	-0.00584117	0.725613
D_Chr4	32900000	33000000	0.41625	9	264.261	0	0	-0.0237438	0.74748
D_Chr4	33000000	33100000	0.46255	2	1023.16	0	0	-0.0407218	0.656636
D_Chr4	33100000	33200000	0.44438	1	1275.44	1	0	-0.0648718	0.764305
D_Chr4	33200000	33300000	0.4397	6	145.467	0	0	-0.0358355	0.770892
D_Chr4	33300000	33400000	0.43352	1	286.778	0	0	-0.0207823	0.768795
D_Chr4	33400000	33500000	0.4333	7	295.516	1	0	-0.0315616	0.784428
D_Chr4	33500000	33600000	0.45409	4	234.8	0	0	0.0241845	0.753529
D_Chr4	33600000	33700000	0.44495	4	519.489	2	0	0.0483035	0.693809
D_Chr4	33700000	33800000	0.4393	5	804.185	0	0	-0.0121652	0.790132
D_Chr4	33800000	33900000	0.41666	13	485.728	2	0	-0.00196343	0.725317
D_Chr4	33900000	34000000	0.42763	6	1123.59	2	0	0.0357947	0.747837
D_Chr4	34000000	34100000	0.45068	5	3527.08	2	0	0.0230215	0.840152
D_Chr4	34100000	34200000	0.4404	2	65.7143	0	0	0.00237168	0.824246
D_Chr4	34200000	34300000	0.44537	9	538.474	1	0	-0.00887725	0.79154
D_Chr4	34300000	34400000	0.42524	11	365.819	4	0	0.000549389	0.769102
D_Chr4	34400000	34500000	0.43815	7	1031.07	0	0	-0.00190618	0.803204
D_Chr4	34500000	34600000	0.46392	1	835.222	0	0	-0.0653627	0.841979
D_Chr4	34600000	34700000	0.45074	2	287.815	9	0	-0.0587489	0.807419
D_Chr4	34700000	34800000	0.43644	3	1824.15	2	0	-0.0415719	0.806241
D_Chr4	34800000	34900000	0.42827	4	0.349206	6	0	-0.0355062	0.787637
D_Chr4	34900000	35000000	0.41636	10	30.0889	3	0	-0.0368035	0.78272
D_Chr4	35000000	35100000	0.45482	3	301.063	1	0	-0.000643258	0.785668
D_Chr4	35100000	35200000	0.45705	4	1359.66	4	0	-0.0112615	0.777609
D_Chr4	35200000	35300000	0.46791	1	262	12	0	-0.0584509	0.812657
D_Chr4	35300000	35400000	0.46034	0	.	12	0	-0.036008	0.833764
D_Chr4	35400000	35500000	0.45866	1	72.2222	5	0	-0.0383808	0.811381
D_Chr4	35500000	35600000	0.44445	8	229.516	6	0	-0.00567767	0.770406
D_Chr4	35600000	35700000	0.46225	9	386.454	9	0	0.0177073	0.792941
D_Chr4	35700000	35800000	0.46673	2	3251.15	8	0	-0.0545246	0.806243
D_Chr4	35800000	35900000	0.47068	3	2661.12	4	0	0.0353626	0.804505
D_Chr4	35900000	36000000	0.41231	0	.	2	0	-0.0516448	0.785102
D_Chr4	36000000	36100000	0.47355	8	610.363	1	0	-0.00656876	0.804479
D_Chr4	36100000	36200000	0.44913	4	318.778	2	0	-0.0122007	0.817797
D_Chr4	36200000	36300000	0.45044	6	541.567	0	0	0.0043808	0.730744
D_Chr4	36300000	36400000	0.42393	11	121.677	0	0	0.0158532	0.809063
D_Chr4	36400000	36500000	0.44479	8	773.556	1	0	-0.00811721	0.824842
D_Chr4	36500000	36576956	0.432273	3	1550.07	0	0	0	0.829643
D_Chr5	0	100000	0.48231	0	.	0	0	-0.0116654	0.880659
D_Chr5	100000	200000	0.498	1	0	0	0	-0.0136713	0.898518
D_Chr5	200000	300000	0.49794	1	0	0	0	0.0110904	0.908427
D_Chr5	300000	400000	0.49246	4	2.05556	0	0	-0.000301755	0.898839
D_Chr5	400000	500000	0.47425	7	0	2	0	0.174688	0.878427
D_Chr5	500000	600000	0.40961	9	11.0909	5	0	0.145295	0.820625
D_Chr5	600000	700000	0.40795	7	1151.5	0	1	0.0301607	0.804093
D_Chr5	700000	800000	0.41521	2	1573.49	1	0	0.0614923	0.737983
D_Chr5	800000	900000	0.4227	5	471.052	0	0	0.00796922	0.79733
D_Chr5	900000	1000000	0.41424	5	315.727	1	0	0.0250715	0.802535
D_Chr5	1000000	1100000	0.40165	4	98.1111	0	0	0.0223885	0.727872
D_Chr5	1100000	1200000	0.40372	5	230.078	3	0	0.0220845	0.728786
D_Chr5	1200000	1300000	0.41803	2	2432.25	0	0	0.0660445	0.712621
D_Chr5	1300000	1400000	0.41732	4	1526.85	0	0	0.0199315	0.739028
D_Chr5	1400000	1500000	0.44601	0	.	2	0	0.0016906	0.83489
D_Chr5	1500000	1600000	0.4298	1	113.333	0	0	0.163532	0.733707
D_Chr5	1600000	1700000	0.41449	7	0.388889	16	0	0.0215509	0.830636
D_Chr5	1700000	1800000	0.40018	3	35.4167	1	0	0.0471428	0.772585
D_Chr5	1800000	1900000	0.41	2	39.1667	2	0	0.0426572	0.821094
D_Chr5	1900000	2000000	0.40712	5	4.53704	0	0	0.0771127	0.817372
D_Chr5	2000000	2100000	0.41744	8	0.0123457	2	0	0.0744154	0.830299
D_Chr5	2100000	2200000	0.41007	6	0.0185185	2	0	0.0204922	0.86649
D_Chr5	2200000	2300000	0.41861	5	38.8667	0	0	0.1623	0.859704
D_Chr5	2300000	2400000	0.40251	6	4.25397	1	0	0.158654	0.845407
D_Chr5	2400000	2500000	0.41051	3	30.963	0	0	0.169123	0.865803
D_Chr5	2500000	2600000	0.41775	7	125.653	23	0	0.0783595	0.852108
D_Chr5	2600000	2700000	0.41289	2	717.185	0	0	0.019961	0.845353
D_Chr5	2700000	2800000	0.42654	6	468.179	65	0	0.176198	0.865218
D_Chr5	2800000	2900000	0.4824	0	.	19	0	-0.0039585	0.830597
D_Chr5	2900000	3000000	0.4865	1	6.55556	3	0	0.0111641	0.84629
D_Chr5	3000000	3100000	0.45229	2	1340.86	58	0	0.0253226	0.83888
D_Chr5	3100000	3200000	0.41489	7	890.187	0	0	0.00907909	0.726776
D_Chr5	3200000	3300000	0.41746	6	531.368	0	0	0.00208853	0.62958
D_Chr5	3300000	3400000	0.40733	1	155.778	0	0	0.0243676	0.733231
D_Chr5	3400000	3500000	0.40185	5	0.0222222	0	0	0.0277176	0.796407
D_Chr5	3500000	3600000	0.39418	2	0.0555556	1	0	0.167511	0.796986
D_Chr5	3600000	3700000	0.39529	2	7.05556	0	0	0.131027	0.788976
D_Chr5	3700000	3800000	0.39276	2	360.444	0	0	0.040536	0.741362
D_Chr5	3800000	3900000	0.40123	4	0.111111	5	0	0.0439254	0.810849
D_Chr5	3900000	4000000	0.40134	2	0	0	0	0.137658	0.781735
D_Chr5	4000000	4100000	0.40977	4	448.704	0	0	0.0688446	0.728377
D_Chr5	4100000	4200000	0.41411	2	1155.33	0	0	0.0107777	0.721514
D_Chr5	4200000	4300000	0.41125	5	1671.88	5	0	0.0208313	0.718502
D_Chr5	4300000	4400000	0.39805	8	1335.62	0	0	0.0295813	0.709508
D_Chr5	4400000	4500000	0.43157	7	2688.39	0	0	0.0611482	0.833636
D_Chr5	4500000	4600000	0.39638	0	.	7	0	0.0593209	0.846779
D_Chr5	4600000	4700000	0.44311	0	.	115	0	-0.00129757	0.797134
D_Chr5	4700000	4800000	0.45325	0	.	160	0	-0.00294702	0.857079
D_Chr5	4800000	4900000	0.45213	0	.	152	0	-0.00655878	0.775285
D_Chr5	4900000	5000000	0.45481	0	.	162	0	0.00218497	0.861993
D_Chr5	5000000	5100000	0.44204	6	289.1	36	0	0.0631051	0.76506
D_Chr5	5100000	5200000	0.41739	4	576.042	3	0	-0.0091115	0.666015
D_Chr5	5200000	5300000	0.41156	5	137.857	0	0	0.0103811	0.779533
D_Chr5	5300000	5400000	0.39767	7	6759.41	2	0	0.0310855	0.680734
D_Chr5	5400000	5500000	0.40406	4	12564.2	0	0	0.00430326	0.760962
D_Chr5	5500000	5600000	0.4104	8	868.878	0	0	0.00292396	0.652912
D_Chr5	5600000	5700000	0.3968	4	1158.28	0	0	-0.0105295	0.597537
D_Chr5	5700000	5800000	0.40704	7	363.318	0	0	-0.0051565	0.531527
D_Chr5	5800000	5900000	0.40646	7	871.818	0	0	0.0220957	0.639576
D_Chr5	5900000	6000000	0.40488	1	692.333	2	0	0.0151661	0.751298
D_Chr5	6000000	6100000	0.41554	6	416.256	45	1	0.0151499	0.740085
D_Chr5	6100000	6200000	0.40016	2	81.2222	0	1	0.023434	0.751343
D_Chr5	6200000	6300000	0.39715	4	30.1905	0	0	0.0454342	0.73502
D_Chr5	6300000	6400000	0.39502	9	359.926	0	0	0.0711448	0.633746
D_Chr5	6400000	6500000	0.39597	6	579.133	0	0	0.105988	0.675903
D_Chr5	6500000	6600000	0.39818	4	111.019	0	0	0.0493634	0.746927
D_Chr5	6600000	6700000	0.39826	2	3261.81	0	0	0.141201	0.744232
D_Chr5	6700000	6800000	0.40558	4	2336.88	0	0	0.0221064	0.703815
D_Chr5	6800000	6900000	0.39318	2	23.5	0	0	0.0417118	0.694788
D_Chr5	6900000	7000000	0.40545	5	30.5	0	0	0.18056	0.746871
D_Chr5	7000000	7100000	0.39132	1	0	1	0	0.0567136	0.746508
D_Chr5	7100000	7200000	0.39656	5	1922.66	0	0	0.0209175	0.737277
D_Chr5	7200000	7300000	0.38678	3	495.567	0	0	0.022806	0.767241
D_Chr5	7300000	7400000	0.40441	4	29.5926	0	0	0.0418313	0.775206
D_Chr5	7400000	7500000	0.39428	1	8.55556	0	0	0.0418643	0.731566
D_Chr5	7500000	7600000	0.40695	2	668.733	0	0	0.0254616	0.673058
D_Chr5	7600000	7700000	0.40067	5	131.228	0	0	-0.00211479	0.673215
D_Chr5	7700000	7800000	0.40972	2	280.611	0	0	0.0274905	0.650986
D_Chr5	7800000	7900000	0.41194	3	1157.52	1	0	0.00242447	0.687314
D_Chr5	7900000	8000000	0.40771	4	351.481	1	0	0.0329646	0.750315
D_Chr5	8000000	8100000	0.41185	5	651.139	0	0	0.044636	0.684475
D_Chr5	8100000	8200000	0.39393	7	106.418	0	0	0.152356	0.708299
D_Chr5	8200000	8300000	0.39808	4	274.794	0	0	0.033686	0.762156
D_Chr5	8300000	8400000	0.40136	3	65.679	0	0	0.0110683	0.711984
D_Chr5	8400000	8500000	0.40336	6	16.5121	0	0	0.0246148	0.673058
D_Chr5	8500000	8600000	0.38314	9	294.511	0	0	0.158188	0.684676
D_Chr5	8600000	8700000	0.39548	5	1139.56	0	0	0.0398879	0.68947
D_Chr5	8700000	8800000	0.38768	4	481.63	0	0	0.0379185	0.701412
D_Chr5	8800000	8900000	0.39353	1	110.556	0	0	0.0788952	0.785622
D_Chr5	8900000	9000000	0.39745	2	74.5185	0	0	0.0358921	0.731907
D_Chr5	9000000	9100000	0.40955	6	401.778	0	0	0.0277573	0.693422
D_Chr5	9100000	9200000	0.40242	7	461.575	0	0	0.034186	0.655687
D_Chr5	9200000	9300000	0.39415	1	48.6667	0	0	0.0385118	0.756599
D_Chr5	9300000	9400000	0.39882	2	249.622	0	0	0.0413416	0.737404
D_Chr5	9400000	9500000	0.40857	8	275.819	4	0	0.0281918	0.656113
D_Chr5	9500000	9600000	0.39539	2	571.583	0	0	0.0358031	0.753936
D_Chr5	9600000	9700000	0.38926	2	16.2222	0	0	0.0354266	0.707703
D_Chr5	9700000	9800000	0.39371	8	261.65	0	0	0.0313746	0.721333
D_Chr5	9800000	9900000	0.4033	7	102.333	0	0	0.0284612	0.788669
D_Chr5	9900000	10000000	0.40712	11	562.67	0	0	0.00904851	0.624207
D_Chr5	10000000	10100000	0.3922	4	241.847	0	0	0.165186	0.704781
D_Chr5	10100000	10200000	0.39375	2	328.852	0	0	0.0755102	0.747503
D_Chr5	10200000	10300000	0.39516	7	91.0593	1	0	0.160709	0.714438
D_Chr5	10300000	10400000	0.39977	9	295.591	0	0	0.15046	0.67695
D_Chr5	10400000	10500000	0.40544	6	299.041	0	0	-0.0105101	0.655859
D_Chr5	10500000	10600000	0.41479	6	93.8485	0	0	0.0125532	0.580765
D_Chr5	10600000	10700000	0.40125	1	4.11111	0	0	-0.00675937	0.707901
D_Chr5	10700000	10800000	0.39083	2	549.519	0	0	0.171262	0.699762
D_Chr5	10800000	10900000	0.39789	1	824.222	0	0	0.171734	0.729771
D_Chr5	10900000	11000000	0.39317	1	824.222	0	0	0.0388974	0.744744
D_Chr5	11000000	11100000	0.39576	1	824.222	0	0	0.0744883	0.736259
D_Chr5	11100000	11200000	0.40033	4	235.537	0	0	0.0268243	0.701723
D_Chr5	11200000	11300000	0.39894	4	359.787	0	0	0.0279723	0.697471
D_Chr5	11300000	11400000	0.41022	5	459.178	1	0	0.0206362	0.65449
D_Chr5	11400000	11500000	0.41952	10	702.2	0	0	-0.0058876	0.637769
D_Chr5	11500000	11600000	0.39533	5	811.353	2	0	0.00709051	0.650618
D_Chr5	11600000	11700000	0.39947	1	281.444	0	0	0.0318027	0.738738
D_Chr5	11700000	11800000	0.40017	3	164.194	0	0	0.0297663	0.685265
D_Chr5	11800000	11900000	0.39991	1	298	0	0	0.0237162	0.683011
D_Chr5	11900000	12000000	0.40929	2	1407.52	0	0	0.0190117	0.740082
D_Chr5	12000000	12100000	0.41102	4	1657.65	0	0	-0.000784772	0.767359
D_Chr5	12100000	12200000	0.41787	4	1840.52	0	0	0.0207774	0.684147
D_Chr5	12200000	12300000	0.41695	2	1040.41	0	0	0.00848869	0.655423
D_Chr5	12300000	12400000	0.40868	6	75.7963	42	0	0.00976273	0.801486
D_Chr5	12400000	12500000	0.41717	7	590.534	0	0	0.00183931	0.644236
D_Chr5	12500000	12600000	0.42215	4	347.795	0	0	-0.00112225	0.671914
D_Chr5	12600000	12700000	0.40982	2	437.778	0	0	0.0262353	0.721372
D_Chr5	12700000	12800000	0.41619	7	552.894	0	0	0.0164215	0.604848
D_Chr5	12800000	12900000	0.41475	6	540.067	0	0	0.0167663	0.631943
D_Chr5	12900000	13000000	0.40276	4	340.176	9	0	0.00250454	0.734741
D_Chr5	13000000	13100000	0.41331	14	863.14	0	0	-0.0130972	0.650803
D_Chr5	13100000	13200000	0.4241	4	438.739	0	0	-0.012141	0.623727
D_Chr5	13200000	13300000	0.4303	4	1228.67	0	0	-0.0124316	0.57746
D_Chr5	13300000	13400000	0.40664	1	1029.56	0	0	-0.00375619	0.741271
D_Chr5	13400000	13500000	0.41118	5	1108.22	0	0	-0.0123986	0.62567
D_Chr5	13500000	13600000	0.41995	1	485.556	0	0	-0.00167814	0.666292
D_Chr5	13600000	13700000	0.4095	7	692.174	0	0	0.0196537	0.585309
D_Chr5	13700000	13800000	0.41079	2	762.37	0	0	0.0230586	0.700636
D_Chr5	13800000	13900000	0.41557	3	542.667	0	0	0.0242354	0.667497
D_Chr5	13900000	14000000	0.41656	1	592.444	0	0	0.0399712	0.717856
D_Chr5	14000000	14100000	0.41719	6	1068.49	0	0	0.0160539	0.610676
D_Chr5	14100000	14200000	0.4117	5	236.457	0	0	0.00611381	0.5994
D_Chr5	14200000	14300000	0.41138	1	133.556	0	0	0.0302543	0.723616
D_Chr5	14300000	14400000	0.40658	4	113.769	0	0	0.0126989	0.65774
D_Chr5	14400000	14500000	0.4008	4	36631.5	2	0	0.175423	0.674921
D_Chr5	14500000	14600000	0.38768	1	996.444	0	0	0.174224	0.727173
D_Chr5	14600000	14700000	0.38248	1	0.666667	0	0	0.177809	0.768266
D_Chr5	14700000	14800000	0.38184	1	211.444	0	0	0.0474532	0.654967
D_Chr5	14800000	14900000	0.38426	0	.	2	0	0.0450506	0.770416
D_Chr5	14900000	15000000	0.37893	0	.	1	0	0.0313417	0.725684
D_Chr5	15000000	15100000	0.39427	2	1	0	0	0.0394221	0.804823
D_Chr5	15100000	15200000	0.41085	3	374.296	0	0	0.020471	0.751826
D_Chr5	15200000	15300000	0.41306	13	174.467	0	0	-0.00405431	0.630862
D_Chr5	15300000	15400000	0.40176	1	346.444	0	0	0.0162163	0.706484
D_Chr5	15400000	15500000	0.40405	1	206.111	0	0	0.0131083	0.695442
D_Chr5	15500000	15600000	0.40991	6	1257.68	0	0	-0.0115174	0.643798
D_Chr5	15600000	15700000	0.40788	7	454.062	0	0	-0.0104042	0.664958
D_Chr5	15700000	15800000	0.39136	14	183.091	0	0	-0.00107171	0.706445
D_Chr5	15800000	15900000	0.4065	12	409.556	0	0	0.0305229	0.731168
D_Chr5	15900000	16000000	0.39662	7	529.901	0	0	-0.0167758	0.649756
D_Chr5	16000000	16100000	0.41166	5	1091.61	0	0	0.00288883	0.718387
D_Chr5	16100000	16200000	0.41721	12	967.489	0	0	-0.0122068	0.631084
D_Chr5	16200000	16300000	0.41636	7	1181.48	0	0	-0.0138895	0.570818
D_Chr5	16300000	16400000	0.41951	3	268.156	0	0	0.0124812	0.719011
D_Chr5	16400000	16500000	0.42116	2	79.8254	0	0	0.0271193	0.691775
D_Chr5	16500000	16600000	0.39699	5	294.789	0	0	0.0183124	0.668274
D_Chr5	16600000	16700000	0.39915	6	1335.78	0	0	0.173937	0.672281
D_Chr5	16700000	16800000	0.39953	1	1437	0	0	0.176378	0.726501
D_Chr5	16800000	16900000	0.40171	8	345.727	0	0	0.0164672	0.696134
D_Chr5	16900000	17000000	0.41991	8	108.236	0	0	0.019433	0.578947
D_Chr5	17000000	17100000	0.40527	7	72.5864	0	0	0.00683383	0.642301
D_Chr5	17100000	17200000	0.4007	1	1538.89	0	0	0.175468	0.70588
D_Chr5	17200000	17300000	0.39517	2	72.5185	0	0	0.0549309	0.661458
D_Chr5	17300000	17400000	0.40606	3	2590.26	0	0	0.0281493	0.641249
D_Chr5	17400000	17500000	0.39508	2	542.444	0	0	0.17751	0.665394
D_Chr5	17500000	17600000	0.40402	4	1316.6	0	0	0.0336779	0.640147
D_Chr5	17600000	17700000	0.41582	9	282.328	0	0	0.00202856	0.602116
D_Chr5	17700000	17800000	0.41003	10	1149.44	0	0	0.0316204	0.708151
D_Chr5	17800000	17900000	0.40985	6	513.815	1	0	0.012013	0.679554
D_Chr5	17900000	18000000	0.41686	8	448.401	1	0	0.00814255	0.681747
D_Chr5	18000000	18100000	0.41543	6	128.75	0	0	0.0172285	0.638066
D_Chr5	18100000	18200000	0.39963	5	1268.54	0	0	-0.00183044	0.665788
D_Chr5	18200000	18300000	0.40813	2	1561.38	0	0	0.0462636	0.724108
D_Chr5	18300000	18400000	0.3936	1	0	0	0	0.0192137	0.755614
D_Chr5	18400000	18500000	0.39087	1	1772.44	0	0	0.00783529	0.63289
D_Chr5	18500000	18600000	0.3817	0	.	0	0	0.0669801	0.747202
D_Chr5	18600000	18700000	0.39489	2	34.963	0	0	0.00713997	0.729916
D_Chr5	18700000	18800000	0.39848	4	2751.62	0	0	0.0608564	0.645105
D_Chr5	18800000	18900000	0.39367	3	279.921	0	0	-0.00371285	0.70538
D_Chr5	18900000	19000000	0.38872	5	123.032	0	0	0.0191672	0.687912
D_Chr5	19000000	19100000	0.39863	3	1644.63	0	0	0.0256895	0.648852
D_Chr5	19100000	19200000	0.39992	6	1206.15	0	0	0.0724086	0.645303
D_Chr5	19200000	19300000	0.39469	7	224.426	0	0	-8.8301e-05	0.664673
D_Chr5	19300000	19400000	0.40513	8	1145.21	0	0	-0.00821209	0.67271
D_Chr5	19400000	19500000	0.411	4	1886.29	0	0	0.0641648	0.658723
D_Chr5	19500000	19600000	0.39787	3	621.694	0	0	0.00506773	0.694249
D_Chr5	19600000	19700000	0.40911	1	413.889	0	0	0.00299349	0.759409
D_Chr5	19700000	19800000	0.41376	3	333.951	0	0	-0.00459273	0.748145
D_Chr5	19800000	19900000	0.38991	6	308.163	0	0	-0.0195297	0.636031
D_Chr5	19900000	20000000	0.41101	8	1343.46	0	0	-0.0138199	0.599638
D_Chr5	20000000	20100000	0.40699	6	543.907	0	0	-0.00829747	0.651295
D_Chr5	20100000	20200000	0.39166	9	387.704	0	0	-0.0093733	0.615521
D_Chr5	20200000	20300000	0.38806	7	701.227	1	0	0.0152674	0.670126
D_Chr5	20300000	20400000	0.40163	7	420.531	1	0	0.0126229	0.632351
D_Chr5	20400000	20500000	0.4019	7	1004.87	0	0	0.0054605	0.664416
D_Chr5	20500000	20600000	0.41304	5	272.274	0	0	-0.00611781	0.624961
D_Chr5	20600000	20700000	0.40807	5	204.988	2	0	-0.00784813	0.624634
D_Chr5	20700000	20800000	0.42326	2	441.722	0	0	-0.00939558	0.703658
D_Chr5	20800000	20900000	0.39679	16	187.545	0	0	0.16824	0.685635
D_Chr5	20900000	21000000	0.40864	6	894.994	0	0	0.0225978	0.740214
D_Chr5	21000000	21100000	0.41836	6	1008.12	0	0	0.000250816	0.678373
D_Chr5	21100000	21200000	0.39786	6	341.019	0	0	0.00106552	0.75462
D_Chr5	21200000	21300000	0.39616	8	473.795	0	0	0.00362001	0.68716
D_Chr5	21300000	21400000	0.39631	11	796.384	0	0	-0.00505451	0.6156
D_Chr5	21400000	21500000	0.39664	10	534.433	0	0	-0.00258008	0.665252
D_Chr5	21500000	21600000	0.41105	8	796	4	0	-0.00557149	0.716935
D_Chr5	21600000	21700000	0.41085	9	936.464	0	0	-0.00503371	0.685723
D_Chr5	21700000	21800000	0.40712	6	747.694	0	0	0.0234363	0.725387
D_Chr5	21800000	21900000	0.39034	9	1770.29	1	0	-0.00909508	0.688505
D_Chr5	21900000	22000000	0.39593	13	460.746	0	0	-0.0159352	0.670735
D_Chr5	22000000	22100000	0.40402	4	889.163	0	0	-0.0137568	0.658198
D_Chr5	22100000	22200000	0.40231	3	388.944	0	0	-0.00599429	0.667011
D_Chr5	22200000	22300000	0.41747	3	2540.2	1	0	0.018544	0.683628
D_Chr5	22300000	22400000	0.42293	5	1065.02	0	0	0.0193086	0.749199
D_Chr5	22400000	22500000	0.41169	2	1287.88	0	0	0.0155094	0.693772
D_Chr5	22500000	22600000	0.40642	2	130.467	0	0	0.0188416	0.734267
D_Chr5	22600000	22700000	0.39339	4	338.259	0	0	0.0156253	0.73655
D_Chr5	22700000	22800000	0.40754	6	1986.93	0	0	-0.00386099	0.649183
D_Chr5	22800000	22900000	0.42177	4	1550.21	0	0	-0.00965885	0.611826
D_Chr5	22900000	23000000	0.41715	8	321.419	0	0	-0.0268593	0.618931
D_Chr5	23000000	23100000	0.4092	7	1001.63	0	0	-0.0254984	0.683643
D_Chr5	23100000	23200000	0.40123	7	866.739	2	0	-0.0182949	0.673022
D_Chr5	23200000	23300000	0.4071	9	185.51	0	0	0.0107161	0.655517
D_Chr5	23300000	23400000	0.41216	6	804.199	0	0	0.0332277	0.710255
D_Chr5	23400000	23500000	0.41254	2	4682.22	0	0	0.0110736	0.751658
D_Chr5	23500000	23600000	0.40896	2	4124.5	0	0	0.0169313	0.744331
D_Chr5	23600000	23700000	0.40375	4	210.385	1	0	0.0143073	0.758714
D_Chr5	23700000	23800000	0.4171	5	199.144	0	0	0.0129873	0.692728
D_Chr5	23800000	23900000	0.41722	2	122.333	0	0	0.0210867	0.672018
D_Chr5	23900000	24000000	0.41243	5	1103.52	1	0	0.024188	0.70552
D_Chr5	24000000	24100000	0.41316	6	1194.88	0	0	0.0259412	0.711944
D_Chr5	24100000	24200000	0.41504	4	453.302	0	0	-0.000434962	0.712628
D_Chr5	24200000	24300000	0.41576	3	1932.02	0	0	0.0293636	0.810703
D_Chr5	24300000	24400000	0.4195	2	1761.44	0	0	0.0156249	0.657462
D_Chr5	24400000	24500000	0.40237	3	75.5714	0	0	0.000502128	0.738058
D_Chr5	24500000	24600000	0.41603	7	817.729	0	0	-0.0163082	0.714467
D_Chr5	24600000	24700000	0.41957	5	302.343	0	0	-0.0270722	0.602058
D_Chr5	24700000	24800000	0.42849	1	5.22222	0	0	-0.0173697	0.728841
D_Chr5	24800000	24900000	0.43119	4	68.2917	0	0	0.0240954	0.696545
D_Chr5	24900000	25000000	0.42275	3	140.556	0	0	0.000760499	0.564404
D_Chr5	25000000	25100000	0.41704	2	80.6444	0	0	0.0165106	0.737495
D_Chr5	25100000	25200000	0.42312	7	628.752	6	0	-0.0009207	0.704251
D_Chr5	25200000	25300000	0.40268	3	553.323	2	0	0.0194278	0.716639
D_Chr5	25300000	25400000	0.41673	8	337.564	0	0	-0.0227121	0.755879
D_Chr5	25400000	25500000	0.41487	3	418.667	0	0	-0.0135812	0.65703
D_Chr5	25500000	25600000	0.44262	4	311.531	0	0	-0.0055756	0.82888
D_Chr5	25600000	25700000	0.44311	7	104.389	3	0	0.00161162	0.805353
D_Chr5	25700000	25800000	0.40024	3	567.315	0	0	0.0406112	0.769334
D_Chr5	25800000	25900000	0.42099	1	101.333	0	0	0.0200456	0.780872
D_Chr5	25900000	26000000	0.41399	7	954.283	0	0	-0.0124084	0.678959
D_Chr5	26000000	26100000	0.42605	5	842.086	1	0	0.0220797	0.776266
D_Chr5	26100000	26200000	0.40655	4	339.361	0	0	0.00693351	0.700003
D_Chr5	26200000	26300000	0.42413	3	752.476	0	0	0.0111434	0.781782
D_Chr5	26300000	26400000	0.40891	7	269.076	0	0	-0.012612	0.711242
D_Chr5	26400000	26500000	0.40009	4	783.025	0	0	0.0192891	0.741578
D_Chr5	26500000	26600000	0.39462	3	0.518519	0	0	0.0135059	0.784735
D_Chr5	26600000	26700000	0.39696	1	1	0	0	0.00481716	0.744658
D_Chr5	26700000	26800000	0.40286	3	0.983452	0	0	0.0208578	0.74416
D_Chr5	26800000	26900000	0.41378	5	254.481	0	0	0.0143303	0.730059
D_Chr5	26900000	27000000	0.42398	3	525.744	1	0	0.06356	0.706689
D_Chr5	27000000	27100000	0.42991	4	512.006	0	0	-0.0107114	0.720768
D_Chr5	27100000	27200000	0.41896	0	.	2	0	0.0173726	0.764951
D_Chr5	27200000	27300000	0.41545	1	325	0	0	0.0230952	0.771081
D_Chr5	27300000	27400000	0.42831	5	852.856	3	0	0.0179659	0.719754
D_Chr5	27400000	27500000	0.46102	1	1531.44	0	0	-0.00228766	0.759866
D_Chr5	27500000	27600000	0.42887	4	2256.06	0	0	0.0092756	0.712598
D_Chr5	27600000	27700000	0.40733	11	100.662	1	0	-0.0291199	0.747138
D_Chr5	27700000	27800000	0.4312	9	480.479	0	0	-0.0330991	0.748802
D_Chr5	27800000	27900000	0.43307	7	676.701	1	0	-0.0124014	0.751924
D_Chr5	27900000	28000000	0.42279	6	694.597	0	0	-0.0203334	0.698212
D_Chr5	28000000	28100000	0.40816	9	261.68	0	0	-0.0141155	0.795943
D_Chr5	28100000	28200000	0.43849	4	2877.88	2	0	0.024662	0.737719
D_Chr5	28200000	28300000	0.42607	5	92.8562	0	0	0.0118939	0.792645
D_Chr5	28300000	28400000	0.43582	4	36895	0	0	0.00620496	0.798695
D_Chr5	28400000	28500000	0.42247	6	502.15	3	0	0.0619204	0.749486
D_Chr5	28500000	28600000	0.44254	7	504.769	1	0	0.00632384	0.760974
D_Chr5	28600000	28700000	0.4203	5	359.431	1	0	0.0631977	0.768008
D_Chr5	28700000	28800000	0.43141	3	200.794	0	0	0.0198121	0.817186
D_Chr5	28800000	28900000	0.4337	1	206.667	0	0	0.0245384	0.774843
D_Chr5	28900000	29000000	0.42845	6	138.507	0	0	0.0122445	0.748695
D_Chr5	29000000	29100000	0.44054	4	1177.9	1	0	0.0221542	0.734942
D_Chr5	29100000	29200000	0.43823	2	1540.04	0	0	0.0276276	0.791375
D_Chr5	29200000	29300000	0.42425	2	247.587	0	0	0.0141501	0.764448
D_Chr5	29300000	29400000	0.42427	2	433.222	0	0	0.0126629	0.793788
D_Chr5	29400000	29500000	0.43436	3	164.456	1	0	0.0513106	0.765034
D_Chr5	29500000	29600000	0.40059	3	178.889	0	0	-0.0058021	0.778498
D_Chr5	29600000	29700000	0.45194	4	213.744	3	0	-0.0180986	0.78005
D_Chr5	29700000	29800000	0.43723	8	1320.59	0	0	-0.023341	0.760113
D_Chr5	29800000	29900000	0.47487	3	435.028	0	0	0.063264	0.80117
D_Chr5	29900000	30000000	0.44609	7	301.879	1	0	0.168714	0.764297
D_Chr5	30000000	30100000	0.43822	5	671.708	2	0	-0.0179134	0.790081
D_Chr5	30100000	30200000	0.45547	4	954.784	4	0	0.0230336	0.82305
D_Chr5	30200000	30300000	0.43865	4	1002.57	2	0	0.0148178	0.806382
D_Chr5	30300000	30400000	0.44399	4	1098.16	0	0	0.0244688	0.770497
D_Chr5	30400000	30500000	0.45043	8	907.451	2	0	0.0220041	0.798748
D_Chr5	30500000	30600000	0.45706	4	412.316	15	0	0.017061	0.823564
D_Chr5	30600000	30700000	0.47084	5	161.033	15	0	0.00191537	0.810554
D_Chr5	30700000	30800000	0.44983	5	859.824	7	0	0.0277825	0.77281
D_Chr5	30800000	30900000	0.45408	9	486.91	5	0	-0.0012113	0.785109
D_Chr5	30900000	31000000	0.47343	12	672.568	1	0	-0.011752	0.77789
D_Chr5	31000000	31100000	0.44598	5	1588.72	5	0	0.0172894	0.813921
D_Chr5	31100000	31200000	0.45527	9	1418.73	0	0	0.0604296	0.866082
D_Chr5	31200000	31300000	0.44519	7	439.424	2	0	0.0185692	0.831725
D_Chr5	31300000	31400000	0.46305	11	1713.64	0	0	0.0330867	0.771791
D_Chr5	31400000	31500000	0.42193	5	655.696	0	0	0.0087333	0.810063
D_Chr5	31500000	31600000	0.46223	4	936.327	0	0	0.0217542	0.833468
D_Chr5	31600000	31622612	0.481868	0	.	0	0	0	0.796657
D_Chr6	0	100000	0.43872	1	0.333333	0	0	0.0148295	0.877497
D_Chr6	100000	200000	0.42424	7	0.583333	27	0	-0.0526434	0.846957
D_Chr6	200000	300000	0.41865	0	.	30	0	0.000906753	0.800355
D_Chr6	300000	400000	0.41052	1	0.111111	0	0	-0.00801284	0.763672
D_Chr6	400000	500000	0.4168	1	318.889	0	0	-0.0328489	0.583643
D_Chr6	500000	600000	0.39552	1	0	0	0	-0.077158	0.775839
D_Chr6	600000	700000	0.41246	0	.	0	0	-0.0302681	0.755485
D_Chr6	700000	800000	0.414	4	836.931	0	0	-0.0508937	0.746618
D_Chr6	800000	900000	0.39439	1	2161.56	0	0	-0.00466794	0.73123
D_Chr6	900000	1000000	0.40557	1	2161.56	1	0	-0.0388838	0.748182
D_Chr6	1000000	1100000	0.4116	3	1327.94	0	0	0.00160051	0.78668
D_Chr6	1100000	1200000	0.42266	3	2107.64	0	0	0.00834364	0.759286
D_Chr6	1200000	1300000	0.41996	9	1343.66	1	0	0.0210297	0.744074
D_Chr6	1300000	1400000	0.40418	6	2119.39	0	0	0.0168737	0.683088
D_Chr6	1400000	1500000	0.41953	6	1.38095	14	0	-0.0719708	0.84166
D_Chr6	1500000	1600000	0.41706	9	409.242	0	0	-0.0547911	0.858838
D_Chr6	1600000	1700000	0.4121	1	2249.56	1	0	-0.00134435	0.806757
D_Chr6	1700000	1800000	0.42541	6	0.722222	5	0	-0.00947693	0.788273
D_Chr6	1800000	1900000	0.40992	3	0	7	0	-0.00428109	0.861272
D_Chr6	1900000	2000000	0.42054	7	0	3	0	0.00564477	0.846991
D_Chr6	2000000	2100000	0.41548	6	0.0925926	0	0	-0.00130261	0.892099
D_Chr6	2100000	2200000	0.39545	3	0.0740741	4	0	-0.0136393	0.87353
D_Chr6	2200000	2300000	0.38578	2	0	0	0	0.00726191	0.887215
D_Chr6	2300000	2400000	0.38131	1	113.444	0	0	-0.0380802	0.877618
D_Chr6	2400000	2500000	0.40768	4	208.956	2	0	-0.00404802	0.837481
D_Chr6	2500000	2600000	0.40447	6	470.019	1	0	0.0132748	0.804469
D_Chr6	2600000	2700000	0.41078	3	1381.59	1	0	-0.00772216	0.84998
D_Chr6	2700000	2800000	0.40186	7	1045.21	2	0	0.0135861	0.907843
D_Chr6	2800000	2900000	0.39387	4	817	0	0	-0.00899728	0.898975
D_Chr6	2900000	3000000	0.41354	6	454.607	11	0	-0.00918997	0.855996
D_Chr6	3000000	3100000	0.42054	4	697.354	0	0	-0.0153487	0.908434
D_Chr6	3100000	3200000	0.47174	1	0	11	0	-0.0192931	0.848432
D_Chr6	3200000	3300000	0.48011	0	.	13	0	-0.0234735	0.880591
D_Chr6	3300000	3400000	0.4154	1	2.66667	44	0	-0.00682443	0.877722
D_Chr6	3400000	3500000	0.36882	0	.	0	0	-0.00903209	0.912725
D_Chr6	3500000	3600000	0.40508	4	0.0555556	10	0	0.00636534	0.891197
D_Chr6	3600000	3700000	0.38082	2	1.40741	2	0	-0.00173235	0.89588
D_Chr6	3700000	3800000	0.42831	0	.	61	0	-0.00394092	0.885531
D_Chr6	3800000	3900000	0.44931	0	.	104	0	-0.0465261	0.844532
D_Chr6	3900000	4000000	0.45488	0	.	163	0	-0.00222619	0.771352
D_Chr6	4000000	4100000	0.45933	0	.	175	0	-0.00450428	0.618243
D_Chr6	4100000	4200000	0.46247	0	.	194	0	0.0122127	0.911809
D_Chr6	4200000	4300000	0.45363	0	.	157	0	0.0101496	0.856835
D_Chr6	4300000	4400000	0.45022	0	.	145	0	-0.00170843	0.890994
D_Chr6	4400000	4500000	0.46279	0	.	173	0	-0.0138478	0.863836
D_Chr6	4500000	4600000	0.46074	0	.	159	0	-0.00965073	0.885293
D_Chr6	4600000	4700000	0.4219	2	450.236	58	0	-0.00379653	0.809982
D_Chr6	4700000	4800000	0.41394	2	463.111	0	0	0.00682122	0.81636
D_Chr6	4800000	4900000	0.41874	1	514.556	0	0	-0.00120925	0.819141
D_Chr6	4900000	5000000	0.41372	2	398.278	0	0	0.00751135	0.763159
D_Chr6	5000000	5100000	0.40395	4	149.726	0	0	-0.0259916	0.702332
D_Chr6	5100000	5200000	0.42084	9	450.864	0	0	0.0395724	0.713173
D_Chr6	5200000	5300000	0.42338	5	1157.71	3	0	0.0697576	0.686109
D_Chr6	5300000	5400000	0.4083	4	764.08	0	0	0.0276282	0.751759
D_Chr6	5400000	5500000	0.407	3	1203.83	0	0	0.00533696	0.802728
D_Chr6	5500000	5600000	0.40682	10	432	0	0	-3.21396e-05	0.769331
D_Chr6	5600000	5700000	0.41304	1	0	0	0	0.0512605	0.71554
D_Chr6	5700000	5800000	0.40242	1	475.222	0	0	0.0361329	0.7074
D_Chr6	5800000	5900000	0.40647	3	340.46	0	1	0.00684702	0.783359
D_Chr6	5900000	6000000	0.4031	7	992.431	0	0	0.0213807	0.719962
D_Chr6	6000000	6100000	0.40111	2	22.4074	0	0	-0.00221345	0.660445
D_Chr6	6100000	6200000	0.40225	5	648.567	0	0	0.00859385	0.657214
D_Chr6	6200000	6300000	0.40026	4	613.214	2	0	0.0115296	0.764428
D_Chr6	6300000	6400000	0.42077	2	1008.51	0	0	0.0137013	0.746758
D_Chr6	6400000	6500000	0.41041	5	617.577	0	0	0.0542279	0.703845
D_Chr6	6500000	6600000	0.39741	1	0	41	0	-0.0167501	0.807783
D_Chr6	6600000	6700000	0.40627	7	14.9524	9	0	-0.089358	0.782546
D_Chr6	6700000	6800000	0.44252	5	60.7176	1	0	-0.0812521	0.83463
D_Chr6	6800000	6900000	0.40957	3	532.954	1	0	0.000208166	0.67232
D_Chr6	6900000	7000000	0.40804	9	528.359	0	0	0.0498091	0.679486
D_Chr6	7000000	7100000	0.41598	4	1277.06	1	0	0.0589463	0.68669
D_Chr6	7100000	7200000	0.42671	3	970.551	1	0	0.0873621	0.623751
D_Chr6	7200000	7300000	0.41244	5	259.247	3	0	0.0172332	0.730858
D_Chr6	7300000	7400000	0.40755	2	130.222	0	0	-0.0900049	0.765886
D_Chr6	7400000	7500000	0.41341	4	130.056	0	0	-0.0472025	0.735724
D_Chr6	7500000	7600000	0.40989	2	350	0	0	-0.0787807	0.712157
D_Chr6	7600000	7700000	0.40387	1	655	1	0	-0.042828	0.777286
D_Chr6	7700000	7800000	0.41906	6	838.162	0	0	-0.00319088	0.692724
D_Chr6	7800000	7900000	0.41944	6	1332.09	0	0	0.00827103	0.665264
D_Chr6	7900000	8000000	0.4275	3	322.099	0	0	0.0740122	0.653693
D_Chr6	8000000	8100000	0.42923	10	849.77	0	0	0.0620884	0.63896
D_Chr6	8100000	8200000	0.41071	7	889.862	1	0	0.0299831	0.673441
D_Chr6	8200000	8300000	0.42385	8	1262.1	0	0	0.0333652	0.585663
D_Chr6	8300000	8400000	0.41612	2	614.944	0	0	0.0167398	0.622682
D_Chr6	8400000	8500000	0.40835	4	150.083	1	0	-0.00519421	0.694429
D_Chr6	8500000	8600000	0.41175	2	362.389	0	0	-0.105657	0.785667
D_Chr6	8600000	8700000	0.4062	1	724.778	0	1	-0.0929114	0.762793
D_Chr6	8700000	8800000	0.42101	3	592.194	1	0	-0.0163333	0.719629
D_Chr6	8800000	8900000	0.42018	2	598.431	2	0	0.00313703	0.703289
D_Chr6	8900000	9000000	0.40987	0	.	0	0	-0.0345666	0.695604
D_Chr6	9000000	9100000	0.4283	2	728.867	2	0	-0.0207257	0.698311
D_Chr6	9100000	9200000	0.41066	3	575.204	0	0	0.0185397	0.580645
D_Chr6	9200000	9300000	0.41052	6	1308.07	1	0	0.00231582	0.640309
D_Chr6	9300000	9400000	0.39396	9	1125.13	5	0	-0.0201143	0.689911
D_Chr6	9400000	9500000	0.4152	12	878.319	5	0	0.0319202	0.706687
D_Chr6	9500000	9600000	0.42497	9	2442.31	2	0	0.0369072	0.72315
D_Chr6	9600000	9700000	0.40606	4	3014.65	0	0	-0.00844196	0.755109
D_Chr6	9700000	9800000	0.39965	1	1568.22	0	0	-0.0399931	0.797576
D_Chr6	9800000	9900000	0.39553	1	1568.22	0	0	-0.0264294	0.707732
D_Chr6	9900000	10000000	0.38605	0	.	0	0	-0.114457	0.757566
D_Chr6	10000000	10100000	0.40557	2	0	0	0	-0.0785931	0.729072
D_Chr6	10100000	10200000	0.41477	3	0.987654	4	0	-0.0500611	0.670526
D_Chr6	10200000	10300000	0.41121	3	0.0740741	0	0	-0.060428	0.727362
D_Chr6	10300000	10400000	0.40957	2	0	0	0	-0.0614385	0.701619
D_Chr6	10400000	10500000	0.41736	0	.	0	0	-0.0649533	0.712129
D_Chr6	10500000	10600000	0.40722	2	0	0	0	-0.0717353	0.682196
D_Chr6	10600000	10700000	0.41422	2	0	0	0	-0.0762093	0.716604
D_Chr6	10700000	10800000	0.40945	1	0	0	0	-0.00861794	0.666538
D_Chr6	10800000	10900000	0.41021	0	.	0	0	-0.0589928	0.67733
D_Chr6	10900000	11000000	0.41394	1	0.111111	0	0	-0.0745696	0.744819
D_Chr6	11000000	11100000	0.40752	3	0	0	0	-0.048402	0.714312
D_Chr6	11100000	11200000	0.41145	2	0.0555556	0	0	-0.0694744	0.695798
D_Chr6	11200000	11300000	0.40809	2	589.714	0	0	-0.0733714	0.722638
D_Chr6	11300000	11400000	0.41018	5	396.531	1	0	0.0174998	0.659465
D_Chr6	11400000	11500000	0.41508	6	706.542	1	0	0.0522939	0.637062
D_Chr6	11500000	11600000	0.39731	2	1448.55	0	0	0.0576388	0.691107
D_Chr6	11600000	11700000	0.39576	11	311.448	0	0	0.0472919	0.665143
D_Chr6	11700000	11800000	0.39934	8	356.681	0	0	0.0364598	0.623224
D_Chr6	11800000	11900000	0.38191	2	440.808	0	0	-0.00778504	0.726162
D_Chr6	11900000	12000000	0.40228	3	150.259	0	0	0.00252043	0.71852
D_Chr6	12000000	12100000	0.39137	7	303.856	0	0	0.0270689	0.683284
D_Chr6	12100000	12200000	0.41164	4	271.016	0	0	-0.000157961	0.595633
D_Chr6	12200000	12300000	0.39693	2	142.302	1	0	-0.018178	0.690944
D_Chr6	12300000	12400000	0.3835	0	.	0	0	-0.0813573	0.723046
D_Chr6	12400000	12500000	0.4081	1	185.333	0	0	-0.114916	0.734169
D_Chr6	12500000	12600000	0.39646	1	185.333	0	0	-0.106483	0.765275
D_Chr6	12600000	12700000	0.39309	2	56.4667	0	0	-0.0623574	0.692647
D_Chr6	12700000	12800000	0.40927	1	810.111	0	0	-0.0525407	0.712567
D_Chr6	12800000	12900000	0.40496	1	1164.56	0	0	-0.030608	0.716923
D_Chr6	12900000	13000000	0.39995	7	692.333	0	0	-0.00425082	0.598423
D_Chr6	13000000	13100000	0.41222	9	1214.05	0	0	0.0927975	0.65812
D_Chr6	13100000	13200000	0.39911	4	559.744	0	0	0.0192371	0.675457
D_Chr6	13200000	13300000	0.39804	2	919.139	0	0	-0.0491533	0.740866
D_Chr6	13300000	13400000	0.4098	4	332.136	0	0	0.00497219	0.729359
D_Chr6	13400000	13500000	0.41614	8	606.687	0	0	0.0416398	0.685156
D_Chr6	13500000	13600000	0.40221	2	735.644	0	0	0.0061658	0.714269
D_Chr6	13600000	13700000	0.41582	2	940.833	0	0	0.0462557	0.664265
D_Chr6	13700000	13800000	0.4012	3	2782.86	0	0	0.0353995	0.687056
D_Chr6	13800000	13900000	0.40103	8	507.754	0	0	-0.00175179	0.686366
D_Chr6	13900000	14000000	0.40294	3	84.3333	0	0	-0.0830756	0.748003
D_Chr6	14000000	14100000	0.39449	1	101	3	0	-0.105888	0.768594
D_Chr6	14100000	14200000	0.38595	0	.	0	0	-0.0448555	0.755464
D_Chr6	14200000	14300000	0.3878	1	8.66667	2	0	-0.127369	0.743269
D_Chr6	14300000	14400000	0.39945	3	119.273	0	0	-0.0927141	0.696449
D_Chr6	14400000	14500000	0.38995	2	30.0444	0	0	-0.114147	0.732596
D_Chr6	14500000	14600000	0.38742	0	.	1	0	-0.11517	0.764834
D_Chr6	14600000	14700000	0.40442	3	987.333	0	0	-0.0619787	0.64565
D_Chr6	14700000	14800000	0.43501	1	153.667	1	0	-0.0758227	0.667643
D_Chr6	14800000	14900000	0.40832	8	202.088	0	0	-0.00883562	0.653797
D_Chr6	14900000	15000000	0.40249	3	395.535	0	0	-0.0125413	0.723459
D_Chr6	15000000	15100000	0.40432	2	3149.42	0	0	-0.0431046	0.713056
D_Chr6	15100000	15200000	0.41134	4	2902.87	1	0	0.0170137	0.727902
D_Chr6	15200000	15300000	0.40895	5	955.992	0	0	0.0359134	0.706891
D_Chr6	15300000	15400000	0.41593	5	602.674	0	0	0.091189	0.672146
D_Chr6	15400000	15500000	0.39907	6	1004.61	14	0	0.0824131	0.720056
D_Chr6	15500000	15600000	0.39062	2	1463.38	0	0	-0.0635045	0.753938
D_Chr6	15600000	15700000	0.40286	2	1797.19	0	0	-0.0232399	0.728235
D_Chr6	15700000	15800000	0.41661	5	1154.41	0	0	0.0617817	0.679936
D_Chr6	15800000	15900000	0.39627	12	254.923	2	0	0.0550638	0.64001
D_Chr6	15900000	16000000	0.40164	5	280.991	0	0	-0.0224213	0.708498
D_Chr6	16000000	16100000	0.4046	2	60.8148	0	0	0.014339	0.664368
D_Chr6	16100000	16200000	0.4016	1	217.222	0	0	-0.0759566	0.850983
D_Chr6	16200000	16300000	0.39683	2	61.619	0	0	-0.0204571	0.801496
D_Chr6	16300000	16400000	0.39183	1	50.7778	0	0	-0.0776184	0.746358
D_Chr6	16400000	16500000	0.39709	1	392.778	0	0	-0.117821	0.713977
D_Chr6	16500000	16600000	0.40524	4	257.456	0	0	-0.074596	0.713795
D_Chr6	16600000	16700000	0.39912	6	891.678	2	0	0.0241459	0.759727
D_Chr6	16700000	16800000	0.41022	3	218.933	0	0	0.0477089	0.692976
D_Chr6	16800000	16900000	0.40704	4	212.706	0	0	0.0090207	0.724962
D_Chr6	16900000	17000000	0.38992	9	178.806	2	0	-0.00830866	0.695309
D_Chr6	17000000	17100000	0.39023	4	569.564	1	0	0.0213349	0.650476
D_Chr6	17100000	17200000	0.39459	2	1.08333	0	0	-0.103521	0.769074
D_Chr6	17200000	17300000	0.39256	1	86.8889	0	0	-0.119606	0.752161
D_Chr6	17300000	17400000	0.38999	0	.	0	0	-0.121894	0.702268
D_Chr6	17400000	17500000	0.38721	0	.	1	0	-0.106362	0.753348
D_Chr6	17500000	17600000	0.39289	4	526.919	0	0	-0.0598534	0.701161
D_Chr6	17600000	17700000	0.39479	2	164.889	2	0	-0.0192442	0.687158
D_Chr6	17700000	17800000	0.4014	4	70.75	0	0	0.042133	0.64048
D_Chr6	17800000	17900000	0.40451	11	344.139	0	0	0.0475523	0.709142
D_Chr6	17900000	18000000	0.41471	7	1003.47	0	0	0.0152847	0.676162
D_Chr6	18000000	18100000	0.42351	3	4513.44	0	0	0.0387314	0.66311
D_Chr6	18100000	18200000	0.40629	3	1004.53	0	0	0.0611072	0.67717
D_Chr6	18200000	18300000	0.39135	6	638.222	4	0	0.0508262	0.71563
D_Chr6	18300000	18400000	0.42043	6	730.941	1	0	0.0957166	0.71346
D_Chr6	18400000	18500000	0.40681	6	420.302	0	0	0.0339603	0.687342
D_Chr6	18500000	18600000	0.4131	1	108.667	0	0	-0.0959283	0.756274
D_Chr6	18600000	18700000	0.39308	1	108.667	0	0	-0.119176	0.752803
D_Chr6	18700000	18800000	0.39734	2	795.583	0	0	-0.0186098	0.731083
D_Chr6	18800000	18900000	0.40383	6	1608.35	0	0	-0.0126596	0.67857
D_Chr6	18900000	19000000	0.40098	3	2465.05	2	0	-0.102671	0.666204
D_Chr6	19000000	19100000	0.38428	4	169.198	4	0	-0.111129	0.736617
D_Chr6	19100000	19200000	0.41227	7	3002.88	1	0	0.00923124	0.708523
D_Chr6	19200000	19300000	0.41717	4	4537.72	0	0	0.00538888	0.79171
D_Chr6	19300000	19400000	0.41704	2	137.778	0	0	-0.0808593	0.681331
D_Chr6	19400000	19500000	0.40975	5	237.344	0	0	-0.0479832	0.716904
D_Chr6	19500000	19600000	0.40389	7	589.481	0	0	-0.0873016	0.656474
D_Chr6	19600000	19700000	0.40918	4	427.296	0	0	-0.0749566	0.71634
D_Chr6	19700000	19800000	0.40802	5	419.611	0	0	0.0443792	0.667547
D_Chr6	19800000	19900000	0.42342	4	913.718	0	0	0.0617367	0.687815
D_Chr6	19900000	20000000	0.42022	3	1991.52	0	0	-0.0216911	0.668095
D_Chr6	20000000	20100000	0.39972	6	1741.69	1	0	0.0501302	0.659865
D_Chr6	20100000	20200000	0.39989	6	1511.77	0	0	0.0273245	0.723381
D_Chr6	20200000	20300000	0.41076	6	711.768	1	0	0.0782742	0.681823
D_Chr6	20300000	20400000	0.41791	8	944.146	0	0	0.0531624	0.707787
D_Chr6	20400000	20500000	0.4187	3	840.492	0	0	0.0710782	0.67166
D_Chr6	20500000	20600000	0.41062	6	945.163	1	0	0.0709477	0.63062
D_Chr6	20600000	20700000	0.41415	9	363.908	0	0	0.066369	0.630664
D_Chr6	20700000	20800000	0.43011	6	1151.16	0	0	0.0881804	0.684861
D_Chr6	20800000	20900000	0.4041	4	1720.34	0	0	0.0889603	0.68239
D_Chr6	20900000	21000000	0.40512	8	1470.2	1	0	0.0818732	0.659995
D_Chr6	21000000	21100000	0.41967	8	1267.91	0	0	0.0799754	0.620155
D_Chr6	21100000	21200000	0.41798	1	2073.22	0	0	0.0303986	0.670756
D_Chr6	21200000	21300000	0.41613	3	994.978	0	0	-0.0107723	0.703651
D_Chr6	21300000	21400000	0.3979	6	276.818	0	0	0.0441041	0.664319
D_Chr6	21400000	21500000	0.40856	3	512.201	0	0	0.0429109	0.660231
D_Chr6	21500000	21600000	0.41429	4	363.188	0	0	0.0564009	0.64463
D_Chr6	21600000	21700000	0.3908	3	108.813	0	0	-0.0578016	0.676153
D_Chr6	21700000	21800000	0.39815	8	0.326797	0	0	-0.0272724	0.77631
D_Chr6	21800000	21900000	0.40026	14	0.00529101	0	0	-0.100094	0.783862
D_Chr6	21900000	22000000	0.39231	9	0.724868	0	0	-0.108554	0.731189
D_Chr6	22000000	22100000	0.39439	13	79.8301	3	0	-0.0822409	0.725442
D_Chr6	22100000	22200000	0.41475	6	385.402	0	0	0.0116316	0.677644
D_Chr6	22200000	22300000	0.41247	3	538.308	0	0	0.0265302	0.707946
D_Chr6	22300000	22400000	0.41399	4	495.347	0	0	0.0386638	0.753508
D_Chr6	22400000	22500000	0.41929	7	3152.62	0	0	0.0388652	0.703524
D_Chr6	22500000	22600000	0.41504	3	954.803	0	0	-0.0485028	0.723365
D_Chr6	22600000	22700000	0.39926	6	388.926	2	0	-0.0697808	0.720094
D_Chr6	22700000	22800000	0.41218	4	269.395	0	0	-0.0643636	0.79517
D_Chr6	22800000	22900000	0.41108	2	0.277778	0	0	-0.0887099	0.75001
D_Chr6	22900000	23000000	0.40973	2	107.222	1	0	-0.0149039	0.697973
D_Chr6	23000000	23100000	0.4147	4	270.708	0	0	0.0667251	0.611598
D_Chr6	23100000	23200000	0.40262	5	730.101	1	0	-0.00578867	0.748963
D_Chr6	23200000	23300000	0.39266	0	.	0	0	-0.101088	0.739443
D_Chr6	23300000	23400000	0.39082	5	843.04	2	0	-0.0430041	0.794719
D_Chr6	23400000	23500000	0.4071	2	2218.04	0	0	-0.0225363	0.736445
D_Chr6	23500000	23600000	0.39225	1	783.111	0	0	-0.115547	0.745884
D_Chr6	23600000	23700000	0.41191	3	1986.04	0	0	-0.103422	0.76331
D_Chr6	23700000	23800000	0.39939	5	701.359	2	0	-0.0681922	0.696823
D_Chr6	23800000	23900000	0.41	3	213.889	0	0	-0.0732778	0.752751
D_Chr6	23900000	24000000	0.40142	6	1221.45	0	0	-0.0288143	0.754095
D_Chr6	24000000	24100000	0.40123	3	1176.1	0	0	-0.027192	0.696559
D_Chr6	24100000	24200000	0.41276	11	872.416	0	0	0.0918661	0.667347
D_Chr6	24200000	24300000	0.41471	5	795.589	0	0	0.0762752	0.681286
D_Chr6	24300000	24400000	0.41194	5	416.383	0	0	0.0823627	0.64508
D_Chr6	24400000	24500000	0.4015	4	334.535	4	0	-0.00622053	0.773706
D_Chr6	24500000	24600000	0.38864	2	534.926	0	0	-0.0742693	0.721152
D_Chr6	24600000	24700000	0.38692	1	559.444	0	0	-0.0777937	0.726167
D_Chr6	24700000	24800000	0.40019	8	411.018	0	0	-0.00649112	0.714825
D_Chr6	24800000	24900000	0.40545	4	1414.01	1	0	0.00434664	0.710161
D_Chr6	24900000	25000000	0.40499	5	1062.31	0	0	-0.00949409	0.667228
D_Chr6	25000000	25100000	0.39147	3	365.956	0	0	-0.0241282	0.654828
D_Chr6	25100000	25200000	0.40866	5	894.282	0	0	-0.0496254	0.676222
D_Chr6	25200000	25300000	0.41588	1	452.444	0	0	-0.0869986	0.738329
D_Chr6	25300000	25400000	0.41257	4	314.933	0	0	0.016423	0.583179
D_Chr6	25400000	25500000	0.41243	6	809.972	0	0	-0.0211836	0.708997
D_Chr6	25500000	25600000	0.39325	4	848.515	0	0	-0.0719283	0.734408
D_Chr6	25600000	25700000	0.37454	15	621.13	0	0	-0.0546023	0.69005
D_Chr6	25700000	25800000	0.39802	3	1021.42	0	0	-0.102898	0.699411
D_Chr6	25800000	25900000	0.42518	1	535.444	0	0	-0.0934835	0.711763
D_Chr6	25900000	26000000	0.43594	1	535.444	0	0	-0.00330365	0.773991
D_Chr6	26000000	26100000	0.43369	2	648.911	0	0	-0.0561277	0.74462
D_Chr6	26100000	26200000	0.43223	3	409.583	0	0	-0.0509297	0.671317
D_Chr6	26200000	26300000	0.41385	0	.	0	0	-0.100959	0.736254
D_Chr6	26300000	26400000	0.42229	4	2883.97	8	0	-0.00842637	0.711271
D_Chr6	26400000	26500000	0.42263	8	364.031	3	0	0.00501484	0.728823
D_Chr6	26500000	26600000	0.39893	10	0.123457	0	0	-0.0733906	0.807835
D_Chr6	26600000	26700000	0.39932	14	129.043	0	0	-0.052104	0.759176
D_Chr6	26700000	26800000	0.40366	14	1414.13	0	0	0.0721034	0.654727
D_Chr6	26800000	26900000	0.44519	9	2881.04	0	0	0.0798025	0.691831
D_Chr6	26900000	27000000	0.44957	6	4925.38	0	0	0.0522783	0.675443
D_Chr6	27000000	27100000	0.42624	6	687.1	6	0	0.0115495	0.728474
D_Chr6	27100000	27200000	0.39743	0	.	0	0	-0.0937964	0.755581
D_Chr6	27200000	27300000	0.40977	1	864.111	0	0	-0.106875	0.756284
D_Chr6	27300000	27400000	0.43359	1	864.111	0	0	-0.0766739	0.752621
D_Chr6	27400000	27500000	0.41593	2	4.53333	0	0	-0.111197	0.734695
D_Chr6	27500000	27600000	0.40025	1	273.333	1	0	-0.110544	0.761894
D_Chr6	27600000	27700000	0.40656	5	58.6296	0	0	-0.0401457	0.636979
D_Chr6	27700000	27800000	0.41165	3	280.897	0	0	0.0361869	0.593068
D_Chr6	27800000	27900000	0.41861	1	1059	0	0	-0.0852389	0.785218
D_Chr6	27900000	28000000	0.39708	1	1059	0	0	-0.0899652	0.728178
D_Chr6	28000000	28100000	0.41573	7	2765.12	3	0	-0.0241016	0.705573
D_Chr6	28100000	28200000	0.41956	4	1037.27	0	0	0.0307869	0.703837
D_Chr6	28200000	28300000	0.42291	11	374.037	0	0	0.0237841	0.663379
D_Chr6	28300000	28400000	0.431	14	176.551	5	0	-0.00325351	0.769468
D_Chr6	28400000	28500000	0.43919	4	1352.88	0	0	-0.0255356	0.73613
D_Chr6	28500000	28600000	0.44605	2	4651.31	1	0	-0.0348496	0.638435
D_Chr6	28600000	28700000	0.44033	3	3060.58	0	0	0.0233008	0.715733
D_Chr6	28700000	28800000	0.4291	4	299.752	0	0	0.0231549	0.680522
D_Chr6	28800000	28900000	0.42417	7	708.738	0	0	0.0579836	0.689008
D_Chr6	28900000	29000000	0.41035	6	438.306	0	0	0.0885009	0.621739
D_Chr6	29000000	29100000	0.41997	6	682.105	0	0	0.0984888	0.643124
D_Chr6	29100000	29200000	0.42134	7	489.381	2	0	0.0978659	0.640995
D_Chr6	29200000	29300000	0.4382	3	1938.47	0	0	0.065765	0.624173
D_Chr6	29300000	29400000	0.44031	1	3957.67	1	0	-0.038408	0.753756
D_Chr6	29400000	29500000	0.44573	10	1525.01	7	0	0.0164683	0.653457
D_Chr6	29500000	29600000	0.43666	13	770.805	0	0	0.081639	0.684035
D_Chr6	29600000	29700000	0.43096	8	817.422	0	0	0.0618232	0.651646
D_Chr6	29700000	29800000	0.41891	4	1046.89	0	0	-0.0198606	0.682339
D_Chr6	29800000	29900000	0.43718	1	0.444444	0	0	-0.00433979	0.735009
D_Chr6	29900000	30000000	0.43947	0	.	2	0	-0.085946	0.776227
D_Chr6	30000000	30100000	0.44972	1	0	3	0	-0.0767638	0.774123
D_Chr6	30100000	30200000	0.44488	1	819	3	0	-0.0538919	0.814919
D_Chr6	30200000	30300000	0.43415	1	819	1	0	-0.0768831	0.808964
D_Chr6	30300000	30400000	0.43685	8	264.942	5	0	-0.0410919	0.80805
D_Chr6	30400000	30500000	0.45706	2	1600.32	6	0	-0.0235902	0.766605
D_Chr6	30500000	30600000	0.45055	4	7956.83	9	0	0.0165005	0.713919
D_Chr6	30600000	30700000	0.43906	7	496.19	4	0	0.0175545	0.785352
D_Chr6	30700000	30800000	0.44774	10	44.4012	7	0	-0.022968	0.736202
D_Chr6	30800000	30900000	0.46949	10	958.579	4	0	0.0294698	0.793676
D_Chr6	30900000	31000000	0.46662	6	1408.41	3	0	0.00668534	0.818904
D_Chr6	31000000	31100000	0.44998	6	383.942	7	0	0.00173335	0.79593
D_Chr6	31100000	31200000	0.47095	6	244.653	3	0	0.00639958	0.785395
D_Chr6	31200000	31300000	0.47646	7	974.502	5	0	-0.00130548	0.824044
D_Chr6	31300000	31400000	0.40736	13	0.555556	2	0	-0.0380496	0.823837
D_Chr6	31400000	31500000	0.44711	15	415.188	0	0	-0.00979841	0.833391
D_Chr6	31500000	31600000	0.44532	12	255.43	1	0	-0.00417695	0.777327
D_Chr6	31600000	31700000	0.46464	6	838.849	0	0	-0.0325141	0.782048
D_Chr6	31700000	31800000	0.46523	12	600.033	0	0	0.0507337	0.765521
D_Chr6	31800000	31900000	0.43865	8	376.687	0	0	0.00211057	0.790578
D_Chr6	31900000	31908891	0.491396	0	.	0	0	0	0.9169
D_Chr7	0	100000	0.4658	3	0	0	0	0.00188739	0.869071
D_Chr7	100000	200000	0.43597	8	1.39506	0	0	-0.0124433	0.852261
D_Chr7	200000	300000	0.4062	5	2.48889	1	0	-0.0178414	0.832282
D_Chr7	300000	400000	0.44458	7	0.047619	0	81	-0.0876964	0.87812
D_Chr7	400000	500000	0.41687	9	0.296296	0	1	-0.0164554	0.846877
D_Chr7	500000	600000	0.43602	3	0.037037	25	8	-0.0913316	0.847568
D_Chr7	600000	700000	0.4861	21	0	19	0	-0.0176111	0.885541
D_Chr7	700000	800000	0.50969	40	0	0	0	-0.0870522	0.905993
D_Chr7	800000	900000	0.44974	1	0	151	0	0.0168423	0.890653
D_Chr7	900000	1000000	0.41847	3	0	0	0	-0.046037	0.894616
D_Chr7	1000000	1100000	0.50135	31	0	0	0	-0.0381188	0.904314
[truncated: 5,080 more rows]

## Sheet: Supplementary Data4
Data4 KEGG Enrichment Analysis of Protein-Coding Genes in T2T-MYD Centromeric Regions
Pathway ID	Pathway	Qvalue	Genes
ko04210	Apoptosis	0.00473596	M_Chr9_00144;M_Chr13_00129;M_Chr10_00142;M_Chr13_00080;M_Chr7_00119;M_Chr7_00142;M_Chr17_00120
ko04630	JAK-STAT signaling pathway	0.00484859	M_Chr9_00144;M_Chr13_00129;M_Chr10_00142;M_Chr13_00080;M_Chr7_00119;M_Chr7_00142
ko05206	MicroRNAs in cancer	0.0293543	M_Chr9_00144;M_Chr13_00129;M_Chr10_00142;M_Chr13_00080;M_Chr7_00119;M_Chr7_00142
ko04151	PI3K-Akt signaling pathway	0.334232	M_Chr9_00144;M_Chr13_00129;M_Chr10_00142;M_Chr13_00080;M_Chr7_00119;M_Chr7_00142
ko03008	Ribosome biogenesis in eukaryotes	0.805557	M_Chr21_00158;M_Chr3_00134
ko04218	Cellular senescence	0.807363	M_Chr3_00118;M_Chr3_00135;M_Chr17_00120
ko00670	One carbon pool by folate	0.807363	M_Chr3_00121
ko03020	RNA polymerase	0.807363	M_Chr21_00161
ko00534	Glycosaminoglycan biosynthesis - heparan sulfate / heparin	0.807363	M_Chr21_00163
ko00630	Glyoxylate and dicarboxylate metabolism	0.807363	M_Chr5_00147
ko00500	Starch and sucrose metabolism	0.807363	M_Chr11_00203
ko00380	Tryptophan metabolism	0.807363	M_Chr5_00147
ko04144	Endocytosis	0.807363	M_Chr5_00116;M_Chr3_00099;M_Chr3_00100
ko04623	Cytosolic DNA-sensing pathway	0.807363	M_Chr21_00161
ko03460	Fanconi anemia pathway	0.807363	M_Chr5_00149
ko04624	Toll and Imd signaling pathway	0.807363	M_Chr3_00131
ko04216	Ferroptosis	0.807363	M_Chr11_00207
ko05150	Staphylococcus aureus infection	0.807363	M_Chr5_00150
ko04150	mTOR signaling pathway	0.807363	M_Chr3_00108;M_Chr11_00207
ko04310	Wnt signaling pathway	0.807363	M_Chr3_00108;M_Chr3_00134
ko00983	Drug metabolism - other enzymes	0.807363	M_Chr5_00152
ko00600	Sphingolipid metabolism	0.807363	M_Chr21_00159
ko05022	Pathways of neurodegeneration - multiple diseases	0.807363	M_Chr3_00108;M_Chr5_00147;M_Chr3_00134;M_Chr17_00120
ko04137	Mitophagy - animal	0.807363	M_Chr3_00134
ko05217	Basal cell carcinoma	0.807363	M_Chr3_00108
ko04742	Taste transduction	0.807363	M_Chr3_00141
ko03018	RNA degradation	0.807363	M_Chr5_00119
ko04610	Complement and coagulation cascades	0.807363	M_Chr5_00150
ko04146	Peroxisome	0.807363	M_Chr5_00147
ko04213	Longevity regulating pathway - multiple species	0.807363	M_Chr5_00147
ko05221	Acute myeloid leukemia	0.807363	M_Chr3_00102
ko03015	mRNA surveillance pathway	0.807363	M_Chr3_00113
ko05010	Alzheimer disease	0.807363	M_Chr3_00108;M_Chr3_00134;M_Chr17_00120
ko04212	Longevity regulating pathway - worm	0.807363	M_Chr5_00147
ko00562	Inositol phosphate metabolism	0.807363	M_Chr3_00126
ko03013	Nucleocytoplasmic transport	0.807363	M_Chr5_00125
ko04512	ECM-receptor interaction	0.807363	M_Chr5_00115
ko04924	Renin secretion	0.807363	M_Chr3_00115
ko05235	PD-L1 expression and PD-1 checkpoint pathway in cancer	0.807363	M_Chr3_00134
ko04064	NF-kappa B signaling pathway	0.807363	M_Chr3_00134
ko04520	Adherens junction	0.807363	M_Chr3_00134
ko04211	Longevity regulating pathway	0.807363	M_Chr5_00147
ko04070	Phosphatidylinositol signaling system	0.807363	M_Chr3_00126
ko05131	Shigellosis	0.807363	M_Chr3_00131;M_Chr17_00120
ko01200	Carbon metabolism	0.807363	M_Chr5_00147
ko04974	Protein digestion and absorption	0.807363	M_Chr11_00207
ko05162	Measles	0.807363	M_Chr3_00134
ko04916	Melanogenesis	0.807363	M_Chr3_00108
ko04142	Lysosome	0.807363	M_Chr5_00114
ko04145	Phagosome	0.807363	M_Chr5_00150
ko04217	Necroptosis	0.807363	M_Chr17_00120
ko04613	Neutrophil extracellular trap formation	0.807363	M_Chr3_00105
ko04140	Autophagy - animal	0.807363	M_Chr3_00126
ko04919	Thyroid hormone signaling pathway	0.807363	M_Chr5_00122
ko04071	Sphingolipid signaling pathway	0.807363	M_Chr21_00159
ko04611	Platelet activation	0.807363	M_Chr3_00141
ko04068	FoxO signaling pathway	0.807363	M_Chr5_00147
ko04550	Signaling pathways regulating pluripotency of stem cells	0.807363	M_Chr3_00108
ko05034	Alcoholism	0.807363	M_Chr3_00105
ko04141	Protein processing in endoplasmic reticulum	0.807363	M_Chr17_00120
ko05226	Gastric cancer	0.807363	M_Chr3_00108
ko04390	Hippo signaling pathway	0.807363	M_Chr3_00108
ko05224	Breast cancer	0.807363	M_Chr3_00108
ko04270	Vascular smooth muscle contraction	0.807363	M_Chr3_00115
ko04934	Cushing syndrome	0.807363	M_Chr3_00108
ko05225	Hepatocellular carcinoma	0.807363	M_Chr3_00108
ko05202	Transcriptional misregulation in cancer	0.807363	M_Chr5_00122
ko05171	Coronavirus disease - COVID-19	0.819589	M_Chr5_00150
ko05169	Epstein-Barr virus infection	0.821853	M_Chr5_00122
ko05208	Chemical carcinogenesis - reactive oxygen species	0.821853	M_Chr5_00147
ko05203	Viral carcinogenesis	0.82232	M_Chr3_00105
ko04080	Neuroactive ligand-receptor interaction	0.822818	M_Chr3_00115;M_Chr3_00141
ko05132	Salmonella infection	0.860012	M_Chr5_00126
ko05205	Proteoglycans in cancer	0.860012	M_Chr3_00108
ko04015	Rap1 signaling pathway	0.860012	M_Chr3_00141
ko05020	Prion disease	0.860012	M_Chr3_00134
ko04024	cAMP signaling pathway	0.871645	M_Chr3_00115
ko05016	Huntington disease	0.871645	M_Chr5_00122
ko05200	Pathways in cancer	0.871645	M_Chr3_00108;M_Chr3_00102
ko01100	Metabolic pathways	0.871645	M_Chr21_00159;M_Chr3_00121;M_Chr5_00147;M_Chr11_00203;M_Chr3_00126;M_Chr21_00163
ko05014	Amyotrophic lateral sclerosis	0.871645	M_Chr5_00147
ko04010	MAPK signaling pathway	0.871645	M_Chr5_00153
ko05165	Human papillomavirus infection	0.876796	M_Chr3_00108

## Sheet: Supplementary Data5
Data5 KEGG Enrichment Analysis of Protein-Coding Genes in T2T-DQ Centromeric Regions
Pathway ID	Pathway	Qvalue	Genes
ko05162	Measles	8.016661e-08	D_Chr13_00251;D_Chr13_00295;D_Chr3_00110;D_Chr10_00183;D_Chr3_00186;D_Chr10_00235;D_Chr13_00167;D_Chr9_00131;D_Chr7_00275;D_Chr13_00332;D_Chr7_00328
ko04140	Autophagy - animal	2.359638e-07	D_Chr13_00251;D_Chr13_00295;D_Chr3_00110;D_Chr10_00183;D_Chr10_00235;D_Chr3_00178;D_Chr13_00167;D_Chr9_00131;D_Chr7_00275;D_Chr13_00332;D_Chr7_00328
ko04141	Protein processing in endoplasmic reticulum	6.279442e-06	D_Chr13_00251;D_Chr13_00295;D_Chr3_00110;D_Chr10_00183;D_Chr10_00235;D_Chr13_00167;D_Chr9_00131;D_Chr7_00275;D_Chr13_00332;D_Chr7_00328
ko05160	Hepatitis C	8.716326e-06	D_Chr13_00251;D_Chr13_00295;D_Chr3_00110;D_Chr10_00183;D_Chr10_00235;D_Chr13_00167;D_Chr9_00131;D_Chr7_00275;D_Chr13_00332;D_Chr7_00328
ko05168	Herpes simplex virus 1 infection	3.373650e-05	D_Chr13_00251;D_Chr13_00295;D_Chr3_00110;D_Chr10_00183;D_Chr10_00235;D_Chr13_00167;D_Chr9_00131;D_Chr7_00275;D_Chr13_00332;D_Chr7_00328
ko04630	JAK-STAT signaling pathway	4.291842e-04	D_Chr7_00254;D_Chr13_00281;D_Chr13_00235;D_Chr7_00309;D_Chr10_00215;D_Chr9_00142;D_Chr10_00159
ko04210	Apoptosis	1.270715e-03	D_Chr7_00254;D_Chr13_00281;D_Chr13_00235;D_Chr7_00309;D_Chr10_00215;D_Chr9_00142;D_Chr10_00159
ko05206	MicroRNAs in cancer	3.816695e-03	D_Chr7_00254;D_Chr13_00281;D_Chr13_00235;D_Chr7_00309;D_Chr10_00215;D_Chr9_00142;D_Chr10_00159
ko04151	PI3K-Akt signaling pathway	9.494143e-02	D_Chr7_00254;D_Chr13_00281;D_Chr13_00235;D_Chr7_00309;D_Chr10_00215;D_Chr9_00142;D_Chr10_00159
ko03008	Ribosome biogenesis in eukaryotes	5.911414e-01	D_Chr21_00186;D_Chr3_00186
ko00670	One carbon pool by folate	8.188213e-01	D_Chr3_00172
ko03020	RNA polymerase	8.461304e-01	D_Chr21_00189
ko00534	Glycosaminoglycan biosynthesis - heparan sulfate / heparin	9.110030e-01	D_Chr21_00191
ko00630	Glyoxylate and dicarboxylate metabolism	9.110030e-01	D_Chr5_00146
ko00500	Starch and sucrose metabolism	9.110030e-01	D_Chr11_00225
ko00380	Tryptophan metabolism	9.110030e-01	D_Chr5_00146
ko03460	Fanconi anemia pathway	9.110030e-01	D_Chr5_00148
ko04624	Toll and Imd signaling pathway	9.110030e-01	D_Chr3_00183
ko04623	Cytosolic DNA-sensing pathway	9.110030e-01	D_Chr21_00189
ko04144	Endocytosis	9.110030e-01	D_Chr3_00150;D_Chr5_00113;D_Chr3_00151
ko00983	Drug metabolism - other enzymes	9.110030e-01	D_Chr5_00151
ko00600	Sphingolipid metabolism	9.110030e-01	D_Chr21_00187
ko04310	Wnt signaling pathway	9.110030e-01	D_Chr3_00160;D_Chr3_00186
ko04137	Mitophagy - animal	9.110030e-01	D_Chr3_00186
ko03018	RNA degradation	9.110030e-01	D_Chr5_00116
ko05217	Basal cell carcinoma	9.110030e-01	D_Chr3_00160
ko05221	Acute myeloid leukemia	9.110030e-01	D_Chr3_00153
ko04742	Taste transduction	9.110030e-01	D_Chr3_00193
ko04213	Longevity regulating pathway - multiple species	9.110030e-01	D_Chr5_00146
ko04146	Peroxisome	9.110030e-01	D_Chr5_00146
ko03015	mRNA surveillance pathway	9.110030e-01	D_Chr3_00165
ko04212	Longevity regulating pathway - worm	9.110030e-01	D_Chr5_00146
ko00562	Inositol phosphate metabolism	9.110030e-01	D_Chr3_00178
ko03013	Nucleocytoplasmic transport	9.110030e-01	D_Chr5_00122
ko04924	Renin secretion	9.110030e-01	D_Chr3_00167
ko04512	ECM-receptor interaction	9.110030e-01	D_Chr5_00112
ko05235	PD-L1 expression and PD-1 checkpoint pathway in cancer	9.110030e-01	D_Chr3_00186
ko04520	Adherens junction	9.110030e-01	D_Chr3_00186
ko04064	NF-kappa B signaling pathway	9.110030e-01	D_Chr3_00186
ko04211	Longevity regulating pathway	9.110030e-01	D_Chr5_00146
ko04070	Phosphatidylinositol signaling system	9.110030e-01	D_Chr3_00178
ko01200	Carbon metabolism	9.110030e-01	D_Chr5_00146
ko04916	Melanogenesis	9.110030e-01	D_Chr3_00160
ko04142	Lysosome	9.110030e-01	D_Chr5_00111
ko05022	Pathways of neurodegeneration - multiple diseases	9.110030e-01	D_Chr3_00160;D_Chr5_00146;D_Chr3_00186
ko04919	Thyroid hormone signaling pathway	9.110030e-01	D_Chr5_00119
ko04071	Sphingolipid signaling pathway	9.110030e-01	D_Chr21_00187
ko04613	Neutrophil extracellular trap formation	9.110030e-01	D_Chr3_00156
ko04550	Signaling pathways regulating pluripotency of stem cells	9.110030e-01	D_Chr3_00160
ko04611	Platelet activation	9.110030e-01	D_Chr3_00193
ko04068	FoxO signaling pathway	9.110030e-01	D_Chr5_00146
ko05034	Alcoholism	9.110030e-01	D_Chr3_00156
ko04150	mTOR signaling pathway	9.110030e-01	D_Chr3_00160
ko05226	Gastric cancer	9.110030e-01	D_Chr3_00160
ko04270	Vascular smooth muscle contraction	9.110030e-01	D_Chr3_00167
ko04390	Hippo signaling pathway	9.110030e-01	D_Chr3_00160
ko05224	Breast cancer	9.110030e-01	D_Chr3_00160
ko05225	Hepatocellular carcinoma	9.110030e-01	D_Chr3_00160
ko04934	Cushing syndrome	9.110030e-01	D_Chr3_00160
ko05202	Transcriptional misregulation in cancer	9.110030e-01	D_Chr5_00119
ko05010	Alzheimer disease	9.110030e-01	D_Chr3_00160;D_Chr3_00186
ko05169	Epstein-Barr virus infection	9.110030e-01	D_Chr5_00119
ko05208	Chemical carcinogenesis - reactive oxygen species	9.192480e-01	D_Chr5_00146
ko05203	Viral carcinogenesis	9.244170e-01	D_Chr3_00156
ko04080	Neuroactive ligand-receptor interaction	9.244170e-01	D_Chr3_00193;D_Chr3_00167
ko04360	Axon guidance	9.244170e-01	D_Chr3_00182
ko05205	Proteoglycans in cancer	9.244170e-01	D_Chr3_00160
ko05132	Salmonella infection	9.244170e-01	D_Chr5_00123
ko04015	Rap1 signaling pathway	9.244170e-01	D_Chr3_00193
ko05020	Prion disease	9.244170e-01	D_Chr3_00186
ko05131	Shigellosis	9.244170e-01	D_Chr3_00183
ko04024	cAMP signaling pathway	9.244170e-01	D_Chr3_00167
ko05016	Huntington disease	9.244170e-01	D_Chr5_00119
ko05014	Amyotrophic lateral sclerosis	9.308801e-01	D_Chr5_00146
ko04010	MAPK signaling pathway	9.308801e-01	D_Chr5_00152
ko05200	Pathways in cancer	9.308801e-01	D_Chr3_00160;D_Chr3_00153
ko05165	Human papillomavirus infection	9.308801e-01	D_Chr3_00160
ko01100	Metabolic pathways	9.392901e-01	D_Chr3_00172;D_Chr21_00191;D_Chr5_00146;D_Chr21_00187;D_Chr3_00178;D_Chr11_00225

## Sheet: Supplementary Data6
Data6 KEGG Enrichment Analysis of Expanded Genes in T2T-MYD
Pathway ID	Pathway	Qvalue	Genes
ko05130	Pathogenic Escherichia coli infection	6.405866e-12	chr12_00974;chr6_00946;chr12_00975;chr6_00941;chr18_00413;chr6_00943;chr6_00947;chr6_00945;chr10_00815;chr6_00944;chr13_00254;chr6_00937;chr18_00161;chr6_00938;chr12_00976;chr13_00256;chr13_00255;chr6_00940;chr13_00253;chr17_00882;chr13_00251;chr13_00252
ko04514	Cell adhesion molecules	1.652372e-09	chr6_00946;chr6_00941;chr2_00055;chr6_00943;chr6_00947;chr6_00945;chr6_00944;chr13_00254;chr6_00937;chr6_00938;chr13_00256;chr13_00255;chr6_00940;chr13_00253;chr13_00251;chr13_00252
ko00785	Lipoic acid metabolism	2.919032e-09	chr1_01191;chr1_00366;chr1_00360;chr1_00363;chr1_00365;chr1_01193
ko04670	Leukocyte transendothelial migration	3.327654e-09	chr6_00946;chr6_00941;chr6_00943;chr6_00947;chr6_00945;chr6_00944;chr13_00254;chr6_00937;chr6_00938;chr13_00256;chr13_00255;chr6_00940;chr13_00253;chr13_00251;chr13_00252
ko05160	Hepatitis C	1.505069e-08	chr6_00946;chr6_00941;chr6_00943;chr6_00947;chr6_00945;chr6_00944;chr13_00254;chr6_00937;chr6_00938;chr13_00256;chr13_00255;chr6_00940;chr13_00253;chr13_00251;chr13_00252
ko00140	Steroid hormone biosynthesis	1.733176e-07	chr17_00186;chr17_00187;chr12_00330;chr17_00178;chr17_00177;chr4_00215;chr17_00185;chr17_00183
ko04530	Tight junction	2.072939e-07	chr6_00946;chr6_00941;chr6_00943;chr6_00947;chr6_00945;chr6_00944;chr13_00254;chr6_00937;chr6_00938;chr13_00256;chr13_00255;chr6_00940;chr13_00253;chr13_00251;chr13_00252
ko05131	Shigellosis	2.833977e-06	chr12_00974;chr12_00975;chr13_00502;chr15_00924;chr18_00413;chr15_01052;chr15_00738;chr10_00815;chr4_00061;chr18_00161;chr11_00997;chr12_00976;chr17_00083;chr17_00882;chr13_00399
ko05134	Legionellosis	7.739292e-04	chr12_00974;chr12_00975;chr18_00413;chr10_00815;chr12_00976;chr17_00882
ko01040	Biosynthesis of unsaturated fatty acids	2.915567e-03	chr7_00700;chr10_00709;chr10_00710;chr10_00708
ko00062	Fatty acid elongation	2.941539e-03	chr7_00700;chr10_00709;chr10_00710;chr10_00708
ko04624	Toll and Imd signaling pathway	7.731467e-03	chr15_00924;chr15_01052;chr11_00997;chr17_00083
ko01212	Fatty acid metabolism	2.344822e-02	chr7_00700;chr10_00709;chr10_00710;chr10_00708
ko00010	Glycolysis / Gluconeogenesis	3.373582e-02	chr17_00994;chr21_00646;chr21_00649;chr21_00643
ko05320	Autoimmune thyroid disease	4.176579e-02	chr18_01113;chr2_00055;chr1_00243
ko04623	Cytosolic DNA-sensing pathway	5.269315e-02	chr12_00974;chr12_00975;chr12_00976
ko05133	Pertussis	5.508061e-02	chr12_00974;chr12_00975;chr18_00161;chr12_00976
ko00562	Inositol phosphate metabolism	6.188724e-02	chr17_00994;chr21_00646;chr21_00649;chr21_00643
ko04013	MAPK signaling pathway - fly	7.124863e-02	chr15_00924;chr15_01052;chr11_00997;chr17_00083
ko05110	Vibrio cholerae infection	7.280436e-02	chr18_00413;chr10_00815;chr17_00882
ko05132	Salmonella infection	8.244461e-02	chr12_00974;chr12_00975;chr18_00413;chr10_00815;chr18_00161;chr12_00976;chr17_00882
ko05100	Bacterial invasion of epithelial cells	1.026032e-01	chr13_00502;chr15_00738;chr4_00061;chr13_00399
ko04144	Endocytosis	1.182273e-01	chr5_00606;chr20_00710;chr18_00413;chr10_00815;chr3_00936;chr8_00314;chr17_00882
ko04625	C-type lectin receptor signaling pathway	1.229886e-01	chr12_00974;chr12_00975;chr18_00161;chr12_00976
ko05332	Graft-versus-host disease	1.254413e-01	chr18_01113;chr1_00243
ko04061	Viral protein interaction with cytokine and cytokine receptor	1.254413e-01	chr12_00377;chr12_00378;chr12_00379
ko05330	Allograft rejection	1.507250e-01	chr18_01113;chr1_00243
ko04120	Ubiquitin mediated proteolysis	1.515353e-01	chr15_00924;chr15_01052;chr11_00997;chr17_00083
ko04621	NOD-like receptor signaling pathway	1.521486e-01	chr12_00974;chr12_00975;chr18_00161;chr12_00976
ko01100	Metabolic pathways	1.699469e-01	chr17_00994;chr21_00646;chr1_01191;chr17_00186;chr17_00187;chr7_00700;chr12_00330;chr21_00649;chr21_00643;chr17_00178;chr10_00709;chr1_00366;chr1_00360;chr17_00177;chr4_00215;chr17_00185;chr10_00710;chr1_00363;chr1_00365;chr17_00183;chr10_00708;chr1_01193
ko04512	ECM-receptor interaction	1.790930e-01	chr2_00511;chr2_00510;chr2_00508
ko04217	Necroptosis	1.874033e-01	chr12_00974;chr12_00975;chr18_00161;chr12_00976
ko04940	Type I diabetes mellitus	1.910751e-01	chr18_01113;chr1_00243
ko05164	Influenza A	2.008939e-01	chr12_00974;chr12_00975;chr18_00161;chr12_00976
ko04141	Protein processing in endoplasmic reticulum	2.648373e-01	chr15_00924;chr15_01052;chr11_00997;chr17_00083
ko05135	Yersinia infection	2.857673e-01	chr12_00974;chr12_00975;chr18_00161;chr12_00976
ko04974	Protein digestion and absorption	3.111760e-01	chr2_00511;chr2_00510;chr2_00508
ko05416	Viral myocarditis	3.388229e-01	chr18_01113;chr1_00243
ko05417	Lipid and atherosclerosis	4.911803e-01	chr12_00974;chr12_00975;chr18_00161;chr12_00976
ko04650	Natural killer cell mediated cytotoxicity	5.261706e-01	chr18_01113;chr1_00243
ko04721	Synaptic vesicle cycle	5.265608e-01	chr7_00434;chr10_00548
ko04360	Axon guidance	5.265608e-01	chr20_00020;chr20_00018;chr20_00017;chr20_00023
ko04060	Cytokine-cytokine receptor interaction	5.716692e-01	chr12_00377;chr12_00378;chr12_00379
ko04072	Phospholipase D signaling pathway	5.716692e-01	chr18_00413;chr10_00815;chr17_00882
ko04210	Apoptosis	5.716692e-01	chr18_01113;chr11_00798;chr1_00243
ko04911	Insulin secretion	5.716692e-01	chr7_00434;chr10_00548
ko04062	Chemokine signaling pathway	5.954735e-01	chr12_00377;chr12_00378;chr12_00379
ko05167	Kaposi sarcoma-associated herpesvirus infection	6.257125e-01	chr12_00377;chr12_00378;chr12_00379
ko05216	Thyroid cancer	6.494447e-01	chr11_00798
ko04972	Pancreatic secretion	6.495237e-01	chr18_00117;chr1_01301
ko05203	Viral carcinogenesis	6.603409e-01	chr12_00377;chr12_00378;chr12_00379
ko04510	Focal adhesion	7.749343e-01	chr2_00511;chr2_00510;chr2_00508
ko05323	Rheumatoid arthritis	8.049109e-01	chr2_00055
ko05217	Basal cell carcinoma	8.093443e-01	chr11_00798
ko05213	Endometrial cancer	8.191324e-01	chr11_00798
ko04115	p53 signaling pathway	8.333503e-01	chr11_00798
ko05218	Melanoma	8.515800e-01	chr11_00798
ko05223	Non-small cell lung cancer	8.515800e-01	chr11_00798
ko05214	Glioma	8.580375e-01	chr11_00798
ko05220	Chronic myeloid leukemia	8.580375e-01	chr11_00798
ko05212	Pancreatic cancer	8.580375e-01	chr11_00798
ko04064	NF-kappa B signaling pathway	8.580375e-01	chr11_00798
ko05222	Small cell lung cancer	8.898289e-01	chr11_00798
ko04660	T cell receptor signaling pathway	8.898289e-01	chr2_00055
ko05210	Colorectal cancer	8.898289e-01	chr11_00798
ko04110	Cell cycle	8.919566e-01	chr11_00798
ko05165	Human papillomavirus infection	9.234308e-01	chr2_00511;chr2_00510;chr2_00508
ko04151	PI3K-Akt signaling pathway	9.240607e-01	chr2_00511;chr2_00510;chr2_00508
ko04611	Platelet activation	9.337090e-01	chr6_00645
ko04068	FoxO signaling pathway	9.337090e-01	chr11_00798
ko05226	Gastric cancer	9.337090e-01	chr11_00798
ko05224	Breast cancer	9.337090e-01	chr11_00798
ko05225	Hepatocellular carcinoma	9.337090e-01	chr11_00798
ko05202	Transcriptional misregulation in cancer	9.337090e-01	chr11_00798
ko05171	Coronavirus disease - COVID-19	9.337090e-01	chr18_00161
ko04218	Cellular senescence	9.337090e-01	chr11_00798
ko05169	Epstein-Barr virus infection	9.337090e-01	chr11_00798
ko04080	Neuroactive ligand-receptor interaction	9.838397e-01	chr6_00644;chr6_01056
ko04010	MAPK signaling pathway	9.923083e-01	chr11_00798
ko05200	Pathways in cancer	9.988122e-01	chr11_00798

## Sheet: Supplementary Data7
Data7 KEGG Enrichment Analysis of Contracted Genes in T2T-MYD
Pathway ID	Pathway	Qvalue	Genes
ko04530	Tight junction	9.59E-07	M_Chr8_00335;M_Chr24_00377;M_Chr3_00821;M_Chr1_00370;M_Chr18_01175;M_Chr8_00881;M_Chr1_00640;M_Chr8_00530;M_Chr2_00370;M_Chr3_00610;M_Chr15_00873;M_Chr18_01034;M_Chr11_00990;M_Chr13_00893;M_Chr18_01071
ko02024	Quorum sensing	1.45E-05	M_Chr9_00960;M_Chr13_00524;M_Chr15_00971;M_Chr2_00743;M_Chr1_01108
ko00061	Fatty acid biosynthesis	1.85E-03	M_Chr9_00960;M_Chr13_00524;M_Chr15_00971;M_Chr1_01108
ko04216	Ferroptosis	2.74E-03	M_Chr9_00960;M_Chr13_00524;M_Chr21_00623;M_Chr15_00971;M_Chr1_01108
ko04810	Regulation of actin cytoskeleton	3.27E-03	M_Chr24_00377;M_Chr1_00370;M_Chr18_01175;M_Chr1_00640;M_Chr19_00760;M_Chr2_00370;M_Chr15_00873;M_Chr18_01034;M_Chr11_00990;M_Chr13_00893;M_Chr18_01071
ko04270	Vascular smooth muscle contraction	8.77E-03	M_Chr8_00335;M_Chr3_00821;M_Chr1_00370;M_Chr18_01175;M_Chr1_00640;M_Chr8_00530;M_Chr18_01034;M_Chr18_01071
ko00071	Fatty acid degradation	2.19E-02	M_Chr9_00960;M_Chr13_00524;M_Chr15_00971;M_Chr1_01108
ko05164	Influenza A	4.60E-02	M_Chr13_00532;M_Chr7_00812;M_Chr10_00557;M_Chr1_00231;M_Chr12_01002;M_Chr10_00340
ko01212	Fatty acid metabolism	4.60E-02	M_Chr9_00960;M_Chr13_00524;M_Chr15_00971;M_Chr1_01108
ko04260	Cardiac muscle contraction	7.36E-02	M_Chr3_00821;M_Chr8_00530;M_Chr10_00826;M_Chr3_00543;M_Chr16_00460
ko03320	PPAR signaling pathway	7.36E-02	M_Chr9_00960;M_Chr13_00524;M_Chr15_00971;M_Chr1_01108
ko04146	Peroxisome	9.69E-02	M_Chr9_00960;M_Chr13_00524;M_Chr15_00971;M_Chr1_01108
ko04920	Adipocytokine signaling pathway	9.69E-02	M_Chr9_00960;M_Chr13_00524;M_Chr15_00971;M_Chr1_01108
ko04714	Thermogenesis	1.14E-01	M_Chr9_00960;M_Chr13_00524;M_Chr18_00262;M_Chr15_00971;M_Chr3_00625;M_Chr1_01108
ko05020	Prion disease	1.14E-01	M_Chr9_00612;M_Chr13_00532;M_Chr3_00821;M_Chr8_00530;M_Chr18_00262;M_Chr21_00623;M_Chr3_00625
ko04064	NF-kappa B signaling pathway	1.14E-01	M_Chr10_00579;M_Chr5_01094;M_Chr1_00231;M_Chr5_00583
ko05206	MicroRNAs in cancer	1.16E-01	M_Chr9_00612;M_Chr16_01005;M_Chr24_00377;M_Chr2_00370;M_Chr18_00051;M_Chr11_00990
ko00627	Aminobenzoate degradation	1.16E-01	M_Chr21_00971
ko04934	Cushing syndrome	1.34E-01	M_Chr3_00821;M_Chr16_00802;M_Chr8_00881;M_Chr8_00530;M_Chr3_00610
ko04962	Vasopressin-regulated water reabsorption	1.34E-01	M_Chr7_00812;M_Chr10_00557;M_Chr12_01002
ko04670	Leukocyte transendothelial migration	1.34E-01	M_Chr8_00881;M_Chr3_00610;M_Chr15_00873;M_Chr11_00990;M_Chr13_00893
ko05130	Pathogenic Escherichia coli infection	1.41E-01	M_Chr1_00370;M_Chr18_01175;M_Chr1_00640;M_Chr18_01034;M_Chr10_00340;M_Chr11_00990;M_Chr18_01071
ko04927	Cortisol synthesis and secretion	2.05E-01	M_Chr3_00821;M_Chr16_00802;M_Chr8_00530
ko04020	Calcium signaling pathway	2.32E-01	M_Chr13_00532;M_Chr3_00821;M_Chr8_00530;M_Chr21_00623;M_Chr1_00643;M_Chr4_00619
ko04929	GnRH secretion	2.32E-01	M_Chr9_01090;M_Chr3_00821;M_Chr8_00530
ko04961	Endocrine and other factor-regulated calcium reabsorption	2.32E-01	M_Chr16_00469;M_Chr7_01014;M_Chr12_01002
ko01523	Antifolate resistance	2.32E-01	M_Chr16_01005;M_Chr18_00051
ko04217	Necroptosis	2.57E-01	M_Chr13_00532;M_Chr21_00623;M_Chr13_00308;M_Chr10_00340
ko04261	Adrenergic signaling in cardiomyocytes	2.57E-01	M_Chr3_00821;M_Chr8_00530;M_Chr10_00826;M_Chr3_00543;M_Chr16_00460
ko04977	Vitamin digestion and absorption	2.57E-01	M_Chr16_01005;M_Chr18_00051
ko05410	Hypertrophic cardiomyopathy	2.83E-01	M_Chr3_00821;M_Chr8_00530;M_Chr10_00826;M_Chr3_00543
ko05414	Dilated cardiomyopathy	2.93E-01	M_Chr3_00821;M_Chr8_00530;M_Chr10_00826;M_Chr3_00543
ko02010	ABC transporters	2.93E-01	M_Chr16_01005;M_Chr18_00051
ko05022	Pathways of neurodegeneration - multiple diseases	2.93E-01	M_Chr13_00532;M_Chr3_00821;M_Chr8_00530;M_Chr18_00262;M_Chr21_00623;M_Chr1_00516;M_Chr3_00625;M_Chr10_00340
ko05010	Alzheimer disease	2.93E-01	M_Chr13_00532;M_Chr3_00821;M_Chr8_00530;M_Chr18_00262;M_Chr21_00623;M_Chr3_00625;M_Chr10_00340
ko04727	GABAergic synapse	2.93E-01	M_Chr3_00821;M_Chr8_00530;M_Chr2_00743
ko00513	Various types of N-glycan biosynthesis	2.96E-01	M_Chr1_00585;M_Chr12_00924
ko04061	Viral protein interaction with cytokine and cytokine receptor	3.35E-01	M_Chr10_00579;M_Chr5_01094
ko00510	N-Glycan biosynthesis	3.57E-01	M_Chr1_00585;M_Chr12_00924
ko04361	Axon regeneration	3.57E-01	M_Chr9_00612;M_Chr3_00821;M_Chr8_00530
ko04912	GnRH signaling pathway	3.57E-01	M_Chr9_01090;M_Chr3_00821;M_Chr8_00530
ko05014	Amyotrophic lateral sclerosis	3.57E-01	M_Chr13_00532;M_Chr21_00813;M_Chr18_00262;M_Chr3_00873;M_Chr1_00516;M_Chr3_00625
ko00514	Other types of O-glycan biosynthesis	3.57E-01	M_Chr8_00352;M_Chr12_00924
ko04218	Cellular senescence	3.57E-01	M_Chr13_00532;M_Chr3_00821;M_Chr8_00530;M_Chr21_00623
ko04973	Carbohydrate digestion and absorption	3.61E-01	M_Chr3_00821;M_Chr8_00530
ko04972	Pancreatic secretion	3.61E-01	M_Chr8_00881;M_Chr3_00610;M_Chr12_01002
ko05415	Diabetic cardiomyopathy	3.61E-01	M_Chr13_00532;M_Chr18_00262;M_Chr21_00623;M_Chr3_00625
ko04062	Chemokine signaling pathway	3.61E-01	M_Chr8_00881;M_Chr10_00579;M_Chr3_00610;M_Chr5_01094
ko05100	Bacterial invasion of epithelial cells	3.61E-01	M_Chr13_00782;M_Chr16_00469;M_Chr7_01014
ko04979	Cholesterol metabolism	3.65E-01	M_Chr13_00532;M_Chr21_00623
ko04930	Type II diabetes mellitus	3.65E-01	M_Chr3_00821;M_Chr8_00530
ko05205	Proteoglycans in cancer	3.66E-01	M_Chr24_00377;M_Chr2_00370;M_Chr15_00873;M_Chr11_00990;M_Chr13_00893
ko05208	Chemical carcinogenesis - reactive oxygen species	3.66E-01	M_Chr13_00532;M_Chr18_00262;M_Chr21_00623;M_Chr3_00625
ko04622	RIG-I-like receptor signaling pathway	3.68E-01	M_Chr1_00231;M_Chr10_00340
ko05162	Measles	3.74E-01	M_Chr15_00873;M_Chr10_00340;M_Chr13_00893
ko00430	Taurine and hypotaurine metabolism	3.74E-01	M_Chr2_00743
ko04621	NOD-like receptor signaling pathway	3.75E-01	M_Chr13_00532;M_Chr21_00623;M_Chr10_00340
ko04723	Retrograde endocannabinoid signaling	3.75E-01	M_Chr3_00821;M_Chr8_00530;M_Chr3_00625
ko05016	Huntington disease	3.87E-01	M_Chr13_00532;M_Chr18_00262;M_Chr21_00623;M_Chr3_00625;M_Chr10_00340
ko04613	Neutrophil extracellular trap formation	3.97E-01	M_Chr13_00532;M_Chr21_00623;M_Chr13_00308
ko05134	Legionellosis	3.97E-01	M_Chr1_00516;M_Chr10_00340
ko04722	Neurotrophin signaling pathway	4.20E-01	M_Chr8_00881;M_Chr3_00610;M_Chr4_00619
ko00533	Glycosaminoglycan biosynthesis - keratan sulfate	4.33E-01	M_Chr12_00924
ko00650	Butanoate metabolism	4.33E-01	M_Chr2_00743
ko04924	Renin secretion	4.33E-01	M_Chr3_00821;M_Chr8_00530
ko04371	Apelin signaling pathway	4.33E-01	M_Chr1_00643;M_Chr10_00826;M_Chr16_00460
ko03410	Base excision repair	4.33E-01	M_Chr13_00308
ko04022	cGMP-PKG signaling pathway	4.33E-01	M_Chr13_00532;M_Chr3_00821;M_Chr8_00530;M_Chr21_00623
ko05012	Parkinson disease	4.33E-01	M_Chr13_00532;M_Chr18_00262;M_Chr21_00623;M_Chr3_00625
ko04071	Sphingolipid signaling pathway	4.33E-01	M_Chr16_01005;M_Chr1_00643;M_Chr18_00051
ko04720	Long-term potentiation	4.52E-01	M_Chr8_00881;M_Chr3_00610
ko04144	Endocytosis	4.59E-01	M_Chr7_00812;M_Chr10_00557;M_Chr16_00469;M_Chr7_01014;M_Chr12_01002
ko00190	Oxidative phosphorylation	4.61E-01	M_Chr18_00262;M_Chr3_00625
ko05031	Amphetamine addiction	4.65E-01	M_Chr3_00821;M_Chr8_00530
ko04010	MAPK signaling pathway	4.65E-01	M_Chr3_00821;M_Chr8_00881;M_Chr8_00530;M_Chr3_00610;M_Chr21_00846
ko04620	Toll-like receptor signaling pathway	4.71E-01	M_Chr5_01094;M_Chr10_00340
ko05211	Renal cell carcinoma	4.71E-01	M_Chr8_00881;M_Chr3_00610
ko00515	Mannose type O-glycan biosynthesis	4.71E-01	M_Chr12_00924
ko00410	beta-Alanine metabolism	4.78E-01	M_Chr2_00743
ko00601	Glycosphingolipid biosynthesis - lacto and neolacto series	4.98E-01	M_Chr12_00924
ko04721	Synaptic vesicle cycle	4.98E-01	M_Chr16_00469;M_Chr7_01014
ko04320	Dorso-ventral axis formation	4.98E-01	M_Chr9_00612
ko04072	Phospholipase D signaling pathway	4.98E-01	M_Chr1_00643;M_Chr16_00469;M_Chr7_01014
ko04911	Insulin secretion	4.98E-01	M_Chr3_00821;M_Chr8_00530
ko04024	cAMP signaling pathway	5.08E-01	M_Chr3_00821;M_Chr8_00881;M_Chr8_00530;M_Chr3_00610
ko04141	Protein processing in endoplasmic reticulum	5.11E-01	M_Chr1_00585;M_Chr3_00206;M_Chr1_00516
ko04726	Serotonergic synapse	5.24E-01	M_Chr3_00821;M_Chr8_00530
ko00512	Mucin type O-glycan biosynthesis	5.29E-01	M_Chr8_00352
ko04341	Hedgehog signaling pathway - fly	5.29E-01	M_Chr4_00805
ko04921	Oxytocin signaling pathway	5.29E-01	M_Chr8_00335;M_Chr3_00821;M_Chr8_00530
ko04940	Type I diabetes mellitus	5.30E-01	M_Chr2_00743
ko04623	Cytosolic DNA-sensing pathway	5.30E-01	M_Chr5_01094
ko04215	Apoptosis - multiple species	5.41E-01	M_Chr10_00340
ko04713	Circadian entrainment	5.51E-01	M_Chr3_00821;M_Chr8_00530
ko00250	Alanine, aspartate and glutamate metabolism	5.54E-01	M_Chr2_00743
ko04925	Aldosterone synthesis and secretion	5.61E-01	M_Chr3_00821;M_Chr8_00530
ko05412	Arrhythmogenic right ventricular cardiomyopathy	5.61E-01	M_Chr3_00821;M_Chr8_00530
ko04624	Toll and Imd signaling pathway	6.05E-01	M_Chr10_00340
ko04060	Cytokine-cytokine receptor interaction	6.05E-01	M_Chr10_00579;M_Chr5_01094
ko04666	Fc gamma R-mediated phagocytosis	6.05E-01	M_Chr1_00643;M_Chr19_00760
ko04725	Cholinergic synapse	6.05E-01	M_Chr3_00821;M_Chr8_00530
ko00620	Pyruvate metabolism	6.29E-01	M_Chr21_00971
ko04120	Ubiquitin mediated proteolysis	6.29E-01	M_Chr3_00206;M_Chr1_00219
ko05166	Human T-cell leukemia virus 1 infection	6.29E-01	M_Chr13_00532;M_Chr21_00623;M_Chr1_00219
ko00230	Purine metabolism	6.29E-01	M_Chr16_00802;M_Chr2_01032
ko05417	Lipid and atherosclerosis	6.30E-01	M_Chr8_00881;M_Chr3_00610;M_Chr10_00340
ko04724	Glutamatergic synapse	6.32E-01	M_Chr3_00821;M_Chr8_00530
ko04935	Growth hormone synthesis, secretion and action	6.32E-01	M_Chr3_00821;M_Chr8_00530
ko00600	Sphingolipid metabolism	6.33E-01	M_Chr1_00643
ko04932	Non-alcoholic fatty liver disease	6.33E-01	M_Chr3_00625;M_Chr10_00340
ko04340	Hedgehog signaling pathway	6.33E-01	M_Chr4_00805
ko04214	Apoptosis - fly	6.54E-01	M_Chr10_00340
ko01100	Metabolic pathways	6.54E-01	M_Chr9_00960;M_Chr21_00971;M_Chr13_00524;M_Chr16_00802;M_Chr1_00585;M_Chr18_00262;M_Chr1_00643;M_Chr15_00971;M_Chr2_00743;M_Chr8_00352;M_Chr2_01032;M_Chr3_00625;M_Chr1_01108;M_Chr12_00924
ko04330	Notch signaling pathway	6.54E-01	M_Chr9_00612
ko05017	Spinocerebellar ataxia	6.69E-01	M_Chr13_00532;M_Chr21_00623
ko01120	Microbial metabolism in diverse environments	6.69E-01	M_Chr21_00971;M_Chr2_00743
ko04152	AMPK signaling pathway	6.69E-01	M_Chr7_00812;M_Chr10_00557
ko04728	Dopaminergic synapse	6.69E-01	M_Chr3_00821;M_Chr8_00530
ko04113	Meiosis - yeast	6.72E-01	M_Chr1_00219
ko04611	Platelet activation	6.73E-01	M_Chr8_00881;M_Chr3_00610
ko05416	Viral myocarditis	6.75E-01	M_Chr10_00340
ko05152	Tuberculosis	6.75E-01	M_Chr1_00643;M_Chr10_00340
ko01524	Platinum drug resistance	6.75E-01	M_Chr10_00340
ko04115	p53 signaling pathway	6.85E-01	M_Chr10_00340
ko04111	Cell cycle - yeast	7.05E-01	M_Chr1_00219
ko04657	IL-17 signaling pathway	7.09E-01	M_Chr10_00340
ko04658	Th1 and Th2 cell differentiation	7.22E-01	M_Chr9_00612
ko05207	Chemical carcinogenesis - receptor activation	7.35E-01	M_Chr3_00821;M_Chr8_00530
ko04370	VEGF signaling pathway	7.38E-01	M_Chr1_00643
ko04970	Salivary secretion	7.51E-01	M_Chr14_00471
ko04971	Gastric acid secretion	7.63E-01	M_Chr11_00990
ko05230	Central carbon metabolism in cancer	7.75E-01	M_Chr4_00619
ko04914	Progesterone-mediated oocyte maturation	7.75E-01	M_Chr1_00219
ko05032	Morphine addiction	7.75E-01	M_Chr16_00802
ko05168	Herpes simplex virus 1 infection	7.88E-01	M_Chr3_00873;M_Chr10_00340
ko04012	ErbB signaling pathway	7.88E-01	M_Chr21_00813
ko05203	Viral carcinogenesis	7.92E-01	M_Chr19_00760;M_Chr10_00340
ko01522	Endocrine resistance	7.92E-01	M_Chr9_00612
ko04668	TNF signaling pathway	8.11E-01	M_Chr10_00340
ko04014	Ras signaling pathway	8.11E-01	M_Chr8_00881;M_Chr3_00610
ko05145	Toxoplasmosis	8.11E-01	M_Chr10_00340
ko05142	Chagas disease	8.11E-01	M_Chr10_00340
ko04625	C-type lectin receptor signaling pathway	8.11E-01	M_Chr10_00340
ko04110	Cell cycle	8.18E-01	M_Chr1_00219
ko05163	Human cytomegalovirus infection	8.18E-01	M_Chr5_01094;M_Chr10_00340
ko04015	Rap1 signaling pathway	8.18E-01	M_Chr8_00881;M_Chr3_00610
ko04114	Oocyte meiosis	8.20E-01	M_Chr1_00219
ko04922	Glucagon signaling pathway	8.20E-01	M_Chr18_00029
ko05231	Choline metabolism in cancer	8.28E-01	M_Chr13_00520
ko04510	Focal adhesion	8.28E-01	M_Chr8_00881;M_Chr3_00610
ko03040	Spliceosome	8.28E-01	M_Chr3_00873
ko05224	Breast cancer	8.28E-01	M_Chr9_00612
ko04936	Alcoholic liver disease	8.28E-01	M_Chr10_00340
ko05132	Salmonella infection	8.29E-01	M_Chr13_00782;M_Chr10_00340
ko04068	FoxO signaling pathway	8.37E-01	M_Chr18_00029
ko04140	Autophagy - animal	8.52E-01	M_Chr13_00308
ko04210	Apoptosis	8.57E-01	M_Chr10_00340
ko05160	Hepatitis C	8.57E-01	M_Chr10_00340
ko04919	Thyroid hormone signaling pathway	8.73E-01	M_Chr9_00612
ko05161	Hepatitis B	8.83E-01	M_Chr10_00340
ko05135	Yersinia infection	8.89E-01	M_Chr13_00782
ko05169	Epstein-Barr virus infection	8.90E-01	M_Chr10_00340
ko05167	Kaposi sarcoma-associated herpesvirus infection	8.96E-01	M_Chr10_00340
ko05165	Human papillomavirus infection	9.08E-01	M_Chr9_00612;M_Chr10_00340
ko05170	Human immunodeficiency virus 1 infection	9.09E-01	M_Chr10_00340
ko04360	Axon guidance	9.29E-01	M_Chr15_00849
ko04080	Neuroactive ligand-receptor interaction	9.46E-01	M_Chr9_01090
ko05131	Shigellosis	9.59E-01	M_Chr13_00532
ko05200	Pathways in cancer	9.72E-01	M_Chr9_00612;M_Chr10_00340
ko01110	Biosynthesis of secondary metabolites	9.85E-01	M_Chr2_00743

## Sheet: Supplementary Data8
Data8 KEGG Enrichment Analysis of Expanded Genes in T2T-DQ
Pathway ID	Pathway	Qvalue	Genes
ko05322	Systemic lupus erythematosus	4.394287e-57	D_Chr20_00622;D_Chr13_01002;D_Chr5_00303;D_Chr12_00775;D_Chr1_00610;D_Chr5_01176;D_Chr20_00655;D_Chr1_00615;D_Chr1_00623;D_Chr13_00896;D_Chr5_01188;D_Chr13_01005;D_Chr1_00621;D_Chr13_00889;D_Chr1_00716;D_Chr5_01175;D_Chr5_01182;D_Chr13_01001;D_Chr1_00614;D_Chr1_00657;D_Chr13_01309;D_Chr1_00641;D_Chr1_00709;D_Chr20_00657;D_Chr20_00042;D_Chr10_00861;D_Chr1_00646;D_Chr1_00686;D_Chr12_00777;D_Chr13_0…
ko04613	Neutrophil extracellular trap formation	7.704477e-20	D_Chr13_01002;D_Chr1_00610;D_Chr20_00655;D_Chr1_00615;D_Chr1_00623;D_Chr13_00896;D_Chr23_00986;D_Chr13_01005;D_Chr1_00621;D_Chr13_00889;D_Chr13_01001;D_Chr1_00614;D_Chr1_00657;D_Chr13_01309;D_Chr1_00641;D_Chr20_00657;D_Chr10_00861;D_Chr1_00646;D_Chr13_00895;D_Chr7_00499;D_Chr1_00650;D_Chr1_00642;D_Chr20_00665;D_Chr1_00654;D_Chr10_00508;D_Chr13_00890;D_Chr23_00005;D_Chr13_01004;D_Chr1_00661;D_Chr1…
ko05203	Viral carcinogenesis	2.603714e-18	D_Chr13_01002;D_Chr1_00610;D_Chr8_00165;D_Chr20_00655;D_Chr1_00615;D_Chr1_00623;D_Chr13_00896;D_Chr23_00986;D_Chr13_01005;D_Chr1_00621;D_Chr13_00889;D_Chr3_01173;D_Chr13_01001;D_Chr1_00614;D_Chr1_00657;D_Chr13_01309;D_Chr1_00641;D_Chr20_00657;D_Chr10_00861;D_Chr1_00646;D_Chr19_00208;D_Chr13_00895;D_Chr7_00499;D_Chr1_00650;D_Chr1_00642;D_Chr20_00665;D_Chr1_00654;D_Chr10_00508;D_Chr11_00664;D_Chr13…
ko05034	Alcoholism	9.408992e-17	D_Chr13_01002;D_Chr1_00610;D_Chr20_00655;D_Chr1_00615;D_Chr1_00623;D_Chr13_00896;D_Chr13_01005;D_Chr1_00621;D_Chr13_00889;D_Chr13_01001;D_Chr1_00614;D_Chr1_00657;D_Chr13_01309;D_Chr1_00641;D_Chr20_00657;D_Chr10_00861;D_Chr1_00646;D_Chr13_00895;D_Chr1_00650;D_Chr1_00642;D_Chr20_00665;D_Chr1_00654;D_Chr13_00890;D_Chr13_01004;D_Chr1_00661;D_Chr13_00888
ko05150	Staphylococcus aureus infection	3.088032e-09	D_Chr12_00775;D_Chr18_01237;D_Chr18_01239;D_Chr18_01238;D_Chr1_00197;D_Chr18_01241;D_Chr12_00777;D_Chr12_00776;D_Chr18_01242;D_Chr18_01240;D_Chr1_00425;D_Chr12_00778
ko04810	Regulation of actin cytoskeleton	4.685602e-08	D_Chr11_00754;D_Chr5_01032;D_Chr11_00757;D_Chr18_00509;D_Chr3_00848;D_Chr5_01035;D_Chr23_00986;D_Chr5_01031;D_Chr18_00510;D_Chr11_00758;D_Chr11_00755;D_Chr3_00847;D_Chr17_00171;D_Chr11_00760;D_Chr3_00846;D_Chr5_010331;D_Chr7_00499;D_Chr10_00508;D_Chr1_00696;D_Chr18_00507;D_Chr18_01136;D_Chr18_01135;D_Chr14_00988;D_Chr18_00506;D_Chr23_00005;D_Chr11_00759
ko04610	Complement and coagulation cascades	8.070476e-06	D_Chr12_00775;D_Chr11_00754;D_Chr11_00757;D_Chr7_01252;D_Chr11_00758;D_Chr11_00755;D_Chr11_00760;D_Chr12_00777;D_Chr12_00776;D_Chr12_00778;D_Chr11_00759
ko04530	Tight junction	1.365738e-05	D_Chr3_00989;D_Chr5_01032;D_Chr18_00509;D_Chr3_00848;D_Chr5_01035;D_Chr5_01031;D_Chr22_00761;D_Chr18_00510;D_Chr3_00847;D_Chr17_00171;D_Chr10_00790;D_Chr3_00846;D_Chr5_010331;D_Chr1_00696;D_Chr18_00507;D_Chr18_01136;D_Chr18_01135;D_Chr14_00988;D_Chr18_00506
ko00541	O-Antigen nucleotide sugar biosynthesis	2.105217e-05	D_Chr18_00775;D_Chr18_00769;D_Chr18_00774;D_Chr18_00789;D_Chr7_01217
ko04270	Vascular smooth muscle contraction	2.105217e-05	D_Chr5_01032;D_Chr18_00509;D_Chr3_00848;D_Chr5_01035;D_Chr5_01031;D_Chr18_00510;D_Chr3_00847;D_Chr17_00171;D_Chr3_00846;D_Chr5_010331;D_Chr1_00696;D_Chr18_00507;D_Chr18_01136;D_Chr18_01135;D_Chr14_00988;D_Chr18_00506
ko05213	Endometrial cancer	8.604405e-05	D_Chr22_00239;D_Chr23_00986;D_Chr10_00421;D_Chr21_00116;D_Chr7_00499;D_Chr22_00223;D_Chr10_00508;D_Chr5_00612;D_Chr23_00005;D_Chr6_00119
ko04712	Circadian rhythm - plant	8.739788e-05	D_Chr12_00488;D_Chr3_00186;D_Chr5_01147;D_Chr4_00978
ko04915	Estrogen signaling pathway	6.890445e-04	D_Chr18_01237;D_Chr18_01239;D_Chr18_01238;D_Chr23_00986;D_Chr1_00197;D_Chr18_01241;D_Chr7_00499;D_Chr10_00508;D_Chr18_01242;D_Chr18_01240;D_Chr1_00425;D_Chr23_00005
ko04212	Longevity regulating pathway - worm	1.311163e-03	D_Chr8_00165;D_Chr23_00986;D_Chr3_01173;D_Chr19_00208;D_Chr7_00499;D_Chr10_00508;D_Chr11_00664;D_Chr23_00005;D_Chr12_00190
ko00400	Phenylalanine, tyrosine and tryptophan biosynthesis	1.784365e-03	D_Chr6_00153;D_Chr23_00898;D_Chr23_00899
ko04750	Inflammatory mediator regulation of TRP channels	1.784365e-03	D_Chr11_00754;D_Chr11_00757;D_Chr23_00986;D_Chr11_00758;D_Chr11_00755;D_Chr11_00760;D_Chr7_00499;D_Chr10_00508;D_Chr23_00005;D_Chr11_00759
ko05130	Pathogenic Escherichia coli infection	2.061842e-03	D_Chr5_01032;D_Chr18_00509;D_Chr3_00848;D_Chr5_01035;D_Chr5_01031;D_Chr18_00510;D_Chr3_00847;D_Chr17_00171;D_Chr3_00846;D_Chr5_010331;D_Chr1_00696;D_Chr18_00507;D_Chr18_01136;D_Chr18_01135;D_Chr14_00988;D_Chr18_00506
ko05142	Chagas disease	2.061842e-03	D_Chr11_00754;D_Chr11_00757;D_Chr23_00986;D_Chr11_00758;D_Chr11_00755;D_Chr11_00760;D_Chr7_00499;D_Chr10_00508;D_Chr23_00005;D_Chr11_00759
ko05216	Thyroid cancer	2.061842e-03	D_Chr22_00239;D_Chr10_00421;D_Chr21_00116;D_Chr22_00223;D_Chr5_00612;D_Chr6_00119
ko05221	Acute myeloid leukemia	3.090922e-03	D_Chr22_00239;D_Chr23_00986;D_Chr10_00421;D_Chr7_00499;D_Chr22_00223;D_Chr10_00508;D_Chr23_00005;D_Chr6_00119
ko04520	Adherens junction	4.290069e-03	D_Chr22_00239;D_Chr12_00488;D_Chr10_00421;D_Chr3_00186;D_Chr5_01147;D_Chr21_00116;D_Chr4_00978;D_Chr22_00223;D_Chr5_00612;D_Chr6_00119
ko04390	Hippo signaling pathway	4.290069e-03	D_Chr22_00239;D_Chr8_00165;D_Chr3_01173;D_Chr10_00421;D_Chr19_00208;D_Chr21_00116;D_Chr22_00223;D_Chr5_00612;D_Chr11_00664;D_Chr6_00119;D_Chr12_00190
ko05226	Gastric cancer	8.702497e-03	D_Chr22_00239;D_Chr23_00986;D_Chr10_00421;D_Chr21_00116;D_Chr7_00499;D_Chr22_00223;D_Chr10_00508;D_Chr5_00612;D_Chr23_00005;D_Chr6_00119
ko04213	Longevity regulating pathway - multiple species	1.321649e-02	D_Chr3_00989;D_Chr23_00986;D_Chr22_00761;D_Chr10_00790;D_Chr7_00499;D_Chr10_00508;D_Chr23_00005
ko04071	Sphingolipid signaling pathway	1.321649e-02	D_Chr11_00754;D_Chr11_00757;D_Chr23_00986;D_Chr11_00758;D_Chr11_00755;D_Chr11_00760;D_Chr7_00499;D_Chr10_00508;D_Chr23_00005;D_Chr11_00759
ko00051	Fructose and mannose metabolism	1.321649e-02	D_Chr18_00775;D_Chr18_00769;D_Chr18_00774;D_Chr18_00789;D_Chr7_01217
ko05210	Colorectal cancer	1.705600e-02	D_Chr22_00239;D_Chr23_00986;D_Chr10_00421;D_Chr7_00499;D_Chr22_00223;D_Chr10_00508;D_Chr23_00005;D_Chr6_00119
ko05235	PD-L1 expression and PD-1 checkpoint pathway in cancer	1.765862e-02	D_Chr23_00986;D_Chr12_00488;D_Chr3_00186;D_Chr5_01147;D_Chr7_00499;D_Chr4_00978;D_Chr10_00508;D_Chr23_00005
ko00360	Phenylalanine metabolism	1.980071e-02	D_Chr6_00153;D_Chr23_00898;D_Chr23_00899
ko05215	Prostate cancer	2.470190e-02	D_Chr22_00239;D_Chr23_00986;D_Chr10_00421;D_Chr7_00499;D_Chr22_00223;D_Chr10_00508;D_Chr23_00005;D_Chr6_00119
ko05218	Melanoma	2.925239e-02	D_Chr23_00986;D_Chr21_00116;D_Chr7_00499;D_Chr10_00508;D_Chr5_00612;D_Chr23_00005
ko04961	Endocrine and other factor-regulated calcium reabsorption	2.995616e-02	D_Chr11_00754;D_Chr11_00757;D_Chr11_00758;D_Chr11_00755;D_Chr11_00760;D_Chr11_00759
ko04137	Mitophagy - animal	3.238188e-02	D_Chr5_01218;D_Chr12_00488;D_Chr3_00186;D_Chr5_01147;D_Chr4_00978;D_Chr5_01219
ko04022	cGMP-PKG signaling pathway	3.347431e-02	D_Chr11_00754;D_Chr10_00328;D_Chr11_00757;D_Chr11_00758;D_Chr11_00755;D_Chr11_00760;D_Chr10_00329;D_Chr8_01105;D_Chr22_002474;D_Chr11_00759;D_Chr3_00307
ko00520	Amino sugar and nucleotide sugar metabolism	3.347431e-02	D_Chr18_00775;D_Chr18_00769;D_Chr18_00774;D_Chr18_00789;D_Chr7_01217
ko05162	Measles	4.191866e-02	D_Chr23_00986;D_Chr12_00488;D_Chr3_00186;D_Chr5_01147;D_Chr7_00499;D_Chr4_00978;D_Chr10_00508;D_Chr23_00005
ko04139	Mitophagy - yeast	4.486344e-02	D_Chr12_00488;D_Chr3_00186;D_Chr5_01147;D_Chr4_00978
ko05160	Hepatitis C	4.576820e-02	D_Chr8_00165;D_Chr23_00986;D_Chr3_01173;D_Chr19_00208;D_Chr7_00499;D_Chr10_00508;D_Chr11_00664;D_Chr23_00005;D_Chr12_00190
ko00513	Various types of N-glycan biosynthesis	4.942319e-02	D_Chr2_01026;D_Chr15_00073;D_Chr15_01074;D_Chr2_01018
ko05224	Breast cancer	5.251650e-02	D_Chr22_00239;D_Chr23_00986;D_Chr10_00421;D_Chr7_00499;D_Chr22_00223;D_Chr10_00508;D_Chr23_00005;D_Chr6_00119
ko04211	Longevity regulating pathway	5.611578e-02	D_Chr3_00989;D_Chr23_00986;D_Chr22_00761;D_Chr10_00790;D_Chr7_00499;D_Chr10_00508;D_Chr23_00005
ko05410	Hypertrophic cardiomyopathy	5.611578e-02	D_Chr3_00989;D_Chr10_00328;D_Chr22_00761;D_Chr10_00329;D_Chr10_00790;D_Chr8_01105;D_Chr22_002474;D_Chr3_00307
ko04919	Thyroid hormone signaling pathway	5.717685e-02	D_Chr10_00328;D_Chr23_00986;D_Chr10_00329;D_Chr8_01105;D_Chr22_002474;D_Chr7_00499;D_Chr10_00508;D_Chr23_00005;D_Chr3_00307
ko05171	Coronavirus disease - COVID-19	5.833289e-02	D_Chr12_00775;D_Chr23_00986;D_Chr7_01252;D_Chr12_00777;D_Chr7_00499;D_Chr12_00776;D_Chr10_00508;D_Chr12_00778;D_Chr23_00005
ko05416	Viral myocarditis	6.387269e-02	D_Chr10_00328;D_Chr10_00329;D_Chr8_01105;D_Chr22_002474;D_Chr3_00307
ko00350	Tyrosine metabolism	6.392915e-02	D_Chr6_00153;D_Chr23_00898;D_Chr23_00899
ko00510	N-Glycan biosynthesis	6.447671e-02	D_Chr2_01026;D_Chr15_00073;D_Chr15_01074;D_Chr2_01018
ko05340	Primary immunodeficiency	7.772005e-02	D_Chr7_00590;D_Chr7_00593;D_Chr7_00592
ko05161	Hepatitis B	7.785064e-02	D_Chr8_00165;D_Chr23_00986;D_Chr3_01173;D_Chr19_00208;D_Chr7_00499;D_Chr10_00508;D_Chr11_00664;D_Chr23_00005;D_Chr12_00190
ko05217	Basal cell carcinoma	7.785064e-02	D_Chr22_00239;D_Chr10_00421;D_Chr22_00223;D_Chr6_00119
ko04960	Aldosterone-regulated sodium reabsorption	7.824272e-02	D_Chr23_00986;D_Chr7_00499;D_Chr10_00508;D_Chr23_00005
ko04660	T cell receptor signaling pathway	7.824272e-02	D_Chr7_00590;D_Chr7_00593;D_Chr23_00986;D_Chr7_00592;D_Chr7_00499;D_Chr10_00508;D_Chr23_00005
ko04310	Wnt signaling pathway	8.016630e-02	D_Chr22_00239;D_Chr12_00488;D_Chr10_00421;D_Chr3_00186;D_Chr5_01147;D_Chr4_00978;D_Chr22_00223;D_Chr6_00119
ko04666	Fc gamma R-mediated phagocytosis	9.177907e-02	D_Chr7_00590;D_Chr7_00593;D_Chr23_00986;D_Chr7_00592;D_Chr7_00499;D_Chr10_00508;D_Chr23_00005
ko04932	Non-alcoholic fatty liver disease	9.278947e-02	D_Chr3_00989;D_Chr23_00986;D_Chr22_00761;D_Chr10_00790;D_Chr7_00499;D_Chr10_00508;D_Chr23_00005
ko04936	Alcoholic liver disease	9.571673e-02	D_Chr3_00989;D_Chr22_00239;D_Chr10_00421;D_Chr22_00761;D_Chr10_00790;D_Chr22_00223;D_Chr6_00119
ko04391	Hippo signaling pathway - fly	9.571673e-02	D_Chr8_00165;D_Chr3_01173;D_Chr19_00208;D_Chr11_00664;D_Chr12_00190
ko05132	Salmonella infection	9.571673e-02	D_Chr22_00239;D_Chr7_00590;D_Chr7_00593;D_Chr23_00986;D_Chr10_00421;D_Chr7_00592;D_Chr7_00499;D_Chr22_00223;D_Chr10_00508;D_Chr23_00005;D_Chr6_00119
ko05418	Fluid shear stress and atherosclerosis	9.617439e-02	D_Chr23_00986;D_Chr11_00794;D_Chr24_00528;D_Chr2_00689;D_Chr7_00499;D_Chr10_00508;D_Chr18_00742;D_Chr23_00005
ko05225	Hepatocellular carcinoma	9.818860e-02	D_Chr22_00239;D_Chr23_00986;D_Chr10_00421;D_Chr7_00499;D_Chr22_00223;D_Chr10_00508;D_Chr23_00005;D_Chr6_00119
ko04931	Insulin resistance	1.012522e-01	D_Chr3_00989;D_Chr23_00986;D_Chr22_00761;D_Chr10_00790;D_Chr7_00499;D_Chr10_00508;D_Chr23_00005
ko04973	Carbohydrate digestion and absorption	1.018994e-01	D_Chr23_00986;D_Chr7_00499;D_Chr10_00508;D_Chr23_00005
ko04930	Type II diabetes mellitus	1.073856e-01	D_Chr23_00986;D_Chr7_00499;D_Chr10_00508;D_Chr23_00005
ko00250	Alanine, aspartate and glutamate metabolism	1.084581e-01	D_Chr6_00153;D_Chr23_00898;D_Chr23_00899
ko00380	Tryptophan metabolism	1.100811e-01	D_Chr6_00153;D_Chr23_00898;D_Chr23_00899
ko00562	Inositol phosphate metabolism	1.100811e-01	D_Chr12_01223;D_Chr23_00986;D_Chr7_00499;D_Chr10_00508;D_Chr23_00005
ko00310	Lysine degradation	1.100811e-01	D_Chr23_00030;D_Chr23_00963;D_Chr8_00732;D_Chr22_00460
ko04710	Circadian rhythm	1.100811e-01	D_Chr3_00989;D_Chr22_00761;D_Chr10_00790
ko03008	Ribosome biogenesis in eukaryotes	1.153921e-01	D_Chr12_00488;D_Chr3_00186;D_Chr5_01147;D_Chr4_00978
ko04068	FoxO signaling pathway	1.219953e-01	D_Chr3_00989;D_Chr23_00986;D_Chr22_00761;D_Chr10_00790;D_Chr7_00499;D_Chr10_00508;D_Chr23_00005
ko01524	Platinum drug resistance	1.282492e-01	D_Chr23_00986;D_Chr7_00499;D_Chr10_00508;D_Chr23_00005
ko04260	Cardiac muscle contraction	1.282492e-01	D_Chr10_00328;D_Chr10_00329;D_Chr8_01105;D_Chr22_002474;D_Chr3_00307
ko04152	AMPK signaling pathway	1.282492e-01	D_Chr3_00989;D_Chr23_00986;D_Chr22_00761;D_Chr10_00790;D_Chr7_00499;D_Chr10_00508;D_Chr23_00005
ko00280	Valine, leucine and isoleucine degradation	1.282492e-01	D_Chr6_00153;D_Chr23_00898;D_Chr23_00899
ko04013	MAPK signaling pathway - fly	1.345686e-01	D_Chr8_00165;D_Chr3_01173;D_Chr19_00208;D_Chr11_00664;D_Chr12_00190
ko05100	Bacterial invasion of epithelial cells	1.409535e-01	D_Chr23_00986;D_Chr21_00116;D_Chr7_00499;D_Chr10_00508;D_Chr5_00612;D_Chr23_00005
ko04910	Insulin signaling pathway	1.573983e-01	D_Chr3_00989;D_Chr23_00986;D_Chr22_00761;D_Chr10_00790;D_Chr7_00499;D_Chr10_00508;D_Chr23_00005
ko04929	GnRH secretion	1.676285e-01	D_Chr23_00986;D_Chr7_00499;D_Chr10_00508;D_Chr23_00005
ko04923	Regulation of lipolysis in adipocytes	1.724929e-01	D_Chr23_00986;D_Chr7_00499;D_Chr10_00508;D_Chr23_00005
ko05167	Kaposi sarcoma-associated herpesvirus infection	1.752486e-01	D_Chr22_00239;D_Chr23_00986;D_Chr10_00421;D_Chr7_00499;D_Chr22_00223;D_Chr10_00508;D_Chr23_00005;D_Chr6_00119
ko04066	HIF-1 signaling pathway	1.815715e-01	D_Chr23_00986;D_Chr19_00807;D_Chr7_00499;D_Chr10_00508;D_Chr8_00420;D_Chr23_00005
ko04110	Cell cycle	1.824003e-01	D_Chr8_00165;D_Chr3_01173;D_Chr19_00208;D_Chr11_00664;D_Chr12_00190
ko05133	Pertussis	1.950821e-01	D_Chr12_00775;D_Chr12_00777;D_Chr12_00776;D_Chr12_00778
ko04664	Fc epsilon RI signaling pathway	1.971242e-01	D_Chr23_00986;D_Chr7_00499;D_Chr10_00508;D_Chr23_00005
ko00270	Cysteine and methionine metabolism	1.980921e-01	D_Chr6_00153;D_Chr23_00898;D_Chr23_00899
ko04114	Oocyte meiosis	2.304553e-01	D_Chr8_00165;D_Chr3_01173;D_Chr19_00208;D_Chr11_00664;D_Chr12_00190
ko05020	Prion disease	2.304553e-01	D_Chr23_00986;D_Chr12_00488;D_Chr3_00186;D_Chr5_01147;D_Chr7_00499;D_Chr4_00978;D_Chr10_00508;D_Chr23_00005
ko05200	Pathways in cancer	2.392001e-01	D_Chr11_00754;D_Chr22_00239;D_Chr11_00757;D_Chr23_00986;D_Chr10_00421;D_Chr11_00758;D_Chr11_00755;D_Chr11_00760;D_Chr21_00116;D_Chr7_00499;D_Chr22_00223;D_Chr10_00508;D_Chr5_00612;D_Chr23_00005;D_Chr6_00119;D_Chr11_00759
ko05223	Non-small cell lung cancer	2.423523e-01	D_Chr23_00986;D_Chr7_00499;D_Chr10_00508;D_Chr23_00005
ko04370	VEGF signaling pathway	2.423523e-01	D_Chr23_00986;D_Chr7_00499;D_Chr10_00508;D_Chr23_00005
ko05017	Spinocerebellar ataxia	2.474136e-01	D_Chr5_01218;D_Chr23_00986;D_Chr7_00499;D_Chr10_00508;D_Chr23_00005;D_Chr5_01219
ko04070	Phosphatidylinositol signaling system	2.481970e-01	D_Chr12_01223;D_Chr23_00986;D_Chr7_00499;D_Chr10_00508;D_Chr23_00005
ko04917	Prolactin signaling pathway	2.481970e-01	D_Chr23_00986;D_Chr7_00499;D_Chr10_00508;D_Chr23_00005
ko05214	Glioma	2.532065e-01	D_Chr23_00986;D_Chr7_00499;D_Chr10_00508;D_Chr23_00005
ko00680	Methane metabolism	2.661612e-01	D_Chr19_00807;D_Chr8_00420
ko04650	Natural killer cell mediated cytotoxicity	2.661612e-01	D_Chr23_00986;D_Chr7_00499;D_Chr10_00508;D_Chr23_00005
ko04620	Toll-like receptor signaling pathway	2.661612e-01	D_Chr23_00986;D_Chr7_00499;D_Chr10_00508;D_Chr23_00005
ko04662	B cell receptor signaling pathway	2.661612e-01	D_Chr23_00986;D_Chr7_00499;D_Chr10_00508;D_Chr23_00005
ko04140	Autophagy - animal	2.661612e-01	D_Chr5_01218;D_Chr23_00986;D_Chr7_00499;D_Chr10_00508;D_Chr23_00005;D_Chr5_01219
ko04064	NF-kappa B signaling pathway	2.661612e-01	D_Chr12_00488;D_Chr3_00186;D_Chr5_01147;D_Chr4_00978
ko05211	Renal cell carcinoma	2.725826e-01	D_Chr23_00986;D_Chr7_00499;D_Chr10_00508;D_Chr23_00005
ko03013	Nucleocytoplasmic transport	2.744379e-01	D_Chr11_00794;D_Chr24_00528;D_Chr2_00689;D_Chr18_00742
ko05230	Central carbon metabolism in cancer	2.751245e-01	D_Chr23_00986;D_Chr7_00499;D_Chr10_00508;D_Chr23_00005
ko04914	Progesterone-mediated oocyte maturation	2.751245e-01	D_Chr23_00986;D_Chr7_00499;D_Chr10_00508;D_Chr23_00005
ko05220	Chronic myeloid leukemia	2.829583e-01	D_Chr23_00986;D_Chr7_00499;D_Chr10_00508;D_Chr23_00005
ko04916	Melanogenesis	3.152808e-01	D_Chr22_00239;D_Chr10_00421;D_Chr22_00223;D_Chr6_00119
ko05010	Alzheimer disease	3.210077e-01	D_Chr5_01218;D_Chr23_00986;D_Chr12_00488;D_Chr3_00186;D_Chr5_01147;D_Chr7_00499;D_Chr4_00978;D_Chr10_00508;D_Chr23_00005;D_Chr5_01219
ko01521	EGFR tyrosine kinase inhibitor resistance	3.264241e-01	D_Chr23_00986;D_Chr7_00499;D_Chr10_00508;D_Chr23_00005
ko04012	ErbB signaling pathway	3.264241e-01	D_Chr23_00986;D_Chr7_00499;D_Chr10_00508;D_Chr23_00005
ko05212	Pancreatic cancer	3.265126e-01	D_Chr23_00986;D_Chr7_00499;D_Chr10_00508;D_Chr23_00005
ko05146	Amoebiasis	3.311803e-01	D_Chr23_00986;D_Chr7_00499;D_Chr10_00508;D_Chr23_00005
ko04550	Signaling pathways regulating pluripotency of stem cells	3.410825e-01	D_Chr23_00986;D_Chr10_00421;D_Chr7_00499;D_Chr10_00508;D_Chr23_00005
ko05414	Dilated cardiomyopathy	3.410825e-01	D_Chr10_00328;D_Chr10_00329;D_Chr8_01105;D_Chr22_002474;D_Chr3_00307
ko05219	Bladder cancer	3.410825e-01	D_Chr21_00116;D_Chr5_00612
ko01522	Endocrine resistance	3.410825e-01	D_Chr23_00986;D_Chr7_00499;D_Chr10_00508;D_Chr23_00005
ko04371	Apelin signaling pathway	3.410825e-01	D_Chr3_00989;D_Chr22_00761;D_Chr10_00790;D_Chr21_00116;D_Chr5_00612
ko04361	Axon regeneration	3.630132e-01	D_Chr23_00986;D_Chr7_00499;D_Chr10_00508;D_Chr23_00005
ko05222	Small cell lung cancer	3.644267e-01	D_Chr23_00986;D_Chr7_00499;D_Chr10_00508;D_Chr23_00005
ko05412	Arrhythmogenic right ventricular cardiomyopathy	3.688134e-01	D_Chr22_00239;D_Chr10_00421;D_Chr22_00223;D_Chr6_00119
ko04625	C-type lectin receptor signaling pathway	4.029534e-01	D_Chr23_00986;D_Chr7_00499;D_Chr10_00508;D_Chr23_00005
ko04360	Axon guidance	4.029534e-01	D_Chr13_01419;D_Chr23_00019;D_Chr23_00986;D_Chr7_00499;D_Chr10_00508;D_Chr23_00005;D_Chr23_00974
ko04920	Adipocytokine signaling pathway	4.029534e-01	D_Chr3_00989;D_Chr22_00761;D_Chr10_00790
ko04668	TNF signaling pathway	4.170357e-01	D_Chr23_00986;D_Chr7_00499;D_Chr10_00508;D_Chr23_00005
ko04514	Cell adhesion molecules	4.185082e-01	D_Chr7_00590;D_Chr7_00593;D_Chr7_00592;D_Chr21_00116;D_Chr5_00612
ko00514	Other types of O-glycan biosynthesis	4.294307e-01	D_Chr23_00030;D_Chr23_00963
ko04630	JAK-STAT signaling pathway	4.480681e-01	D_Chr23_00986;D_Chr7_00499;D_Chr10_00508;D_Chr23_00005
ko04725	Cholinergic synapse	4.562273e-01	D_Chr23_00986;D_Chr7_00499;D_Chr10_00508;D_Chr23_00005
ko04380	Osteoclast differentiation	4.715524e-01	D_Chr23_00986;D_Chr7_00499;D_Chr10_00508;D_Chr23_00005
ko05231	Choline metabolism in cancer	4.967930e-01	D_Chr23_00986;D_Chr7_00499;D_Chr10_00508;D_Chr23_00005
ko04933	AGE-RAGE signaling pathway in diabetic complications	5.044453e-01	D_Chr23_00986;D_Chr7_00499;D_Chr10_00508;D_Chr23_00005
ko04261	Adrenergic signaling in cardiomyocytes	5.234288e-01	D_Chr10_00328;D_Chr10_00329;D_Chr8_01105;D_Chr22_002474;D_Chr3_00307
ko04722	Neurotrophin signaling pathway	5.278355e-01	D_Chr23_00986;D_Chr7_00499;D_Chr10_00508;D_Chr23_00005
ko04935	Growth hormone synthesis, secretion and action	5.365800e-01	D_Chr23_00986;D_Chr7_00499;D_Chr10_00508;D_Chr23_00005
ko04145	Phagosome	5.365800e-01	D_Chr12_00775;D_Chr12_00777;D_Chr12_00776;D_Chr12_00778
ko04151	PI3K-Akt signaling pathway	5.412009e-01	D_Chr8_00165;D_Chr23_00986;D_Chr3_01173;D_Chr19_00208;D_Chr7_00499;D_Chr10_00508;D_Chr11_00664;D_Chr23_00005;D_Chr12_00190
ko04934	Cushing syndrome	5.517934e-01	D_Chr22_00239;D_Chr10_00421;D_Chr22_00223;D_Chr6_00119
ko05164	Influenza A	5.517987e-01	D_Chr23_00986;D_Chr7_00499;D_Chr10_00508;D_Chr23_00005
ko03018	RNA degradation	5.611655e-01	D_Chr19_00807;D_Chr8_00420
ko04926	Relaxin signaling pathway	5.649724e-01	D_Chr23_00986;D_Chr7_00499;D_Chr10_00508;D_Chr23_00005
ko04020	Calcium signaling pathway	5.749504e-01	D_Chr11_00754;D_Chr11_00757;D_Chr11_00758;D_Chr11_00755;D_Chr11_00760;D_Chr11_00759
ko04080	Neuroactive ligand-receptor interaction	5.749504e-01	D_Chr11_00754;D_Chr11_00757;D_Chr11_00758;D_Chr11_00755;D_Chr11_00760;D_Chr11_00759
ko00010	Glycolysis / Gluconeogenesis	5.899289e-01	D_Chr19_00807;D_Chr8_00420
ko04670	Leukocyte transendothelial migration	5.947083e-01	D_Chr23_00986;D_Chr7_00499;D_Chr10_00508;D_Chr23_00005
ko04210	Apoptosis	5.967775e-01	D_Chr23_00986;D_Chr7_00499;D_Chr10_00508;D_Chr23_00005
ko04150	mTOR signaling pathway	5.975711e-01	D_Chr23_00986;D_Chr7_00499;D_Chr10_00508;D_Chr23_00005
ko01230	Biosynthesis of amino acids	6.026826e-01	D_Chr19_00807;D_Chr8_00420
ko04218	Cellular senescence	6.026826e-01	D_Chr23_00986;D_Chr7_00499;D_Chr10_00508;D_Chr23_00005
ko04015	Rap1 signaling pathway	6.260300e-01	D_Chr23_00986;D_Chr21_00116;D_Chr7_00499;D_Chr10_00508;D_Chr5_00612;D_Chr23_00005
ko05415	Diabetic cardiomyopathy	6.365182e-01	D_Chr23_00986;D_Chr7_00499;D_Chr10_00508;D_Chr23_00005
ko04922	Glucagon signaling pathway	6.485090e-01	D_Chr3_00989;D_Chr22_00761;D_Chr10_00790
ko05208	Chemical carcinogenesis - reactive oxygen species	6.485090e-01	D_Chr23_00986;D_Chr7_00499;D_Chr10_00508;D_Chr23_00005
ko04611	Platelet activation	6.485090e-01	D_Chr23_00986;D_Chr7_00499;D_Chr10_00508;D_Chr23_00005
ko04072	Phospholipase D signaling pathway	6.485090e-01	D_Chr23_00986;D_Chr7_00499;D_Chr10_00508;D_Chr23_00005
ko04062	Chemokine signaling pathway	6.782212e-01	D_Chr23_00986;D_Chr7_00499;D_Chr10_00508;D_Chr23_00005
ko05169	Epstein-Barr virus infection	6.861589e-01	D_Chr23_00986;D_Chr7_00499;D_Chr10_00508;D_Chr23_00005
ko05207	Chemical carcinogenesis - receptor activation	7.105615e-01	D_Chr23_00986;D_Chr7_00499;D_Chr10_00508;D_Chr23_00005
ko05206	MicroRNAs in cancer	7.130126e-01	D_Chr23_00986;D_Chr7_00499;D_Chr10_00508;D_Chr23_00005
ko05135	Yersinia infection	7.130126e-01	D_Chr23_00986;D_Chr7_00499;D_Chr10_00508;D_Chr23_00005
ko05170	Human immunodeficiency virus 1 infection	7.650557e-01	D_Chr23_00986;D_Chr7_00499;D_Chr10_00508;D_Chr23_00005
ko05168	Herpes simplex virus 1 infection	7.851135e-01	D_Chr23_00986;D_Chr7_00499;D_Chr10_00508;D_Chr23_00005
ko05165	Human papillomavirus infection	8.068213e-01	D_Chr22_00239;D_Chr23_00986;D_Chr10_00421;D_Chr7_00499;D_Chr22_00223;D_Chr10_00508;D_Chr23_00005
ko05166	Human T-cell leukemia virus 1 infection	8.270221e-01	D_Chr23_00986;D_Chr7_00499;D_Chr10_00508;D_Chr23_00005
ko04714	Thermogenesis	8.270221e-01	D_Chr3_00989;D_Chr22_00761;D_Chr10_00790
ko01200	Carbon metabolism	8.270221e-01	D_Chr19_00807;D_Chr8_00420
ko05417	Lipid and atherosclerosis	8.270221e-01	D_Chr23_00986;D_Chr7_00499;D_Chr10_00508;D_Chr23_00005
ko04014	Ras signaling pathway	8.376229e-01	D_Chr23_00986;D_Chr7_00499;D_Chr10_00508;D_Chr23_00005
ko04921	Oxytocin signaling pathway	8.376229e-01	D_Chr3_00989;D_Chr22_00761;D_Chr10_00790
ko04024	cAMP signaling pathway	8.596993e-01	D_Chr23_00986;D_Chr7_00499;D_Chr10_00508;D_Chr23_00005
ko05163	Human cytomegalovirus infection	8.653580e-01	D_Chr23_00986;D_Chr7_00499;D_Chr10_00508;D_Chr23_00005
ko01120	Microbial metabolism in diverse environments	8.655484e-01	D_Chr19_00807;D_Chr8_00420
ko01100	Metabolic pathways	8.970611e-01	D_Chr12_01223;D_Chr23_00986;D_Chr6_00153;D_Chr23_00898;D_Chr23_00030;D_Chr18_00775;D_Chr18_00769;D_Chr18_00774;D_Chr19_00807;D_Chr18_00789;D_Chr2_01026;D_Chr7_00499;D_Chr15_00073;D_Chr23_00963;D_Chr15_01074;D_Chr7_01217;D_Chr10_00508;D_Chr8_00420;D_Chr8_00732;D_Chr22_00460;D_Chr23_00899;D_Chr2_01018;D_Chr23_00005
ko05205	Proteoglycans in cancer	9.052643e-01	D_Chr23_00986;D_Chr7_00499;D_Chr10_00508;D_Chr23_00005
ko05022	Pathways of neurodegeneration - multiple diseases	9.052643e-01	D_Chr5_01218;D_Chr12_00488;D_Chr3_00186;D_Chr5_01147;D_Chr4_00978;D_Chr5_01219
ko04510	Focal adhesion	9.052643e-01	D_Chr23_00986;D_Chr7_00499;D_Chr10_00508;D_Chr23_00005
ko05131	Shigellosis	9.177921e-01	D_Chr23_00986;D_Chr7_00499;D_Chr10_00508;D_Chr23_00005
ko04724	Glutamatergic synapse	9.691077e-01	D_Chr4_01060
ko05016	Huntington disease	9.785639e-01	D_Chr5_01218;D_Chr5_01219
ko05014	Amyotrophic lateral sclerosis	9.952692e-01	D_Chr5_01218;D_Chr5_01219
ko01110	Biosynthesis of secondary metabolites	9.982721e-01	D_Chr19_00807;D_Chr8_00420

## Sheet: Supplementary Data9
Data9 KEGG Enrichment Analysis of Contracted Genes in T2T-DQ
Pathway ID	Pathway	Qvalue	Genes
ko05150	Staphylococcus aureus infection	0.0019074	D_Chr18_00797;D_Chr1_00563;D_Chr1_00503;D_Chr1_00510;D_Chr1_00509;D_Chr1_00504
ko00999	Biosynthesis of various plant secondary metabolites	0.00299471	D_Chr9_00794;D_Chr21_00601;D_Chr16_00626
ko00140	Steroid hormone biosynthesis	0.00299471	D_Chr4_00265;D_Chr17_00192;D_Chr17_00186;D_Chr12_00310;D_Chr17_00191
ko05322	Systemic lupus erythematosus	0.00630891	D_Chr18_00797;D_Chr1_00563;D_Chr1_00503;D_Chr1_00510;D_Chr1_00509;D_Chr1_00504
ko05140	Leishmaniasis	0.00750881	D_Chr18_00797;D_Chr1_00563;D_Chr1_00503;D_Chr1_00510;D_Chr1_00509;D_Chr1_00504
ko04936	Alcoholic liver disease	0.007572	D_Chr1_00563;D_Chr17_00676;D_Chr1_00503;D_Chr1_00510;D_Chr1_00509;D_Chr21_00524;D_Chr1_00504;D_Chr9_01012
ko05171	Coronavirus disease - COVID-19	0.007572	D_Chr18_00797;D_Chr1_00563;D_Chr3_00375;D_Chr3_00374;D_Chr1_00503;D_Chr1_00510;D_Chr1_00509;D_Chr21_00524;D_Chr1_00504
ko05167	Kaposi sarcoma-associated herpesvirus infection	0.0203888	D_Chr1_00563;D_Chr17_00676;D_Chr1_00503;D_Chr1_00510;D_Chr1_00509;D_Chr21_00524;D_Chr1_00504;D_Chr7_00728;D_Chr9_01012
ko05134	Legionellosis	0.0203888	D_Chr1_00563;D_Chr1_00503;D_Chr1_00510;D_Chr1_00509;D_Chr1_00504
ko04610	Complement and coagulation cascades	0.028666	D_Chr1_00563;D_Chr1_00503;D_Chr1_00510;D_Chr1_00509;D_Chr1_00504
ko04145	Phagosome	0.0384182	D_Chr18_00797;D_Chr1_00563;D_Chr1_00503;D_Chr1_00510;D_Chr1_00509;D_Chr3_01110;D_Chr1_00504
ko05133	Pertussis	0.0386728	D_Chr1_00563;D_Chr1_00503;D_Chr1_00510;D_Chr1_00509;D_Chr1_00504
ko05142	Chagas disease	0.0386728	D_Chr1_00563;D_Chr1_00503;D_Chr1_00510;D_Chr1_00509;D_Chr21_00524;D_Chr1_00504
ko05221	Acute myeloid leukemia	0.0386728	D_Chr17_00676;D_Chr18_00201;D_Chr21_00524;D_Chr9_01012;D_Chr17_00389
ko00270	Cysteine and methionine metabolism	0.0411051	D_Chr9_00794;D_Chr21_00601;D_Chr14_006777;D_Chr16_00626
ko05131	Shigellosis	0.0425399	D_Chr16_01009;D_Chr1_00563;D_Chr15_00946;D_Chr1_00503;D_Chr11_01023;D_Chr1_00510;D_Chr1_00509;D_Chr18_00304;D_Chr21_00524;D_Chr1_00504
ko04613	Neutrophil extracellular trap formation	0.0707332	D_Chr18_00797;D_Chr1_00563;D_Chr1_00503;D_Chr1_00510;D_Chr1_00509;D_Chr1_00504
ko01230	Biosynthesis of amino acids	0.148293	D_Chr9_00794;D_Chr21_00601;D_Chr22_00200;D_Chr16_00626
ko05152	Tuberculosis	0.168578	D_Chr18_00797;D_Chr1_00563;D_Chr1_00503;D_Chr1_00510;D_Chr1_00509;D_Chr1_00504
ko04624	Toll and Imd signaling pathway	0.205193	D_Chr15_00946;D_Chr11_01023;D_Chr1_00671
ko01100	Metabolic pathways	0.236533	D_Chr9_00794;D_Chr4_00265;D_Chr8_00914;D_Chr17_00192;D_Chr17_00186;D_Chr3_00751;D_Chr12_00310;D_Chr12_00164;D_Chr24_00297;D_Chr7_00873;D_Chr21_00601;D_Chr1_00369;D_Chr14_006777;D_Chr17_00191;D_Chr12_00738;D_Chr5_00689;D_Chr20_00488;D_Chr16_00859;D_Chr22_00200;D_Chr17_00436;D_Chr5_00594;D_Chr18_00320;D_Chr16_00626
ko05210	Colorectal cancer	0.36549	D_Chr17_00676;D_Chr22_00583;D_Chr2_00555;D_Chr9_01012
ko05132	Salmonella infection	0.36549	D_Chr16_01009;D_Chr17_00676;D_Chr22_00583;D_Chr18_00304;D_Chr21_00524;D_Chr11_01025;D_Chr9_01012
ko00073	Cutin, suberine and wax biosynthesis	0.378284	D_Chr20_005070
ko05168	Herpes simplex virus 1 infection	0.378284	D_Chr1_00563;D_Chr1_00503;D_Chr1_00510;D_Chr1_00509;D_Chr21_00524;D_Chr1_00504
ko04514	Cell adhesion molecules	0.378284	D_Chr16_00776;D_Chr9_01227;D_Chr23_00373;D_Chr22_00232;D_Chr10_01029
ko05202	Transcriptional misregulation in cancer	0.418924	D_Chr18_00797;D_Chr12_00142;D_Chr1_00713;D_Chr18_00201;D_Chr17_00389
ko05203	Viral carcinogenesis	0.418924	D_Chr1_00563;D_Chr1_00503;D_Chr1_00510;D_Chr1_00509;D_Chr1_00504;D_Chr24_005800
ko04977	Vitamin digestion and absorption	0.418924	D_Chr14_00651;D_Chr11_00082
ko04072	Phospholipase D signaling pathway	0.445031	D_Chr18_00797;D_Chr8_00914;D_Chr14_00150;D_Chr22_00583;D_Chr2_00555
ko04360	Axon guidance	0.455081	D_Chr16_01009;D_Chr16_00776;D_Chr14_00150;D_Chr9_01227;D_Chr22_00232;D_Chr10_01029
ko02010	ABC transporters	0.455081	D_Chr6_01099;D_Chr13_01389
ko04080	Neuroactive ligand-receptor interaction	0.455081	D_Chr1_00563;D_Chr22_00679;D_Chr1_00503;D_Chr1_00510;D_Chr1_00509;D_Chr1_00504
ko05216	Thyroid cancer	0.455081	D_Chr17_00676;D_Chr9_01012
ko04975	Fat digestion and absorption	0.455081	D_Chr14_00651;D_Chr11_00082
ko00830	Retinol metabolism	0.458752	D_Chr5_00689;D_Chr17_00436
ko05226	Gastric cancer	0.49586	D_Chr12_01039;D_Chr5_00802;D_Chr17_00676;D_Chr9_01012
ko00450	Selenocompound metabolism	0.548807	D_Chr5_00594
ko05310	Asthma	0.548807	D_Chr18_00797
ko05217	Basal cell carcinoma	0.567844	D_Chr17_00676;D_Chr9_01012
ko04979	Cholesterol metabolism	0.639336	D_Chr14_00651;D_Chr11_00082
ko05212	Pancreatic cancer	0.639336	D_Chr22_00583;D_Chr2_00555;D_Chr21_00524
ko00430	Taurine and hypotaurine metabolism	0.696603	D_Chr12_00164
ko04659	Th17 cell differentiation	0.702907	D_Chr18_00201;D_Chr21_00524;D_Chr17_00389
ko04214	Apoptosis - fly	0.702907	D_Chr16_00733;D_Chr10_00990
ko05215	Prostate cancer	0.708356	D_Chr17_00676;D_Chr21_00524;D_Chr9_01012
ko04113	Meiosis - yeast	0.708356	D_Chr9_00440;D_Chr10_00258
ko00770	Pantothenate and CoA biosynthesis	0.708356	D_Chr12_00164
ko04723	Retrograde endocannabinoid signaling	0.708356	D_Chr22_00679;D_Chr18_00320;D_Chr7_00728
ko00532	Glycosaminoglycan biosynthesis - chondroitin sulfate / dermatan sulfate	0.708356	D_Chr1_00369
ko04111	Cell cycle - yeast	0.708356	D_Chr9_00440;D_Chr10_00258
ko04622	RIG-I-like receptor signaling pathway	0.708356	D_Chr21_00524;D_Chr24_005800
ko05416	Viral myocarditis	0.708356	D_Chr18_00797;D_Chr14_00150
ko05200	Pathways in cancer	0.708356	D_Chr12_01039;D_Chr17_00676;D_Chr22_00583;D_Chr18_00201;D_Chr2_00555;D_Chr21_00524;D_Chr7_00728;D_Chr9_01012;D_Chr17_00389
ko00190	Oxidative phosphorylation	0.708356	D_Chr12_00738;D_Chr18_00320
ko04520	Adherens junction	0.708356	D_Chr17_00676;D_Chr14_00150;D_Chr9_01012
ko05162	Measles	0.718555	D_Chr3_00375;D_Chr3_00374;D_Chr21_00524
ko05213	Endometrial cancer	0.718555	D_Chr17_00676;D_Chr9_01012
ko00410	beta-Alanine metabolism	0.718555	D_Chr12_00164
ko00062	Fatty acid elongation	0.718555	D_Chr7_00873
ko00534	Glycosaminoglycan biosynthesis - heparan sulfate / heparin	0.718555	D_Chr1_00369
ko04664	Fc epsilon RI signaling pathway	0.718555	D_Chr18_00797;D_Chr14_00150
ko04672	Intestinal immune network for IgA production	0.718555	D_Chr18_00797
ko05330	Allograft rejection	0.718555	D_Chr18_00797
ko05320	Autoimmune thyroid disease	0.718555	D_Chr18_00797
ko01040	Biosynthesis of unsaturated fatty acids	0.718555	D_Chr7_00873
ko04510	Focal adhesion	0.718555	D_Chr16_01009;D_Chr14_00150;D_Chr18_00304;D_Chr2_00517;D_Chr3_00590
ko05340	Primary immunodeficiency	0.718555	D_Chr18_00797
ko05164	Influenza A	0.718555	D_Chr3_00375;D_Chr3_00374;D_Chr21_00524
ko00601	Glycosphingolipid biosynthesis - lacto and neolacto series	0.718555	D_Chr24_00297
ko05020	Prion disease	0.718555	D_Chr14_00150;D_Chr12_00738;D_Chr18_00320;D_Chr11_01025
ko00030	Pentose phosphate pathway	0.718555	D_Chr22_00200
ko04727	GABAergic synapse	0.718555	D_Chr22_00679;D_Chr7_00728
ko01523	Antifolate resistance	0.718555	D_Chr21_00524
ko05143	African trypanosomiasis	0.718555	D_Chr18_00797
ko04130	SNARE interactions in vesicular transport	0.718555	D_Chr3_01110
ko04721	Synaptic vesicle cycle	0.718555	D_Chr20_00547;D_Chr5_00656
ko00680	Methane metabolism	0.718555	D_Chr22_00200
ko04650	Natural killer cell mediated cytotoxicity	0.718555	D_Chr18_00797;D_Chr14_00150
ko04662	B cell receptor signaling pathway	0.718555	D_Chr18_00797;D_Chr21_00524
ko00512	Mucin type O-glycan biosynthesis	0.718555	D_Chr16_00859
ko04064	NF-kappa B signaling pathway	0.718555	D_Chr18_00797;D_Chr21_00524
ko05032	Morphine addiction	0.718555	D_Chr22_00679;D_Chr7_00728
ko05165	Human papillomavirus infection	0.718555	D_Chr3_00375;D_Chr17_00676;D_Chr3_00374;D_Chr2_00517;D_Chr21_00524;D_Chr9_01012
ko04013	MAPK signaling pathway - fly	0.718555	D_Chr15_00946;D_Chr11_01023
ko05160	Hepatitis C	0.718555	D_Chr3_00375;D_Chr3_00374;D_Chr21_00524
ko05417	Lipid and atherosclerosis	0.723289	D_Chr14_00651;D_Chr6_01099;D_Chr21_00524;D_Chr11_00082
ko04014	Ras signaling pathway	0.744952	D_Chr22_00583;D_Chr2_00555;D_Chr21_00524;D_Chr7_00728
ko04623	Cytosolic DNA-sensing pathway	0.744952	D_Chr21_00524
ko04710	Circadian rhythm	0.744952	D_Chr2_00975
ko04726	Serotonergic synapse	0.745723	D_Chr5_00891;D_Chr7_00728
ko04916	Melanogenesis	0.745723	D_Chr17_00676;D_Chr9_01012
ko00052	Galactose metabolism	0.751532	D_Chr22_00200
ko04110	Cell cycle	0.751532	D_Chr9_00440;D_Chr10_00258
ko05208	Chemical carcinogenesis - reactive oxygen species	0.751532	D_Chr12_00738;D_Chr21_00524;D_Chr18_00320
ko05146	Amoebiasis	0.751532	D_Chr18_00797;D_Chr5_00802
ko00051	Fructose and mannose metabolism	0.768418	D_Chr22_00200
ko05033	Nicotine addiction	0.781999	D_Chr22_00679
ko05222	Small cell lung cancer	0.784858	D_Chr12_01039;D_Chr21_00524
ko04216	Ferroptosis	0.784858	D_Chr8_00057
ko05412	Arrhythmogenic right ventricular cardiomyopathy	0.784858	D_Chr17_00676;D_Chr9_01012
ko05012	Parkinson disease	0.848897	D_Chr12_00738;D_Chr18_00320;D_Chr11_01025
ko04120	Ubiquitin mediated proteolysis	0.860267	D_Chr15_00946;D_Chr11_01023
ko04660	T cell receptor signaling pathway	0.860267	D_Chr14_00150;D_Chr21_00524
ko04725	Cholinergic synapse	0.868418	D_Chr14_00150;D_Chr7_00728
ko04380	Osteoclast differentiation	0.868418	D_Chr14_00150;D_Chr21_00524
ko04932	Non-alcoholic fatty liver disease	0.868418	D_Chr12_00738;D_Chr18_00320
ko01212	Fatty acid metabolism	0.868418	D_Chr7_00873
ko04915	Estrogen signaling pathway	0.868418	D_Chr18_00201;D_Chr17_00389
ko04724	Glutamatergic synapse	0.868418	D_Chr7_00609;D_Chr7_00728
ko01110	Biosynthesis of secondary metabolites	0.868418	D_Chr9_00794;D_Chr8_00914;D_Chr21_00601;D_Chr22_00200;D_Chr16_00626
ko05224	Breast cancer	0.868418	D_Chr17_00676;D_Chr9_01012
ko05323	Rheumatoid arthritis	0.868418	D_Chr18_00797
ko00310	Lysine degradation	0.871347	D_Chr3_00751
ko00561	Glycerolipid metabolism	0.89805	D_Chr8_00914
ko04068	FoxO signaling pathway	0.89805	D_Chr21_00524;D_Chr7_00609
ko04934	Cushing syndrome	0.89805	D_Chr17_00676;D_Chr9_01012
ko04390	Hippo signaling pathway	0.89805	D_Chr17_00676;D_Chr9_01012
ko05016	Huntington disease	0.89805	D_Chr12_00738;D_Chr18_00320;D_Chr11_01025
ko03018	RNA degradation	0.89805	D_Chr22_00200
ko05017	Spinocerebellar ataxia	0.900935	D_Chr3_00657;D_Chr8_00236
ko04640	Hematopoietic cell lineage	0.900935	D_Chr18_00797
ko04310	Wnt signaling pathway	0.900935	D_Chr17_00676;D_Chr9_01012
ko05010	Alzheimer disease	0.900935	D_Chr12_00738;D_Chr21_00524;D_Chr18_00320;D_Chr11_01025
ko00010	Glycolysis / Gluconeogenesis	0.900935	D_Chr22_00200
ko04670	Leukocyte transendothelial migration	0.903481	D_Chr16_01009;D_Chr18_00304
ko05225	Hepatocellular carcinoma	0.906264	D_Chr17_00676;D_Chr9_01012
ko04146	Peroxisome	0.906264	D_Chr20_005070
ko05120	Epithelial cell signaling in Helicobacter pylori infection	0.906264	D_Chr21_00524
ko04657	IL-17 signaling pathway	0.906264	D_Chr21_00524
ko05130	Pathogenic Escherichia coli infection	0.906264	D_Chr18_00797;D_Chr14_00150;D_Chr21_00524
ko05415	Diabetic cardiomyopathy	0.906264	D_Chr12_00738;D_Chr18_00320
ko04658	Th1 and Th2 cell differentiation	0.906264	D_Chr21_00524
ko04920	Adipocytokine signaling pathway	0.906264	D_Chr21_00524
ko04212	Longevity regulating pathway - worm	0.906264	D_Chr20_005070
ko04141	Protein processing in endoplasmic reticulum	0.906264	D_Chr15_00946;D_Chr11_01023
ko04714	Thermogenesis	0.906264	D_Chr12_00738;D_Chr18_00320
ko05223	Non-small cell lung cancer	0.906264	D_Chr12_01039
ko04151	PI3K-Akt signaling pathway	0.906264	D_Chr18_00797;D_Chr2_00517;D_Chr21_00524;D_Chr7_00728
ko04062	Chemokine signaling pathway	0.906264	D_Chr21_00524;D_Chr7_00728
ko05161	Hepatitis B	0.906264	D_Chr21_00524;D_Chr24_005800
ko05169	Epstein-Barr virus infection	0.906264	D_Chr18_00797;D_Chr21_00524
ko04260	Cardiac muscle contraction	0.906264	D_Chr12_00738
ko04620	Toll-like receptor signaling pathway	0.906264	D_Chr21_00524
ko05230	Central carbon metabolism in cancer	0.912072	D_Chr22_00200
ko05220	Chronic myeloid leukemia	0.912072	D_Chr21_00524
ko05135	Yersinia infection	0.912072	D_Chr18_00797;D_Chr21_00524
ko05014	Amyotrophic lateral sclerosis	0.916075	D_Chr12_00738;D_Chr18_00320;D_Chr11_01025
ko04810	Regulation of actin cytoskeleton	0.91676	D_Chr16_01009;D_Chr18_00304;D_Chr3_00590
ko00564	Glycerophospholipid metabolism	0.91676	D_Chr8_00914
ko05170	Human immunodeficiency virus 1 infection	0.91676	D_Chr21_00524;D_Chr7_00728
ko05235	PD-L1 expression and PD-1 checkpoint pathway in cancer	0.91676	D_Chr21_00524
ko04713	Circadian entrainment	0.91676	D_Chr7_00728
ko04512	ECM-receptor interaction	0.91676	D_Chr2_00517
ko05145	Toxoplasmosis	0.91676	D_Chr21_00524
ko04361	Axon regeneration	0.91676	D_Chr8_00914
ko04625	C-type lectin receptor signaling pathway	0.91676	D_Chr21_00524
ko04070	Phosphatidylinositol signaling system	0.91676	D_Chr8_00914
ko05034	Alcoholism	0.91676	D_Chr7_00728
ko04668	TNF signaling pathway	0.91676	D_Chr21_00524
ko01200	Carbon metabolism	0.91676	D_Chr22_00200
ko04974	Protein digestion and absorption	0.91676	D_Chr2_00517
ko00230	Purine metabolism	0.91676	D_Chr20_00488
ko04922	Glucagon signaling pathway	0.91676	D_Chr22_00200
ko04666	Fc gamma R-mediated phagocytosis	0.91676	D_Chr18_00797
ko04621	NOD-like receptor signaling pathway	0.91676	D_Chr21_00524
ko04066	HIF-1 signaling pathway	0.91676	D_Chr22_00200
ko05231	Choline metabolism in cancer	0.91676	D_Chr8_00914
ko05163	Human cytomegalovirus infection	0.91676	D_Chr21_00524;D_Chr7_00728
ko01120	Microbial metabolism in diverse environments	0.91676	D_Chr22_00200
ko04550	Signaling pathways regulating pluripotency of stem cells	0.91676	D_Chr1_00713
ko05414	Dilated cardiomyopathy	0.91676	D_Chr18_00797
ko04015	Rap1 signaling pathway	0.91676	D_Chr22_00583;D_Chr2_00555
ko04371	Apelin signaling pathway	0.91676	D_Chr7_00728
ko04071	Sphingolipid signaling pathway	0.91676	D_Chr14_00150
ko04152	AMPK signaling pathway	0.91676	D_Chr22_00200
ko04728	Dopaminergic synapse	0.91676	D_Chr7_00728
ko04926	Relaxin signaling pathway	0.91676	D_Chr7_00728
ko04210	Apoptosis	0.917366	D_Chr21_00524
ko04150	mTOR signaling pathway	0.917366	D_Chr21_00524
ko05418	Fluid shear stress and atherosclerosis	0.917366	D_Chr21_00524
ko05022	Pathways of neurodegeneration - multiple diseases	0.917366	D_Chr12_00738;D_Chr18_00320;D_Chr11_01025
ko04270	Vascular smooth muscle contraction	0.917366	D_Chr3_00590
ko04919	Thyroid hormone signaling pathway	0.917366	D_Chr22_00200
ko04611	Platelet activation	0.922188	D_Chr14_00150
ko04921	Oxytocin signaling pathway	0.928297	D_Chr3_00590
ko05206	MicroRNAs in cancer	0.934177	D_Chr14_006777
ko05166	Human T-cell leukemia virus 1 infection	0.960297	D_Chr21_00524
ko04020	Calcium signaling pathway	0.9647	D_Chr18_00797
ko05205	Proteoglycans in cancer	0.977697	D_Chr3_00590
ko04010	MAPK signaling pathway	0.983175	D_Chr21_00524

## Sheet: Supplementary Data10
Data10 Information of Collinearity Blocks in T2T-DQ and T2T-MYD
Block Number	T2T-DQ	T2T-MYD	Gene Count	KS Median
1	D_Chr18	M_Chr18	1141	0.0012
2	D_Chr3	M_Chr3	1130	0.0012
3	D_Chr12	M_Chr12	1106	0.0012
4	D_Chr5	M_Chr5	1104	0.00105
5	D_Chr10	M_Chr10	1069	0.001
6	D_Chr13	M_Chr13	1038	0.0007
7	D_Chr8	M_Chr8	1031	0.0012
8	D_Chr6	M_Chr6	1015	0.0009
9	D_Chr2	M_Chr2	961	0.0012
10	D_Chr7	M_Chr7	936	0.00135
11	D_Chr15	M_Chr15	930	0.00115
12	D_Chr21	M_Chr21	910	0.0011
13	D_Chr17	M_Chr17	890	0.0014
14	D_Chr14	M_Chr14	880	0.0011
15	D_Chr11	M_Chr11	876	0.0013
16	D_Chr19	M_Chr19	853	0.0008
17	D_Chr16	M_Chr16	841	0.001
18	D_Chr4	M_Chr4	795	0.0006
19	D_Chr23	M_Chr23	781	0.0022
20	D_Chr1	M_Chr1	778	0.0012
21	D_Chr9	M_Chr9	756	0.0014
22	D_Chr22	M_Chr22	687	0.0009
23	D_Chr20	M_Chr20	623	0.0009
24	D_Chr24	M_Chr24	483	0.0015
25	D_Chr1	M_Chr1	355	0.0016
26	D_Chr9	M_Chr9	327	0
27	D_Chr4	M_Chr4	115	0.0025
28	D_Chr11	M_Chr11	107	0
29	D_Chr7	M_Chr7	77	0
30	D_Chr16	M_Chr16	61	0.001
31	D_Chr24	M_Chr24	44	0.00115
32	D_Chr23	M_Chr23	30	0.003
33	D_Chr7	M_Chr7	28	0.0039
34	D_Chr7	M_Chr23	26	0.0002
35	D_Chr13	M_Chr7	24	0.00305
36	D_Chr19	M_Chr12	24	0.28935
37	D_Chr19	M_Chr19	24	0.030199999999999998
38	D_Chr12	M_Chr19	23	0.2964
39	D_Chr4	M_Chr4	23	0
40	D_Chr17	M_Chr21	22	0.22155000000000002
41	D_Chr1	M_Chr1	21	0
42	D_Chr4	M_Chr4	21	0
43	D_Chr7	M_Chr21	21	0.0156
44	D_Chr1	M_Chr1	20	0.002
45	D_Chr21	M_Chr17	20	0.22335
46	D_Chr19	M_Chr12	19	0.237
47	D_Chr21	M_Chr23	19	0.0058
48	D_Chr1	M_Chr18	18	0.28235
49	D_Chr21	M_Chr7	18	0.00565
50	D_Chr10	M_Chr7	17	0.0051
51	D_Chr15	M_Chr7	17	0.0117
52	D_Chr23	M_Chr23	17	0.4519
53	D_Chr10	M_Chr13	16	0.00605
54	D_Chr11	M_Chr14	16	0.29425
55	D_Chr13	M_Chr7	16	0.00615
56	D_Chr14	M_Chr11	16	0.30765
57	D_Chr18	M_Chr1	16	0.2791
58	D_Chr7	M_Chr13	16	0.0028
59	D_Chr8	M_Chr3	16	0.2972
60	D_Chr1	M_Chr1	15	0.0435
61	D_Chr10	M_Chr22	15	0.3053
62	D_Chr13	M_Chr7	15	0.0026
63	D_Chr15	M_Chr21	15	0.0173
64	D_Chr18	M_Chr18	15	0.0138
65	D_Chr21	M_Chr7	15	0.0137
66	D_Chr3	M_Chr3	15	0.1866
67	D_Chr3	M_Chr3	15	0.1771
68	D_Chr4	M_Chr5	15	0.1706
69	D_Chr5	M_Chr4	15	0.1532
70	D_Chr7	M_Chr10	15	0.2285
71	D_Chr13	M_Chr15	14	0.2625
72	D_Chr13	M_Chr19	14	0.0013
73	D_Chr15	M_Chr23	14	0.0074
74	D_Chr18	M_Chr18	14	0.1239
75	D_Chr2	M_Chr2	14	0.03085
76	D_Chr22	M_Chr10	14	0.3185
77	D_Chr3	M_Chr8	14	0.2913
78	D_Chr6	M_Chr6	14	0.35655
79	D_Chr7	M_Chr10	14	0.20655
80	D_Chr7	M_Chr13	14	0.00245
81	D_Chr10	M_Chr7	13	0.0067
82	D_Chr12	M_Chr19	13	0.2365
83	D_Chr15	M_Chr13	13	0.3029
84	D_Chr15	M_Chr15	13	0.1199
85	D_Chr16	M_Chr7	13	0.0054
86	D_Chr18	M_Chr17	13	0.269
87	D_Chr18	M_Chr17	13	0.339
88	D_Chr18	M_Chr19	13	0.4595
89	D_Chr21	M_Chr10	13	0.005
90	D_Chr23	M_Chr23	13	0.4922
91	D_Chr24	M_Chr2	13	0.2138
92	D_Chr3	M_Chr8	13	0.2244
93	D_Chr7	M_Chr23	13	0.0033
94	D_Chr8	M_Chr3	13	0.2244
95	D_Chr1	M_Chr18	12	0.24915
96	D_Chr10	M_Chr7	12	0.23005
97	D_Chr10	M_Chr7	12	0.24345
98	D_Chr10	M_Chr7	12	0.31495
99	D_Chr10	M_Chr7	12	0.19990000000000002
100	D_Chr12	M_Chr19	12	0.3846
101	D_Chr12	M_Chr19	12	0.32735000000000003
102	D_Chr13	M_Chr10	12	0.00295
103	D_Chr13	M_Chr19	12	0.00135
104	D_Chr13	M_Chr23	12	0.0056
105	D_Chr13	M_Chr7	12	0.0027
106	D_Chr13	M_Chr7	12	0.0089
107	D_Chr15	M_Chr10	12	0.023100000000000002
108	D_Chr15	M_Chr7	12	0.02445
109	D_Chr17	M_Chr18	12	0.29200000000000004
110	D_Chr17	M_Chr18	12	0.2925
111	D_Chr18	M_Chr17	12	0.2542
112	D_Chr19	M_Chr21	12	0.13185
113	D_Chr2	M_Chr24	12	0.24265
114	D_Chr21	M_Chr15	12	0.0055
115	D_Chr23	M_Chr7	12	0.00325
116	D_Chr6	M_Chr6	12	0.10114999999999999
117	D_Chr7	M_Chr10	12	0.25939999999999996
118	D_Chr7	M_Chr10	12	0.00525
119	D_Chr7	M_Chr10	12	0.3302
120	D_Chr7	M_Chr13	12	0.0084
121	D_Chr7	M_Chr19	12	0.0073
122	D_Chr7	M_Chr22	12	0.00205
123	D_Chr1	M_Chr1	11	0.0039
124	D_Chr1	M_Chr18	11	0.1392
125	D_Chr1	M_Chr18	11	0.4625
126	D_Chr10	M_Chr13	11	0.0026
127	D_Chr10	M_Chr22	11	0.1898
128	D_Chr10	M_Chr23	11	0.0046
129	D_Chr10	M_Chr7	11	0.0046
130	D_Chr11	M_Chr14	11	0.3661
131	D_Chr13	M_Chr13	11	0.1871
132	D_Chr13	M_Chr19	11	0.0015
133	D_Chr13	M_Chr19	11	0.0051
134	D_Chr13	M_Chr22	11	0.0089
135	D_Chr13	M_Chr7	11	0.0117
136	D_Chr15	M_Chr13	11	0.0102
137	D_Chr16	M_Chr19	11	0.001
138	D_Chr16	M_Chr21	11	0.0429
139	D_Chr18	M_Chr18	11	0.0181
140	D_Chr19	M_Chr12	11	0.2389
141	D_Chr21	M_Chr13	11	0.0055
142	D_Chr22	M_Chr10	11	0.1643
143	D_Chr23	M_Chr13	11	0.0015
144	D_Chr3	M_Chr7	11	0.0028
145	D_Chr4	M_Chr4	11	0.1073
146	D_Chr4	M_Chr5	11	0.2336
147	D_Chr4	M_Chr5	11	0.2634
148	D_Chr5	M_Chr4	11	0.1862
149	D_Chr5	M_Chr4	11	0.2634
150	D_Chr7	M_Chr10	11	0.0035
151	D_Chr7	M_Chr10	11	0.0051
152	D_Chr7	M_Chr13	11	0.0087
153	D_Chr7	M_Chr15	11	0.0069
154	D_Chr7	M_Chr15	11	0.006
155	D_Chr7	M_Chr7	11	0.0012
156	D_Chr1	M_Chr1	10	0.18284999999999998
157	D_Chr1	M_Chr21	10	0.27315
158	D_Chr1	M_Chr23	10	0.28359999999999996
159	D_Chr10	M_Chr15	10	0.0066
160	D_Chr10	M_Chr19	10	0.00635
161	D_Chr10	M_Chr22	10	0.24795
162	D_Chr10	M_Chr22	10	0.00355
163	D_Chr10	M_Chr22	10	0.007
164	D_Chr10	M_Chr23	10	0.0043
165	D_Chr10	M_Chr7	10	0.0035
166	D_Chr11	M_Chr14	10	0.35145
167	D_Chr12	M_Chr12	10	0.2612
168	D_Chr12	M_Chr19	10	0.3377
169	D_Chr13	M_Chr10	10	0.0049
170	D_Chr13	M_Chr13	10	0.61395
171	D_Chr13	M_Chr22	10	0.00435
172	D_Chr13	M_Chr6	10	0.36855000000000004
173	D_Chr14	M_Chr11	10	0.33595
174	D_Chr14	M_Chr11	10	0.32420000000000004
175	D_Chr15	M_Chr22	10	0.0237
176	D_Chr16	M_Chr13	10	0.0012
177	D_Chr16	M_Chr19	10	0.0013
178	D_Chr16	M_Chr22	10	0.0006
179	D_Chr17	M_Chr19	10	0.5752999999999999
180	D_Chr17	M_Chr21	10	0.3067
181	D_Chr18	M_Chr1	10	0.2512
182	D_Chr18	M_Chr17	10	0.31205
183	D_Chr18	M_Chr18	10	0.1473
184	D_Chr18	M_Chr18	10	0.29410000000000003
185	D_Chr19	M_Chr12	10	0.33655
186	D_Chr19	M_Chr12	10	0.2489
187	D_Chr19	M_Chr18	10	0.4874
188	D_Chr19	M_Chr2	10	0.06945
189	D_Chr20	M_Chr5	10	0.2922
190	D_Chr20	M_Chr5	10	0.36175
191	D_Chr21	M_Chr13	10	0.0065
192	D_Chr21	M_Chr17	10	0.36205
193	D_Chr21	M_Chr17	10	0.32435
194	D_Chr21	M_Chr22	10	0.00655
195	D_Chr22	M_Chr10	10	0.24755
196	D_Chr23	M_Chr1	10	0.28905000000000003
197	D_Chr23	M_Chr22	10	0.0023
198	D_Chr23	M_Chr23	10	0.2014
199	D_Chr24	M_Chr7	10	0.0038
200	D_Chr3	M_Chr8	10	0.3503
201	D_Chr4	M_Chr23	10	0.00495
202	D_Chr6	M_Chr6	10	0.38649999999999995
203	D_Chr6	M_Chr6	10	0.15045
204	D_Chr6	M_Chr6	10	0.11805
205	D_Chr6	M_Chr6	10	0.11115
206	D_Chr6	M_Chr6	10	0.12564999999999998
207	D_Chr7	M_Chr10	10	0.2026
208	D_Chr7	M_Chr13	10	0.0055
209	D_Chr7	M_Chr19	10	0.0002
210	D_Chr7	M_Chr21	10	0.0069
211	D_Chr7	M_Chr22	10	0.0004
212	D_Chr7	M_Chr22	10	0.00515
213	D_Chr7	M_Chr22	10	0.00225
214	D_Chr8	M_Chr3	10	0.3023
215	D_Chr9	M_Chr9	10	0.02485
216	D_Chr1	M_Chr18	9	0.4368
217	D_Chr1	M_Chr18	9	0.2335
218	D_Chr1	M_Chr21	9	0.1918
219	D_Chr10	M_Chr21	9	0.0062
220	D_Chr10	M_Chr7	9	0.0065
221	D_Chr10	M_Chr9	9	0.0062
222	D_Chr12	M_Chr18	9	0.1772
223	D_Chr12	M_Chr19	9	0.2324
224	D_Chr13	M_Chr22	9	0.0023
225	D_Chr13	M_Chr22	9	0.0003
226	D_Chr13	M_Chr6	9	0.3856
227	D_Chr13	M_Chr9	9	0.0067
228	D_Chr15	M_Chr13	9	0.0069
229	D_Chr16	M_Chr1	9	0.001
230	D_Chr16	M_Chr13	9	0.003
231	D_Chr17	M_Chr18	9	0.3052
232	D_Chr17	M_Chr18	9	0.2489
233	D_Chr17	M_Chr18	9	0.6333
234	D_Chr17	M_Chr18	9	0.2467
235	D_Chr17	M_Chr21	9	0.3749
236	D_Chr18	M_Chr1	9	0.2335
237	D_Chr18	M_Chr17	9	0.1564
238	D_Chr18	M_Chr17	9	0.6093
239	D_Chr18	M_Chr17	9	0.2803
240	D_Chr18	M_Chr18	9	0.1123
241	D_Chr18	M_Chr18	9	0.0653
242	D_Chr18	M_Chr18	9	0.2931
243	D_Chr18	M_Chr8	9	0.4113
244	D_Chr19	M_Chr12	9	0.1977
245	D_Chr19	M_Chr17	9	0.6563
246	D_Chr19	M_Chr8	9	0.6109
247	D_Chr2	M_Chr2	9	0.0302
248	D_Chr21	M_Chr1	9	0.2261
249	D_Chr21	M_Chr1	9	0.2328
250	D_Chr21	M_Chr19	9	0.0267
251	D_Chr22	M_Chr21	9	0.0595
252	D_Chr23	M_Chr1	9	0.5113
253	D_Chr23	M_Chr10	9	0.0106
254	D_Chr23	M_Chr13	9	0.0014
255	D_Chr23	M_Chr23	9	0.0053
256	D_Chr24	M_Chr21	9	0.0819
257	D_Chr24	M_Chr22	9	0.0003
258	D_Chr4	M_Chr5	9	0.2831
259	D_Chr5	M_Chr20	9	0.2897
260	D_Chr5	M_Chr4	9	0.2857
261	D_Chr5	M_Chr9	9	0.5079
262	D_Chr6	M_Chr13	9	0.3868
263	D_Chr6	M_Chr13	9	0.4476
264	D_Chr6	M_Chr13	9	0.4671
265	D_Chr6	M_Chr6	9	0.1704
266	D_Chr7	M_Chr13	9	0.0052
267	D_Chr7	M_Chr9	9	0.0037
268	D_Chr8	M_Chr3	9	0.2557
269	D_Chr9	M_Chr19	9	0.0004
270	D_Chr9	M_Chr22	9	0.0006
271	D_Chr9	M_Chr9	9	0.0269
272	D_Chr9	M_Chr9	9	0.0006
273	D_Chr1	M_Chr18	8	0.33394999999999997
274	D_Chr1	M_Chr21	8	0.17625000000000002
275	D_Chr1	M_Chr23	8	0.45715
276	D_Chr10	M_Chr10	8	0.033299999999999996
277	D_Chr10	M_Chr21	8	0.00535
278	D_Chr10	M_Chr23	8	0.4616
279	D_Chr12	M_Chr12	8	0.27335
280	D_Chr12	M_Chr18	8	0.1887
281	D_Chr12	M_Chr18	8	0.1639
282	D_Chr12	M_Chr18	8	0.54745
283	D_Chr12	M_Chr19	8	0.2863
284	D_Chr12	M_Chr2	8	0.4108
285	D_Chr13	M_Chr1	8	0.0041
286	D_Chr13	M_Chr1	8	0.0015
287	D_Chr13	M_Chr13	8	0.08445
288	D_Chr13	M_Chr15	8	0.00615
289	D_Chr13	M_Chr15	8	0.3086
290	D_Chr13	M_Chr22	8	0.0003
291	D_Chr13	M_Chr22	8	0.00125
292	D_Chr13	M_Chr23	8	0.0058
293	D_Chr13	M_Chr6	8	0.29745
294	D_Chr13	M_Chr6	8	0.4556
295	D_Chr13	M_Chr6	8	0.31605
296	D_Chr13	M_Chr9	8	0.00255
297	D_Chr14	M_Chr14	8	0.1794
298	D_Chr15	M_Chr13	8	0.01005
299	D_Chr15	M_Chr13	8	0.30805000000000005
300	D_Chr15	M_Chr13	8	0.01125
301	D_Chr15	M_Chr15	8	0.24035
302	D_Chr15	M_Chr9	8	0.02235
303	D_Chr16	M_Chr13	8	0.00225
304	D_Chr16	M_Chr23	8	0.00675
305	D_Chr16	M_Chr23	8	0.00235
306	D_Chr16	M_Chr7	8	0.0083
307	D_Chr16	M_Chr9	8	0.00115
308	D_Chr17	M_Chr18	8	0.20295
309	D_Chr18	M_Chr1	8	0.44105
310	D_Chr18	M_Chr1	8	0.28035
311	D_Chr18	M_Chr17	8	0.1646
312	D_Chr18	M_Chr17	8	0.25445
313	D_Chr18	M_Chr17	8	0.2045
314	D_Chr19	M_Chr12	8	0.35850000000000004
315	D_Chr19	M_Chr2	8	0.47735
316	D_Chr2	M_Chr12	8	0.41305000000000003
317	D_Chr2	M_Chr2	8	0.02265
318	D_Chr20	M_Chr20	8	0.00445
319	D_Chr20	M_Chr5	8	0.13834999999999997
320	D_Chr21	M_Chr17	8	0.00465
321	D_Chr21	M_Chr21	8	0.1791
322	D_Chr21	M_Chr23	8	0.02355
323	D_Chr23	M_Chr1	8	0.29345
324	D_Chr23	M_Chr10	8	0.45625
325	D_Chr23	M_Chr19	8	0.0016
326	D_Chr23	M_Chr23	8	0.4968
327	D_Chr23	M_Chr7	8	0.0031
328	D_Chr3	M_Chr3	8	0.47075
329	D_Chr3	M_Chr8	8	0.2596
330	D_Chr4	M_Chr7	8	0.00795
331	D_Chr5	M_Chr20	8	0.40675
332	D_Chr5	M_Chr20	8	0.1388
333	D_Chr5	M_Chr4	8	0.2389
334	D_Chr6	M_Chr6	8	0.12375
335	D_Chr6	M_Chr6	8	0.12015
336	D_Chr6	M_Chr6	8	0.12075
337	D_Chr6	M_Chr6	8	0.12469999999999999
338	D_Chr7	M_Chr1	8	0.00165
339	D_Chr7	M_Chr22	8	0.0079
340	D_Chr7	M_Chr7	8	0.00475
341	D_Chr7	M_Chr9	8	0.00415
342	D_Chr7	M_Chr9	8	0.0009
343	D_Chr8	M_Chr3	8	0.168
344	D_Chr8	M_Chr8	8	0.2692
345	D_Chr8	M_Chr8	8	0.3036
346	D_Chr9	M_Chr16	8	0.21635
347	D_Chr9	M_Chr16	8	0.05085
348	D_Chr9	M_Chr16	8	0.32045
349	D_Chr9	M_Chr9	8	0.02765
350	D_Chr1	M_Chr18	7	0.1654
351	D_Chr1	M_Chr18	7	0.1593
352	D_Chr1	M_Chr18	7	0.3113
353	D_Chr1	M_Chr18	7	0.2593
354	D_Chr1	M_Chr18	7	0.1357
355	D_Chr10	M_Chr10	7	0.0358
356	D_Chr10	M_Chr15	7	0.0062
357	D_Chr10	M_Chr23	7	0.0046
358	D_Chr10	M_Chr7	7	0.1503
359	D_Chr10	M_Chr7	7	0.3409
360	D_Chr11	M_Chr14	7	0.2598
361	D_Chr12	M_Chr12	7	0.232
362	D_Chr12	M_Chr18	7	0.1904
363	D_Chr12	M_Chr19	7	0.2844
364	D_Chr12	M_Chr19	7	0.2136
365	D_Chr12	M_Chr19	7	0.2371
366	D_Chr13	M_Chr1	7	0.0051
367	D_Chr13	M_Chr1	7	0.0006
368	D_Chr13	M_Chr1	7	0.002
369	D_Chr13	M_Chr10	7	0.0028
370	D_Chr13	M_Chr21	7	0.0105
371	D_Chr13	M_Chr22	7	0.0046
372	D_Chr13	M_Chr7	7	0.0048
373	D_Chr13	M_Chr7	7	0.0087
374	D_Chr13	M_Chr9	7	0.0006
375	D_Chr13	M_Chr9	7	0.0051
376	D_Chr14	M_Chr11	7	0.2124
377	D_Chr14	M_Chr14	7	0.0473
378	D_Chr15	M_Chr13	7	0.0245
379	D_Chr15	M_Chr14	7	0.3053
380	D_Chr15	M_Chr19	7	0.0076
381	D_Chr16	M_Chr10	7	0.0052
382	D_Chr16	M_Chr16	7	0.0597
383	D_Chr16	M_Chr17	7	0.0241
384	D_Chr16	M_Chr9	7	0.3327
385	D_Chr16	M_Chr9	7	0.2028
386	D_Chr16	M_Chr9	7	0.1168
387	D_Chr17	M_Chr18	7	0.1418
388	D_Chr17	M_Chr18	7	0.286
389	D_Chr17	M_Chr18	7	0.3613
390	D_Chr17	M_Chr21	7	0.3812
391	D_Chr17	M_Chr21	7	0.4036
392	D_Chr17	M_Chr8	7	0.6247
393	D_Chr18	M_Chr1	7	0.3099
394	D_Chr18	M_Chr12	7	0.5469
395	D_Chr18	M_Chr17	7	0.5105
396	D_Chr18	M_Chr17	7	0.5101
397	D_Chr18	M_Chr18	7	0.0269
398	D_Chr18	M_Chr18	7	0.113
399	D_Chr18	M_Chr18	7	0.3262
400	D_Chr18	M_Chr18	7	0.2931
401	D_Chr18	M_Chr18	7	0.3451
402	D_Chr18	M_Chr2	7	0.4743
403	D_Chr19	M_Chr12	7	0.219
404	D_Chr19	M_Chr3	7	0.2245
405	D_Chr2	M_Chr18	7	0.409
406	D_Chr2	M_Chr19	7	0.508
407	D_Chr2	M_Chr2	7	0.1417
408	D_Chr2	M_Chr2	7	0.0928
409	D_Chr2	M_Chr3	7	0.3043
410	D_Chr20	M_Chr20	7	0.068
411	D_Chr21	M_Chr1	7	0.1663
412	D_Chr21	M_Chr1	7	0.0069
413	D_Chr21	M_Chr17	7	0.3843
414	D_Chr21	M_Chr17	7	0.442
415	D_Chr21	M_Chr17	7	0.3394
416	D_Chr21	M_Chr19	7	0.0055
417	D_Chr22	M_Chr2	7	0.4679
418	D_Chr22	M_Chr22	7	0.1716
419	D_Chr23	M_Chr1	7	0.3527
420	D_Chr23	M_Chr21	7	0.0736
421	D_Chr23	M_Chr23	7	0.0993
422	D_Chr23	M_Chr23	7	0.4404
423	D_Chr23	M_Chr9	7	0.0088
424	D_Chr24	M_Chr1	7	0.0012
425	D_Chr24	M_Chr19	7	0.0848
426	D_Chr24	M_Chr7	7	0.0155
427	D_Chr24	M_Chr7	7	0.0074
428	D_Chr3	M_Chr13	7	0.0008
429	D_Chr3	M_Chr13	7	0.0023
430	D_Chr3	M_Chr19	7	0.0006
431	D_Chr3	M_Chr22	7	0.0012
432	D_Chr3	M_Chr3	7	0.1203
433	D_Chr3	M_Chr3	7	0.2177
434	D_Chr3	M_Chr3	7	0.187
435	D_Chr3	M_Chr3	7	0.1875
436	D_Chr3	M_Chr3	7	0.3288
437	D_Chr3	M_Chr8	7	0.1554
438	D_Chr3	M_Chr8	7	0.3481
439	D_Chr4	M_Chr13	7	0.0066
440	D_Chr4	M_Chr5	7	0.3795
441	D_Chr4	M_Chr5	7	0.2247
442	D_Chr4	M_Chr7	7	0.0069
443	D_Chr5	M_Chr4	7	0.2417
444	D_Chr6	M_Chr10	7	0.2158
445	D_Chr6	M_Chr13	7	0.285
446	D_Chr6	M_Chr6	7	0.1906
447	D_Chr6	M_Chr6	7	0.067
448	D_Chr6	M_Chr6	7	0.2137
449	D_Chr6	M_Chr6	7	0.1286
450	D_Chr6	M_Chr6	7	0.3674
451	D_Chr7	M_Chr1	7	0.0013
452	D_Chr7	M_Chr1	7	0
453	D_Chr7	M_Chr10	7	0.3418
454	D_Chr7	M_Chr16	7	0.1063
455	D_Chr7	M_Chr19	7	0.0017
456	D_Chr7	M_Chr7	7	0.3027
457	D_Chr7	M_Chr7	7	0.5315
458	D_Chr8	M_Chr19	7	0.8136
459	D_Chr8	M_Chr3	7	0.2822
460	D_Chr8	M_Chr3	7	0.168
461	D_Chr8	M_Chr3	7	0.1894
462	D_Chr8	M_Chr6	7	0.8198
463	D_Chr9	M_Chr1	7	0.0006
464	D_Chr9	M_Chr13	7	0.0019
465	D_Chr9	M_Chr16	7	0.1148
466	D_Chr9	M_Chr7	7	0.0019
467	D_Chr1	M_Chr15	6	0.30410000000000004
468	D_Chr1	M_Chr18	6	0.24259999999999998
469	D_Chr1	M_Chr18	6	0.2174
470	D_Chr1	M_Chr18	6	0.14939999999999998
471	D_Chr1	M_Chr18	6	0.3545
472	D_Chr1	M_Chr18	6	0.18869999999999998
473	D_Chr1	M_Chr23	6	0.3292
474	D_Chr10	M_Chr10	6	0.16415000000000002
475	D_Chr10	M_Chr2	6	0.26315
476	D_Chr10	M_Chr22	6	0.15739999999999998
477	D_Chr10	M_Chr22	6	0.375
478	D_Chr10	M_Chr6	6	0.21055000000000001
479	D_Chr10	M_Chr7	6	0.35750000000000004
480	D_Chr10	M_Chr7	6	0.221
481	D_Chr10	M_Chr7	6	0.27854999999999996
482	D_Chr10	M_Chr7	6	0.16685
483	D_Chr10	M_Chr7	6	0.3695
484	D_Chr11	M_Chr14	6	0.16325
485	D_Chr11	M_Chr14	6	0.27155
486	D_Chr12	M_Chr14	6	0.2511
487	D_Chr12	M_Chr19	6	0.2092
488	D_Chr12	M_Chr19	6	0.194
489	D_Chr12	M_Chr19	6	0.2296
490	D_Chr12	M_Chr4	6	0.5134
491	D_Chr12	M_Chr8	6	0.5247
492	D_Chr13	M_Chr10	6	0.007
493	D_Chr13	M_Chr13	6	0.17495
494	D_Chr13	M_Chr13	6	0.20115
495	D_Chr13	M_Chr15	6	0.543
496	D_Chr13	M_Chr21	6	0.0578
497	D_Chr13	M_Chr21	6	0.0429
498	D_Chr13	M_Chr22	6	0
499	D_Chr13	M_Chr23	6	0.01905
500	D_Chr13	M_Chr23	6	0.00095
501	D_Chr13	M_Chr23	6	0.00185
502	D_Chr13	M_Chr23	6	0.0116
503	D_Chr13	M_Chr4	6	0.01355
504	D_Chr13	M_Chr6	6	0.24935000000000002
505	D_Chr13	M_Chr6	6	0.25915
506	D_Chr13	M_Chr7	6	0.0034
507	D_Chr13	M_Chr9	6	0.00095
508	D_Chr13	M_Chr9	6	0.0024
509	D_Chr13	M_Chr9	6	0.0009
510	D_Chr14	M_Chr11	6	0.1516
511	D_Chr14	M_Chr11	6	0.15410000000000001
512	D_Chr14	M_Chr11	6	0.45875
513	D_Chr14	M_Chr12	6	0.25045
514	D_Chr14	M_Chr14	6	0.010849999999999999
515	D_Chr15	M_Chr1	6	0.28055
516	D_Chr15	M_Chr1	6	0.0159
517	D_Chr15	M_Chr13	6	0.4331
518	D_Chr15	M_Chr13	6	0.34895
519	D_Chr15	M_Chr15	6	0.1147
520	D_Chr15	M_Chr15	6	0.18314999999999998
521	D_Chr15	M_Chr2	6	0.0821
522	D_Chr15	M_Chr23	6	0.0089
523	D_Chr16	M_Chr16	6	0.0146
524	D_Chr16	M_Chr2	6	0.06915
525	D_Chr16	M_Chr7	6	0.03015
526	D_Chr16	M_Chr9	6	0.18455
527	D_Chr16	M_Chr9	6	0.0436
528	D_Chr16	M_Chr9	6	0.19565
529	D_Chr16	M_Chr9	6	0.32575
530	D_Chr16	M_Chr9	6	0.436
531	D_Chr16	M_Chr9	6	0.33995
532	D_Chr17	M_Chr17	6	0.12564999999999998
533	D_Chr17	M_Chr18	6	0.24115
534	D_Chr17	M_Chr18	6	0.4824
535	D_Chr18	M_Chr1	6	0.23975
536	D_Chr18	M_Chr1	6	0.2174
537	D_Chr18	M_Chr1	6	0.34435000000000004
538	D_Chr18	M_Chr1	6	0.22785
539	D_Chr18	M_Chr17	6	0.24430000000000002
540	D_Chr18	M_Chr17	6	0.2609
541	D_Chr18	M_Chr17	6	0.346
542	D_Chr18	M_Chr18	6	0.0162
543	D_Chr18	M_Chr18	6	0.015349999999999999
544	D_Chr18	M_Chr18	6	0.3253
545	D_Chr19	M_Chr11	6	0.2091
546	D_Chr19	M_Chr12	6	0.19315
547	D_Chr19	M_Chr12	6	0.25815
548	D_Chr19	M_Chr12	6	0.19935000000000003
549	D_Chr19	M_Chr12	6	0.22055
550	D_Chr19	M_Chr16	6	0.1326
551	D_Chr19	M_Chr18	6	0.56345
552	D_Chr19	M_Chr19	6	0.0097
553	D_Chr19	M_Chr2	6	0.4922
554	D_Chr2	M_Chr10	6	0.2596
555	D_Chr2	M_Chr11	6	0.036699999999999997
556	D_Chr2	M_Chr11	6	0.0317
557	D_Chr2	M_Chr12	6	0.45925
558	D_Chr2	M_Chr16	6	0.07
559	D_Chr2	M_Chr19	6	0.39165
560	D_Chr2	M_Chr2	6	0.1749
561	D_Chr2	M_Chr2	6	0.24745
562	D_Chr2	M_Chr2	6	0.1078
563	D_Chr2	M_Chr24	6	0.11515
564	D_Chr2	M_Chr3	6	0.6305499999999999
565	D_Chr20	M_Chr3	6	0.41269999999999996
566	D_Chr20	M_Chr5	6	0.21585
567	D_Chr20	M_Chr8	6	0.53
568	D_Chr21	M_Chr1	6	0.28215
569	D_Chr21	M_Chr16	6	0.048299999999999996
570	D_Chr22	M_Chr10	6	0.41575
571	D_Chr22	M_Chr22	6	0.20024999999999998
572	D_Chr23	M_Chr1	6	0.0025
573	D_Chr23	M_Chr13	6	0.20495
574	D_Chr23	M_Chr19	6	0.00545
575	D_Chr23	M_Chr23	6	0.0035
576	D_Chr23	M_Chr23	6	0.03535
577	D_Chr23	M_Chr23	6	0.3791
578	D_Chr23	M_Chr23	6	0.03555
579	D_Chr23	M_Chr23	6	0.329
580	D_Chr23	M_Chr3	6	0.0268
581	D_Chr23	M_Chr7	6	0.08825
582	D_Chr23	M_Chr7	6	0.02955
583	D_Chr24	M_Chr13	6	0.001
584	D_Chr24	M_Chr13	6	0.0015
585	D_Chr24	M_Chr15	6	0.10099999999999999
586	D_Chr24	M_Chr2	6	0.46355
587	D_Chr24	M_Chr23	6	0.00205
588	D_Chr24	M_Chr24	6	0.06545
589	D_Chr24	M_Chr24	6	0.02615
590	D_Chr24	M_Chr24	6	0.02695
591	D_Chr24	M_Chr9	6	0.001
592	D_Chr3	M_Chr10	6	0.00505
593	D_Chr3	M_Chr13	6	0.0008
594	D_Chr3	M_Chr20	6	0.42395
595	D_Chr3	M_Chr20	6	0.4087
596	D_Chr3	M_Chr23	6	0.00255
597	D_Chr3	M_Chr3	6	0.21915
598	D_Chr3	M_Chr3	6	0.2213
599	D_Chr3	M_Chr3	6	0.019
600	D_Chr3	M_Chr3	6	0.33445
601	D_Chr3	M_Chr3	6	0.47355
602	D_Chr3	M_Chr3	6	0.37345
603	D_Chr3	M_Chr8	6	0.34340000000000004
604	D_Chr3	M_Chr8	6	0.14725
605	D_Chr3	M_Chr8	6	0.2283
606	D_Chr3	M_Chr8	6	0.28515
607	D_Chr3	M_Chr8	6	0.33005
608	D_Chr3	M_Chr8	6	0.30479999999999996
609	D_Chr3	M_Chr8	6	0.14465
610	D_Chr4	M_Chr12	6	0.5105999999999999
611	D_Chr4	M_Chr13	6	0.00805
612	D_Chr4	M_Chr5	6	0.2406
613	D_Chr4	M_Chr5	6	0.2867
614	D_Chr4	M_Chr5	6	0.30555
615	D_Chr4	M_Chr7	6	0.2999
616	D_Chr5	M_Chr20	6	0.15150000000000002
617	D_Chr5	M_Chr4	6	0.3154
618	D_Chr5	M_Chr4	6	0.24255
619	D_Chr5	M_Chr5	6	0.03505
620	D_Chr6	M_Chr11	6	0.44895
621	D_Chr6	M_Chr13	6	0.2486
622	D_Chr6	M_Chr13	6	0.39495
623	D_Chr6	M_Chr13	6	0.14125
624	D_Chr6	M_Chr6	6	0.11765
625	D_Chr6	M_Chr6	6	0.04
626	D_Chr6	M_Chr6	6	0.2677
627	D_Chr7	M_Chr10	6	0.2979
628	D_Chr7	M_Chr10	6	0.2786
629	D_Chr7	M_Chr10	6	0.16715
630	D_Chr7	M_Chr16	6	0.64025
631	D_Chr7	M_Chr17	6	0.0344
632	D_Chr7	M_Chr19	6	0.10189999999999999
633	D_Chr7	M_Chr21	6	0.04775
634	D_Chr7	M_Chr21	6	0.06455
635	D_Chr7	M_Chr23	6	0.00205
636	D_Chr7	M_Chr4	6	0.2372
637	D_Chr7	M_Chr7	6	0.019299999999999998
638	D_Chr7	M_Chr7	6	0.13095
639	D_Chr8	M_Chr3	6	0.21610000000000001
640	D_Chr8	M_Chr3	6	0.28600000000000003
641	D_Chr8	M_Chr3	6	0.28404999999999997
642	D_Chr8	M_Chr3	6	0.36585
643	D_Chr8	M_Chr3	6	0.32445
644	D_Chr8	M_Chr8	6	0.12085
645	D_Chr8	M_Chr8	6	0.10519999999999999
646	D_Chr8	M_Chr8	6	0.17509999999999998
647	D_Chr9	M_Chr13	6	0.00135
648	D_Chr9	M_Chr13	6	0.00145
649	D_Chr9	M_Chr16	6	0.3745
650	D_Chr9	M_Chr16	6	0.35035
651	D_Chr9	M_Chr16	6	0.46194999999999997
652	D_Chr9	M_Chr16	6	0.26084999999999997
653	D_Chr9	M_Chr16	6	0.2388
654	D_Chr9	M_Chr16	6	0.17515
655	D_Chr9	M_Chr16	6	0.1941
656	D_Chr9	M_Chr16	6	0.46605
657	D_Chr9	M_Chr21	6	0.02185
658	D_Chr9	M_Chr5	6	0.50415
659	D_Chr9	M_Chr7	6	0.0039
660	D_Chr9	M_Chr9	6	0.026000000000000002
661	D_Chr9	M_Chr9	6	0.0012
662	D_Chr1	M_Chr1	5	0.1216
663	D_Chr1	M_Chr1	5	0.0078
664	D_Chr1	M_Chr1	5	0.0184
665	D_Chr1	M_Chr1	5	0.1102
666	D_Chr1	M_Chr1	5	0.1601
667	D_Chr1	M_Chr1	5	0.0891
668	D_Chr1	M_Chr12	5	0.2959
669	D_Chr1	M_Chr13	5	0.5407
670	D_Chr1	M_Chr15	5	0.1609
671	D_Chr1	M_Chr15	5	0.3452
672	D_Chr1	M_Chr18	5	0.3734
673	D_Chr1	M_Chr18	5	0.1612
674	D_Chr1	M_Chr18	5	0.2535
675	D_Chr1	M_Chr18	5	0.3448
676	D_Chr1	M_Chr18	5	0.2788
677	D_Chr1	M_Chr21	5	0.198
678	D_Chr1	M_Chr21	5	0.2763
679	D_Chr1	M_Chr21	5	0.2692
680	D_Chr1	M_Chr21	5	0.3225
681	D_Chr1	M_Chr23	5	0.1489
682	D_Chr1	M_Chr23	5	0.3841
683	D_Chr10	M_Chr1	5	0.0057
684	D_Chr10	M_Chr10	5	0.2686
685	D_Chr10	M_Chr10	5	0.3047
686	D_Chr10	M_Chr10	5	0.0579
687	D_Chr10	M_Chr12	5	0.1206
688	D_Chr10	M_Chr15	5	0.1153
689	D_Chr10	M_Chr18	5	0.7547
690	D_Chr10	M_Chr2	5	0.417
691	D_Chr10	M_Chr22	5	0.3007
692	D_Chr10	M_Chr24	5	0.4398
693	D_Chr10	M_Chr4	5	0.005
694	D_Chr10	M_Chr7	5	0.2978
695	D_Chr10	M_Chr7	5	0.2248
696	D_Chr10	M_Chr7	5	0.1591
697	D_Chr10	M_Chr7	5	0.619
698	D_Chr10	M_Chr7	5	0.2255
699	D_Chr10	M_Chr7	5	0.2283
700	D_Chr10	M_Chr7	5	0.3564
701	D_Chr11	M_Chr11	5	0.0948
702	D_Chr11	M_Chr11	5	0.554
703	D_Chr11	M_Chr14	5	0.177
704	D_Chr11	M_Chr14	5	0.3399
705	D_Chr11	M_Chr14	5	0.2829
706	D_Chr11	M_Chr14	5	0.233
707	D_Chr11	M_Chr14	5	0.2793
708	D_Chr11	M_Chr14	5	0.4871
709	D_Chr11	M_Chr15	5	0.7506
710	D_Chr11	M_Chr19	5	0.3608
711	D_Chr11	M_Chr19	5	0.1026
712	D_Chr11	M_Chr2	5	0.0554
713	D_Chr11	M_Chr20	5	0.2485
714	D_Chr11	M_Chr21	5	0.469
715	D_Chr11	M_Chr7	5	0.3103
716	D_Chr11	M_Chr7	5	0.4223
717	D_Chr12	M_Chr1	5	0.2949
718	D_Chr12	M_Chr12	5	0.9086
719	D_Chr12	M_Chr15	5	0.0408
720	D_Chr12	M_Chr17	5	0.6028
721	D_Chr12	M_Chr18	5	0.5968
722	D_Chr12	M_Chr18	5	0.1593
723	D_Chr12	M_Chr18	5	0.1847
724	D_Chr12	M_Chr18	5	0.1465
725	D_Chr12	M_Chr19	5	0.3519
726	D_Chr12	M_Chr19	5	0.2186
727	D_Chr12	M_Chr19	5	0.3516
728	D_Chr12	M_Chr19	5	0.242
729	D_Chr12	M_Chr19	5	0.342
730	D_Chr12	M_Chr19	5	0.2069
731	D_Chr12	M_Chr19	5	0.2184
732	D_Chr12	M_Chr3	5	0.4474
733	D_Chr12	M_Chr5	5	0.402
734	D_Chr13	M_Chr1	5	0.0202
735	D_Chr13	M_Chr1	5	0.0133
736	D_Chr13	M_Chr1	5	0.0202
737	D_Chr13	M_Chr1	5	0.0029
738	D_Chr13	M_Chr1	5	0.0183
739	D_Chr13	M_Chr13	5	0.0064
740	D_Chr13	M_Chr13	5	0.0054
741	D_Chr13	M_Chr13	5	0.0071
742	D_Chr13	M_Chr13	5	0.0054
743	D_Chr13	M_Chr13	5	0.0952
744	D_Chr13	M_Chr13	5	0.0494
745	D_Chr13	M_Chr13	5	0.2539
746	D_Chr13	M_Chr13	5	0.2376
747	D_Chr13	M_Chr13	5	0.107
748	D_Chr13	M_Chr15	5	0.2595
749	D_Chr13	M_Chr15	5	0.4939
750	D_Chr13	M_Chr15	5	0.0084
751	D_Chr13	M_Chr21	5	0.0041
752	D_Chr13	M_Chr23	5	0.2611
753	D_Chr13	M_Chr23	5	0.0059
754	D_Chr13	M_Chr23	5	0.0117
755	D_Chr13	M_Chr23	5	0.002
756	D_Chr13	M_Chr23	5	0.0058
757	D_Chr13	M_Chr6	5	0.3553
758	D_Chr13	M_Chr6	5	0.2706
759	D_Chr13	M_Chr6	5	0.6165
760	D_Chr13	M_Chr6	5	0.2118
761	D_Chr13	M_Chr6	5	0.1589
762	D_Chr13	M_Chr7	5	0.0066
763	D_Chr13	M_Chr7	5	0.1454
764	D_Chr13	M_Chr7	5	0.0076
765	D_Chr14	M_Chr11	5	0.1982
766	D_Chr14	M_Chr11	5	0.5503
767	D_Chr14	M_Chr11	5	0.2616
768	D_Chr14	M_Chr11	5	0.2369
769	D_Chr14	M_Chr11	5	0.2793
770	D_Chr14	M_Chr14	5	0.292
771	D_Chr14	M_Chr14	5	0.0873
772	D_Chr14	M_Chr14	5	0.1564
773	D_Chr14	M_Chr14	5	0.4002
[truncated: 298 more rows]

[truncated: 5 more sheets: Supplementary Data11, Supplementary Data12, Supplementary Data13, Supplementary Data14, Supplementary Data15]
